# Supplementary material for: Microbiome Composition in Both Wild-Type and Disease Model Mice Is Heavily Influenced by Mouse Facility
Source: Front Microbiol. 2018 Jul 20;9:1598. doi: 10.3389/fmicb.2018.01598 (PMC6062620; doi:10.3389/fmicb.2018.01598)
Supplement: Supplementary file 2 [file Data_Sheet_2.ZIP]

Archive with 34 entries (31 files):
- DataSheet2/
- DataSheet2/.DS_Store
- DataSheet2/C57_metadata.txt
- DataSheet2/C57_OTU_table.biom
- DataSheet2/c57_R_format_file.txt
- DataSheet2/c57_R_meta.txt
- DataSheet2/C57_rep_set.tre
- DataSheet2/HSCR_diffabund_map.txt
- DataSheet2/HSCR_metadata.txt
- DataSheet2/HSCR_OTU_table.biom
- DataSheet2/hscr_R_format_file.txt
- __MACOSX/
- __MACOSX/DataSheet2/
- __MACOSX/DataSheet2/._hscr_R_format_file.txt
- DataSheet2/hscr_R_meta.txt
- DataSheet2/HSCR_rep_set.tre
- DataSheet2/Pre_R_Code.html
- __MACOSX/DataSheet2/._Pre_R_Code.html
- DataSheet2/QIIME_Code_1.html
- __MACOSX/DataSheet2/._QIIME_Code_1.html
- DataSheet2/QIIME_Code_2.html
- __MACOSX/DataSheet2/._QIIME_Code_2.html
- DataSheet2/R_Code_1.R
- __MACOSX/DataSheet2/._R_Code_1.R
- DataSheet2/R_Code_1_WS.Rdata
- DataSheet2/R_Code_2.R
- __MACOSX/DataSheet2/._R_Code_2.R
- DataSheet2/R_Code_2_WS.Rdata
- DataSheet2/R_Code_3.R
- __MACOSX/DataSheet2/._R_Code_3.R
- DataSheet2/R_Code_3_WS.Rdata
- DataSheet2/R_Code_4.R
- __MACOSX/DataSheet2/._R_Code_4.R
- DataSheet2/R_Code_4_WS.Rdata
