# Supplementary material for: Microbiome Composition in Both Wild-Type and Disease Model Mice Is Heavily Influenced by Mouse Facility
Source: Front Microbiol. 2018 Jul 20;9:1598. doi: 10.3389/fmicb.2018.01598 (PMC6062620; doi:10.3389/fmicb.2018.01598)
Supplement: Supplementary file 2 [file Data_Sheet_2.ZIP › DataSheet2/C57_metadata.txt]

#SampleID	BarcodeSequence	LinkerPrimerSequence	ReverseLinkerPrimerSequence	Facility	Sex	FacilityCage	FacilityLitter	AgeDays	Description
KM1.0.MS28F.388R	AAAACAAC	GAGTTTGATCNTGGCTCAG	TGCTGCCTCCCGTAGGAGT	Laramie	Male	Laramie-Cage2	Laramie-Litter2	42	MS28F-388R
KM2.0.MS28F.388R	AAAACAGT	GAGTTTGATCNTGGCTCAG	TGCTGCCTCCCGTAGGAGT	Laramie	Male	Laramie-Cage2	Laramie-Litter2	42	MS28F-388R
KM3.0.MS28F.388R	AAAACCAA	GAGTTTGATCNTGGCTCAG	TGCTGCCTCCCGTAGGAGT	Laramie	Female	Laramie-Cage3	Laramie-Litter2	42	MS28F-388R
KM4.0.MS28F.388R	AAAACCCC	GAGTTTGATCNTGGCTCAG	TGCTGCCTCCCGTAGGAGT	Laramie	Female	Laramie-Cage3	Laramie-Litter2	42	MS28F-388R
KM5.0.MS28F.388R	AAAACCGG	GAGTTTGATCNTGGCTCAG	TGCTGCCTCCCGTAGGAGT	Laramie	Female	Laramie-Cage3	Laramie-Litter2	42	MS28F-388R
KM6.0.MS28F.388R	AAAACCTT	GAGTTTGATCNTGGCTCAG	TGCTGCCTCCCGTAGGAGT	Laramie	Male	Laramie-Cage2	Laramie-Litter2	42	MS28F-388R
KM7.0.MS28F.388R	AAAACGCA	GAGTTTGATCNTGGCTCAG	TGCTGCCTCCCGTAGGAGT	Laramie	Male	Laramie-Cage1	Laramie-Litter1	43	MS28F-388R
KM8.0.MS28F.388R	AAAACGGC	GAGTTTGATCNTGGCTCAG	TGCTGCCTCCCGTAGGAGT	Laramie	Male	Laramie-Cage1	Laramie-Litter1	43	MS28F-388R
KM9.0.MS28F.388R	AAAACGTG	GAGTTTGATCNTGGCTCAG	TGCTGCCTCCCGTAGGAGT	Laramie	Male	Laramie-Cage1	Laramie-Litter1	43	MS28F-388R
KM10.0.MS28F.388R	AAAACACG	GAGTTTGATCNTGGCTCAG	TGCTGCCTCCCGTAGGAGT	Laramie	Male	Laramie-Cage1	Laramie-Litter1	43	MS28F-388R
LM1.0.MS28F.388R	AAAACTAT	GAGTTTGATCNTGGCTCAG	TGCTGCCTCCCGTAGGAGT	Boston	Male	Boston-Cage1	Boston-Litter1	42	MS28F-388R
LM2.0.MS28F.388R	AAAACTTC	GAGTTTGATCNTGGCTCAG	TGCTGCCTCCCGTAGGAGT	Boston	Male	Boston-Cage1	Boston-Litter1	42	MS28F-388R
LM3.0.MS28F.388R	AAAAGAAG	GAGTTTGATCNTGGCTCAG	TGCTGCCTCCCGTAGGAGT	Boston	Female	Boston-Cage2	Boston-Litter1	42	MS28F-388R
LM4.0.MS28F.388R	AAAAGACT	GAGTTTGATCNTGGCTCAG	TGCTGCCTCCCGTAGGAGT	Boston	Female	Boston-Cage2	Boston-Litter1	42	MS28F-388R
LM5.0.MS28F.388R	AAAAGATA	GAGTTTGATCNTGGCTCAG	TGCTGCCTCCCGTAGGAGT	Boston	Female	Boston-Cage2	Boston-Litter1	42	MS28F-388R
LM6.0.MS28F.388R	AAAAGCAC	GAGTTTGATCNTGGCTCAG	TGCTGCCTCCCGTAGGAGT	Boston	Male	Boston-Cage3	Boston-Litter2	43	MS28F-388R
LM7.0.MS28F.388R	AAAAGCCG	GAGTTTGATCNTGGCTCAG	TGCTGCCTCCCGTAGGAGT	Boston	Male	Boston-Cage3	Boston-Litter2	43	MS28F-388R
LM8.0.MS28F.388R	AAAAGCGT	GAGTTTGATCNTGGCTCAG	TGCTGCCTCCCGTAGGAGT	Boston	Male	Boston-Cage3	Boston-Litter2	43	MS28F-388R
LM9.0.MS28F.388R	AAAAGGAA	GAGTTTGATCNTGGCTCAG	TGCTGCCTCCCGTAGGAGT	Boston	Male	Boston-Cage3	Boston-Litter2	43	MS28F-388R
LM10.0.MS28F.388R	AAAACTGA	GAGTTTGATCNTGGCTCAG	TGCTGCCTCCCGTAGGAGT	Boston	Male	Boston-Cage3	Boston-Litter2	43	MS28F-388R
