# Supplementary material for: Microbiome Composition in Both Wild-Type and Disease Model Mice Is Heavily Influenced by Mouse Facility
Source: Front Microbiol. 2018 Jul 20;9:1598. doi: 10.3389/fmicb.2018.01598 (PMC6062620; doi:10.3389/fmicb.2018.01598)
Supplement: Supplementary file 2 [file Data_Sheet_2.ZIP › DataSheet2/c57_R_meta.txt]

SampleID	Facility
KM1.0.MS28F.388R	Laramie
KM2.0.MS28F.388R	Laramie
KM3.0.MS28F.388R	Laramie
KM4.0.MS28F.388R	Laramie
KM5.0.MS28F.388R	Laramie
KM6.0.MS28F.388R	Laramie
KM7.0.MS28F.388R	Laramie
KM8.0.MS28F.388R	Laramie
KM9.0.MS28F.388R	Laramie
KM10.0.MS28F.388R	Laramie
LM1.0.MS28F.388R	Boston
LM2.0.MS28F.388R	Boston
LM3.0.MS28F.388R	Boston
LM4.0.MS28F.388R	Boston
LM5.0.MS28F.388R	Boston
LM6.0.MS28F.388R	Boston
LM7.0.MS28F.388R	Boston
LM8.0.MS28F.388R	Boston
LM9.0.MS28F.388R	Boston
LM10.0.MS28F.388R	Boston
