# Supplementary material for: Microbiome Composition in Both Wild-Type and Disease Model Mice Is Heavily Influenced by Mouse Facility
Source: Front Microbiol. 2018 Jul 20;9:1598. doi: 10.3389/fmicb.2018.01598 (PMC6062620; doi:10.3389/fmicb.2018.01598)
Supplement: Supplementary file 2 [file Data_Sheet_2.ZIP › DataSheet2/C57_rep_set.tre]

((New.CleanUp.ReferenceOTU6919:0.00412,332666:0.01671)0.909:0.00014,((270707:0.00412,New.CleanUp.ReferenceOTU1970:0.01669)0.922:0.00014,(New.CleanUp.ReferenceOTU20493:0.0,New.CleanUp.ReferenceOTU23249:0.0,New.CleanUp.ReferenceOTU4922:0.0,1111448:0.0,324943:0.0,349175:0.0,352789:0.0,427241:0.0,430194:0.0):0.00014)0.000:0.00014,(((((((186779:0.0,New.CleanUp.ReferenceOTU3892:0.0):0.00414,(New.CleanUp.ReferenceOTU10211:0.00834,New.CleanUp.ReferenceOTU8847:0.00016)0.808:0.00413)0.864:0.00015,((((((((New.CleanUp.ReferenceOTU5166:0.00828,(((197038:0.02148,((New.CleanUp.ReferenceOTU12323:0.00014,(((New.CleanUp.ReferenceOTU10747:0.0,211876:0.0,New.CleanUp.ReferenceOTU503:0.0,New.CleanUp.ReferenceOTU8254:0.0):0.00014,((New.CleanUp.ReferenceOTU22047:0.01249,((214120:0.0,New.CleanUp.ReferenceOTU631:0.0):0.00014,(216495:0.00829,New.CleanUp.ReferenceOTU851:0.00829)0.775:0.00414)0.890:0.00015)0.830:0.00414,(New.CleanUp.ReferenceOTU16156:0.01243,(New.CleanUp.ReferenceOTU12617:0.00844,(New.CleanUp.ReferenceOTU13812:0.00416,New.CleanUp.ReferenceOTU9916:0.00413)0.768:0.00405)0.011:0.00414)0.882:0.00015)0.898:0.00014)0.864:0.00014,(((New.CleanUp.ReferenceOTU5120:0.01265,(((New.CleanUp.ReferenceOTU20973:0.00413,New.CleanUp.ReferenceOTU22817:0.00846)0.887:0.00845,(New.CleanUp.ReferenceOTU5524:0.01687,((New.CleanUp.ReferenceOTU19392:0.00014,New.CleanUp.ReferenceOTU5935:0.01695)1.000:0.00014,(((New.CleanUp.ReferenceOTU11751:0.01255,New.CleanUp.ReferenceOTU2356:0.00015)0.983:0.02117,(New.CleanUp.ReferenceOTU4906:0.00016,(New.CleanUp.ReferenceOTU15949:0.00837,(New.CleanUp.ReferenceOTU11771:0.00413,273164:0.00016)0.770:0.00418)0.589:0.00841)0.857:0.0082)0.907:0.00016,(New.CleanUp.ReferenceOTU8256:0.00014,(New.CleanUp.ReferenceOTU12148:0.00412,New.CleanUp.ReferenceOTU5714:0.0083)0.918:0.00014)0.921:0.00016)0.861:0.00411)0.564:0.00839)0.777:0.00413)0.850:0.00014,New.CleanUp.ReferenceOTU16366:0.00414)0.774:0.00415)0.847:0.00783,(216155:0.00412,(New.CleanUp.ReferenceOTU20598:0.00832,New.CleanUp.ReferenceOTU5276:0.00832)0.643:0.00016)0.787:0.00232)0.787:0.00234,((((((212219:0.0,216184:0.0):0.00412,New.CleanUp.ReferenceOTU3968:0.00829)0.901:0.00014,(((((348821:0.00412,214699:0.0125)0.938:0.00014,(((New.CleanUp.ReferenceOTU2178:0.00414,209030:0.00015)0.877:0.00412,(New.CleanUp.ReferenceOTU10976:0.00823,New.CleanUp.ReferenceOTU1628:0.01243)0.928:0.00015)0.888:0.00015,(New.CleanUp.ReferenceOTU10818:0.0,New.CleanUp.ReferenceOTU17039:0.0,New.CleanUp.ReferenceOTU9465:0.0,398255:0.0):0.00014)0.912:0.00014)0.000:0.00014,(New.CleanUp.ReferenceOTU1006:0.00414,New.CleanUp.ReferenceOTU20180:0.01255)0.906:0.00014)0.863:0.00014,173852:0.00412)0.854:0.00414,((((New.CleanUp.ReferenceOTU18720:0.00832,New.CleanUp.ReferenceOTU23894:0.01683)0.422:0.00015,(New.CleanUp.ReferenceOTU24017:0.00015,(((New.CleanUp.ReferenceOTU2843:0.00413,((New.CleanUp.ReferenceOTU9953:0.00014,((New.CleanUp.ReferenceOTU16263:0.00014,(New.CleanUp.ReferenceOTU6728:0.01269,New.CleanUp.ReferenceOTU6896:0.00845)0.777:0.00402)0.786:0.00414,(194048:0.00833,New.CleanUp.ReferenceOTU9404:0.00014)0.798:0.00415)0.786:0.00414)0.572:0.00015,New.CleanUp.ReferenceOTU13032:0.01675)0.835:0.00414)1.000:0.00015,((((((190992:0.00412,186024:0.00413)0.879:0.00014,((177533:0.00413,198670:0.00412)0.364:0.00014,188112:0.00412)0.966:0.00014)0.566:0.00014,272209:0.00412)0.000:0.00014,((175315:0.00412,New.CleanUp.ReferenceOTU19841:0.00413)0.867:0.00014,(195919:0.0,New.CleanUp.ReferenceOTU2323:0.0,New.CleanUp.ReferenceOTU23643:0.0,267046:0.0):0.00014)0.000:0.00014)0.000:0.00014,(259293:0.00413,(188411:0.00225,196305:0.01212)0.135:0.00222)0.905:0.00015)0.932:0.00016,((New.CleanUp.ReferenceOTU12094:0.00832,((New.CleanUp.ReferenceOTU3707:0.0,New.CleanUp.ReferenceOTU5718:0.0):0.00014,((New.CleanUp.ReferenceOTU14647:0.00014,New.CleanUp.ReferenceOTU18148:0.00412)0.931:0.00832,(New.CleanUp.ReferenceOTU17636:0.01252,New.CleanUp.ReferenceOTU22450:0.00015)0.323:0.00413)0.938:0.00016)0.929:0.00015)0.333:0.00414,New.CleanUp.ReferenceOTU19729:0.00835)0.813:0.00016)0.827:0.00413)0.151:0.00413,276509:0.00413)1.000:0.00015)0.924:0.00413)0.865:0.00015,(New.CleanUp.ReferenceOTU10025:0.00015,New.CleanUp.ReferenceOTU19485:0.01684)0.109:0.00414)0.779:0.00414,New.CleanUp.ReferenceOTU1915:0.00837)0.790:0.00416)0.906:0.00015)0.000:0.00014,(((((New.CleanUp.ReferenceOTU3670:0.00412,209446:0.01247)0.911:0.00014,(210068:0.00412,(264109:0.00225,326820:0.01212)0.823:0.00222)0.891:0.00014)0.000:0.00014,(177512:0.0,179513:0.0,182945:0.0,192712:0.0,New.CleanUp.ReferenceOTU9584:0.0):0.00014)0.000:0.00014,(214360:0.00412,(New.CleanUp.ReferenceOTU21221:0.00414,211335:0.00828)0.850:0.00014)0.000:0.00014)0.000:0.00014,(348088:0.00413,(New.CleanUp.ReferenceOTU6540:0.01264,210056:0.00014)0.915:0.00834)0.912:0.00014)0.000:0.00014)0.741:0.00014,(((New.CleanUp.ReferenceOTU6277:0.02133,372368:0.00015)0.834:0.00413,(((New.CleanUp.ReferenceOTU5329:0.00413,(((New.CleanUp.ReferenceOTU1956:0.01713,(New.CleanUp.ReferenceOTU12252:0.00412,New.CleanUp.ReferenceOTU17706:0.0042)0.854:0.00833)0.881:0.00859,(New.CleanUp.ReferenceOTU10997:0.00838,New.CleanUp.ReferenceOTU5870:0.02144)0.765:0.00414)0.795:0.00417,New.CleanUp.ReferenceOTU6713:0.01683)0.575:0.00016)0.953:0.00015,(((New.CleanUp.ReferenceOTU20805:0.00432,((New.CleanUp.ReferenceOTU5689:0.01288,((New.CleanUp.ReferenceOTU16530:0.00255,New.CleanUp.ReferenceOTU22248:0.03686)0.987:0.03183,((New.CleanUp.ReferenceOTU4241:0.01583,((New.CleanUp.ReferenceOTU18913:0.04139,New.CleanUp.ReferenceOTU2532:0.00341)0.953:0.03518,((New.CleanUp.ReferenceOTU20377:0.00906,(New.CleanUp.ReferenceOTU9780:0.02283,New.CleanUp.ReferenceOTU8071:0.04095)0.483:0.02585)0.755:0.01109,New.CleanUp.ReferenceOTU21909:0.06094)0.623:0.02022)0.784:0.02197)0.758:0.00846,(New.CleanUp.ReferenceOTU17296:0.04032,New.CleanUp.ReferenceOTU8703:0.0462)0.827:0.01283)0.974:0.03181)0.623:0.00016)0.960:0.02092,(((New.CleanUp.ReferenceOTU14461:0.04004,New.CleanUp.ReferenceOTU3870:0.02699)0.860:0.01738,((New.CleanUp.ReferenceOTU2341:0.03073,(New.CleanUp.ReferenceOTU10492:0.00016,(New.CleanUp.ReferenceOTU18120:0.01272,New.CleanUp.ReferenceOTU19147:0.00414)1.000:0.05376)0.971:0.02681)0.699:0.00542,New.CleanUp.ReferenceOTU11227:0.03105)0.799:0.01168)0.958:0.02358,(New.CleanUp.ReferenceOTU20933:0.00861,(((((New.CleanUp.ReferenceOTU547:0.01195,New.CleanUp.ReferenceOTU7965:0.00943)0.854:0.02179,(New.CleanUp.ReferenceOTU16266:0.02172,New.CleanUp.ReferenceOTU550:0.00015)0.967:0.02535)0.719:0.00496,New.CleanUp.ReferenceOTU1212:0.02165)0.545:0.0043,(New.CleanUp.ReferenceOTU17085:0.02876,(New.CleanUp.ReferenceOTU6814:0.01855,(New.CleanUp.ReferenceOTU16865:0.03065,(New.CleanUp.ReferenceOTU11521:0.04988,New.CleanUp.ReferenceOTU665:0.01273)0.206:0.00014)0.931:0.02884)0.716:0.00555)0.939:0.02358)0.855:0.00879,((New.CleanUp.ReferenceOTU13325:0.02121,New.CleanUp.ReferenceOTU6620:0.00015)0.790:0.00419,((New.CleanUp.ReferenceOTU7251:0.01743,(New.CleanUp.ReferenceOTU19570:0.02016,New.CleanUp.ReferenceOTU21162:0.0314)0.722:0.00523)0.378:0.00676,New.CleanUp.ReferenceOTU7964:0.00896)0.840:0.01429)0.865:0.00858)0.892:0.00861)0.939:0.00014)0.799:0.01018)0.927:0.01612)0.897:0.01293,New.CleanUp.ReferenceOTU3935:0.01707)0.964:0.02207,((New.CleanUp.ReferenceOTU14651:0.00416,(New.CleanUp.ReferenceOTU10394:0.02618,((New.CleanUp.ReferenceOTU10932:0.01249,(New.CleanUp.ReferenceOTU3889:0.01387,(New.CleanUp.ReferenceOTU13482:0.01667,New.CleanUp.ReferenceOTU21265:0.0272)0.950:0.02259)0.521:0.01188)0.848:0.00014,New.CleanUp.ReferenceOTU21242:0.01698)0.868:0.01292)0.858:0.00852)0.753:0.00426,(New.CleanUp.ReferenceOTU16718:0.03509,New.CleanUp.ReferenceOTU22804:0.00439)0.858:0.0081)0.791:0.00426)0.922:0.0127)0.890:0.00833,(((((((((New.CleanUp.ReferenceOTU8287:0.00841,(((New.CleanUp.ReferenceOTU15973:0.00406,(185185:0.00829,New.CleanUp.ReferenceOTU2354:0.00422)0.836:0.01266)1.000:0.00014,((New.CleanUp.ReferenceOTU2749:0.0,New.CleanUp.ReferenceOTU8878:0.0):0.00014,(New.CleanUp.ReferenceOTU6870:0.00827,New.CleanUp.ReferenceOTU7016:0.02107)0.969:0.00014)0.761:0.00014)0.869:0.00414,New.CleanUp.ReferenceOTU9141:0.00014)0.775:0.00413)0.908:0.00838,(New.CleanUp.ReferenceOTU18366:0.04861,New.CleanUp.ReferenceOTU23023:0.016)0.613:0.01495)0.650:0.00016,(New.CleanUp.ReferenceOTU23520:0.00554,(New.CleanUp.ReferenceOTU15859:0.00015,((New.CleanUp.ReferenceOTU12638:0.004,New.CleanUp.ReferenceOTU6925:0.02152)0.877:0.00854,(New.CleanUp.ReferenceOTU1252:0.02142,(New.CleanUp.ReferenceOTU12251:0.01272,(New.CleanUp.ReferenceOTU10044:0.00839,(New.CleanUp.ReferenceOTU1693:0.01281,(New.CleanUp.ReferenceOTU10061:0.00413,New.CleanUp.ReferenceOTU15951:0.00014)0.869:0.00837)0.762:0.00416)0.763:0.00421)0.778:0.00432)0.764:0.00408)0.706:0.00014)0.947:0.00553)0.947:0.00554)0.786:0.00227,New.CleanUp.ReferenceOTU6769:0.01228)0.786:0.00221,New.CleanUp.ReferenceOTU11315:0.00015)0.860:0.00414,((New.CleanUp.ReferenceOTU16916:0.0,206817:0.0):0.00014,(New.CleanUp.ReferenceOTU19998:0.00827,New.CleanUp.ReferenceOTU20303:0.00413)0.905:0.00014)0.910:0.00016)0.323:0.00014,(New.CleanUp.ReferenceOTU19676:0.01273,((New.CleanUp.ReferenceOTU14673:0.00016,(New.CleanUp.ReferenceOTU1344:0.01255,((New.CleanUp.ReferenceOTU13377:0.0172,(New.CleanUp.ReferenceOTU12256:0.00414,196733:0.00014)0.779:0.00415)0.778:0.00418,(New.CleanUp.ReferenceOTU10266:0.0,New.CleanUp.ReferenceOTU2269:0.0):0.00016)0.913:0.00835)0.519:0.00016)0.771:0.00416,New.CleanUp.ReferenceOTU11316:0.00414)0.891:0.00853)0.872:0.00839)0.808:0.00416,New.CleanUp.ReferenceOTU6770:0.00418)0.801:0.00415,((New.CleanUp.ReferenceOTU15698:0.02567,(New.CleanUp.ReferenceOTU9957:0.00414,(New.CleanUp.ReferenceOTU4542:0.00015,(New.CleanUp.ReferenceOTU10766:0.00014,New.CleanUp.ReferenceOTU17860:0.00829)0.972:0.01697)0.989:0.02568)0.776:0.00414)0.967:0.00016,(((New.CleanUp.ReferenceOTU7787:0.00015,(New.CleanUp.ReferenceOTU5176:0.04129,New.CleanUp.ReferenceOTU16960:0.01795)0.722:0.00326)0.985:0.01686,New.CleanUp.ReferenceOTU10824:0.00827)0.912:0.00014,(New.CleanUp.ReferenceOTU12516:0.01683,New.CleanUp.ReferenceOTU15032:0.01253)0.659:0.00015)0.497:0.00015)0.844:0.00015)0.706:0.00838)0.901:0.00016)0.885:0.00014,(((New.CleanUp.ReferenceOTU13713:0.0,New.CleanUp.ReferenceOTU7387:0.0):0.00015,New.CleanUp.ReferenceOTU7877:0.01255)0.424:0.00413,((New.CleanUp.ReferenceOTU15674:0.0,New.CleanUp.ReferenceOTU19049:0.0,New.CleanUp.ReferenceOTU7852:0.0,New.CleanUp.ReferenceOTU7855:0.0):0.00015,(New.CleanUp.ReferenceOTU20655:0.00014,(New.CleanUp.ReferenceOTU14792:0.00831,New.CleanUp.ReferenceOTU2697:0.00832)0.189:0.00015)0.853:0.00414)0.850:0.00414)0.877:0.00014)0.000:0.00016)0.724:0.00015,((New.CleanUp.ReferenceOTU18436:0.00413,(New.CleanUp.ReferenceOTU14721:0.02118,(179464:0.01252,New.CleanUp.ReferenceOTU16789:0.00831)0.163:0.00015)0.389:0.00412)0.830:0.00015,273182:0.00412)0.598:0.00016)0.926:0.00015)0.875:0.00414)0.855:0.00414)0.781:0.00413,(New.CleanUp.ReferenceOTU23966:0.00418,(New.CleanUp.ReferenceOTU4498:0.00838,(New.CleanUp.ReferenceOTU7350:0.00014,New.CleanUp.ReferenceOTU8625:0.01695)0.899:0.00841)0.871:0.00842)0.876:0.00838)0.791:0.00422)0.817:0.00228,New.CleanUp.ReferenceOTU11028:0.01664)0.796:0.00205,((New.CleanUp.ReferenceOTU4674:0.00414,((New.CleanUp.ReferenceOTU19171:0.0,New.CleanUp.ReferenceOTU3950:0.0):0.00014,((New.CleanUp.ReferenceOTU11301:0.00412,((New.CleanUp.ReferenceOTU10481:0.01678,(New.CleanUp.ReferenceOTU8752:0.00831,(New.CleanUp.ReferenceOTU20252:0.05421,New.CleanUp.ReferenceOTU447:0.00423)0.773:0.00843)0.304:0.00015)0.275:0.00014,New.CleanUp.ReferenceOTU7518:0.00412)1.000:0.00015)0.939:0.01726,(New.CleanUp.ReferenceOTU11041:0.01247,New.CleanUp.ReferenceOTU14532:0.00014)0.826:0.00412)0.988:0.00015)0.824:0.00422)0.858:0.00014,((New.CleanUp.ReferenceOTU1776:0.03532,New.CleanUp.ReferenceOTU4900:0.02215)0.730:0.00348,New.CleanUp.ReferenceOTU7525:0.00844)0.287:0.00416)0.951:0.01708)0.344:0.00014)0.170:0.00014,355045:0.00412)0.485:0.00014,New.CleanUp.ReferenceOTU22806:0.00828)0.408:0.00014,((309382:0.01675,New.CleanUp.ReferenceOTU7349:0.00828)0.404:0.00015,New.CleanUp.ReferenceOTU6096:0.00412)0.822:0.00412)0.541:0.00014,(((((New.CleanUp.ReferenceOTU11636:0.01249,(New.CleanUp.ReferenceOTU13379:0.01262,(New.CleanUp.ReferenceOTU21470:0.00014,((((New.CleanUp.ReferenceOTU3381:0.00833,(New.CleanUp.ReferenceOTU7171:0.00828,((New.CleanUp.ReferenceOTU1676:0.00414,(New.CleanUp.ReferenceOTU18330:0.03482,New.CleanUp.ReferenceOTU8460:0.00016)0.933:0.00829)0.774:0.00015,(((((((New.CleanUp.ReferenceOTU389:0.00413,New.CleanUp.ReferenceOTU21746:0.00828)0.885:0.00014,(New.CleanUp.ReferenceOTU19684:0.0,New.CleanUp.ReferenceOTU20902:0.0,New.CleanUp.ReferenceOTU5683:0.0):0.00014)0.797:0.00014,(((179427:0.0168,(New.CleanUp.ReferenceOTU21542:0.0084,New.CleanUp.ReferenceOTU3477:0.00839)0.861:0.0083)0.493:0.00016,(New.CleanUp.ReferenceOTU6061:0.00822,New.CleanUp.ReferenceOTU131:0.01692)0.923:0.00015)0.895:0.00833,263479:0.00413)1.000:0.00015)0.616:0.00014,New.CleanUp.ReferenceOTU4021:0.00832)1.000:0.00015,((((New.CleanUp.ReferenceOTU15211:0.01253,(New.CleanUp.ReferenceOTU14621:0.00838,New.CleanUp.ReferenceOTU5948:0.00828)0.388:0.00415)0.882:0.00015,New.CleanUp.ReferenceOTU3414:0.01253)0.914:0.00015,448025:0.00014)0.000:0.00015,(((New.CleanUp.ReferenceOTU13875:0.00014,((((New.CleanUp.ReferenceOTU1741:0.00016,(New.CleanUp.ReferenceOTU12260:0.00016,New.CleanUp.ReferenceOTU8795:0.0257)0.914:0.01246)0.465:0.00834,270446:0.00418)0.856:0.00822,New.CleanUp.ReferenceOTU13760:0.01281)0.945:0.0214,(New.CleanUp.ReferenceOTU10098:0.00014,(New.CleanUp.ReferenceOTU11072:0.02114,New.CleanUp.ReferenceOTU16655:0.00014)0.861:0.00831)0.838:0.00016)0.781:0.00824)0.842:0.00416,(New.CleanUp.ReferenceOTU13511:0.01156,((New.CleanUp.ReferenceOTU13825:0.00014,(New.CleanUp.ReferenceOTU13202:0.01686,(New.CleanUp.ReferenceOTU4256:0.00014,(New.CleanUp.ReferenceOTU3243:0.01683,New.CleanUp.ReferenceOTU22495:0.00414)1.000:0.00013)0.931:0.00015)0.929:0.00833)0.881:0.00913,((((New.CleanUp.ReferenceOTU15690:0.00833,((New.CleanUp.ReferenceOTU6074:0.00813,New.CleanUp.ReferenceOTU9983:0.02199)0.863:0.0087,(New.CleanUp.ReferenceOTU15062:0.01713,(New.CleanUp.ReferenceOTU6612:0.00413,(New.CleanUp.ReferenceOTU12785:0.00014,New.CleanUp.ReferenceOTU20321:0.02131)0.921:0.00836)0.933:0.01292)0.741:0.00362)0.785:0.00452)0.792:0.00014,New.CleanUp.ReferenceOTU11286:0.02577)0.811:0.00414,New.CleanUp.ReferenceOTU15744:0.00014)0.404:0.00014,New.CleanUp.ReferenceOTU15743:0.00833)0.850:0.00783)0.419:0.00776)0.654:0.00172)0.782:0.00015,((277120:0.02099,(New.CleanUp.ReferenceOTU18355:0.00412,New.CleanUp.ReferenceOTU18356:0.00015)0.869:0.00413)0.909:0.00015,(New.CleanUp.ReferenceOTU439:0.01245,New.CleanUp.ReferenceOTU18979:0.00413)0.922:0.00014)0.000:0.00014)0.237:0.00014)0.879:0.00408)0.886:0.01269,New.CleanUp.ReferenceOTU17915:0.00826)0.771:0.00427,((New.CleanUp.ReferenceOTU15002:0.00418,New.CleanUp.ReferenceOTU735:0.00842)0.794:0.00414,(New.CleanUp.ReferenceOTU17722:0.00421,(New.CleanUp.ReferenceOTU17435:0.01251,(New.CleanUp.ReferenceOTU8438:0.00015,(New.CleanUp.ReferenceOTU15963:0.00015,New.CleanUp.ReferenceOTU48:0.00838)0.839:0.00415)0.900:0.00015)0.793:0.00837)0.778:0.00409)0.282:0.00014)0.000:0.00014)0.552:0.00016)0.485:0.00014)0.856:0.00416,New.CleanUp.ReferenceOTU23923:0.00014)0.808:0.00433,((New.CleanUp.ReferenceOTU18540:0.01694,((New.CleanUp.ReferenceOTU22050:0.00846,(New.CleanUp.ReferenceOTU21245:0.0169,New.CleanUp.ReferenceOTU2529:0.00015)0.873:0.0127)0.798:0.00672,((((New.CleanUp.ReferenceOTU4999:0.00014,(New.CleanUp.ReferenceOTU19770:0.00413,((New.CleanUp.ReferenceOTU19828:0.00836,(New.CleanUp.ReferenceOTU21310:0.00833,New.CleanUp.ReferenceOTU22460:0.00414)0.882:0.00842)0.935:0.01271,(New.CleanUp.ReferenceOTU13637:0.00413,New.CleanUp.ReferenceOTU894:0.00016)0.610:0.00016)0.947:0.01248)0.753:0.00016)0.908:0.00015,(New.CleanUp.ReferenceOTU2984:0.00225,(((186497:0.02156,276894:0.00014)0.910:0.01266,(((New.CleanUp.ReferenceOTU7363:0.00414,(New.CleanUp.ReferenceOTU12467:0.00014,390896:0.00412)1.000:0.00015)0.260:0.00413,(((New.CleanUp.ReferenceOTU23589:0.0,334761:0.0):0.00014,(New.CleanUp.ReferenceOTU18260:0.01251,(New.CleanUp.ReferenceOTU7410:0.00225,(New.CleanUp.ReferenceOTU20274:0.00016,(New.CleanUp.ReferenceOTU4976:0.00831,((New.CleanUp.ReferenceOTU18638:0.02544,(New.CleanUp.ReferenceOTU20032:0.00015,(New.CleanUp.ReferenceOTU3523:0.01254,New.CleanUp.ReferenceOTU7377:0.01256)0.903:0.00015)0.690:0.00014)0.850:0.00414,New.CleanUp.ReferenceOTU9832:0.01261)0.827:0.00014)0.499:0.00413)0.942:0.01223)0.782:0.00222)0.997:0.00015)0.868:0.00014,((New.CleanUp.ReferenceOTU16360:0.00014,(New.CleanUp.ReferenceOTU11268:0.01677,New.CleanUp.ReferenceOTU18598:0.00016)0.085:0.00831)0.918:0.00832,(New.CleanUp.ReferenceOTU7038:0.00014,New.CleanUp.ReferenceOTU9273:0.00412)0.849:0.00014)0.853:0.00414)0.853:0.00414)1.000:0.00015,(New.CleanUp.ReferenceOTU13226:0.00015,(New.CleanUp.ReferenceOTU4769:0.00856,(New.CleanUp.ReferenceOTU11602:0.01716,(New.CleanUp.ReferenceOTU13930:0.00014,New.CleanUp.ReferenceOTU8805:0.01687)0.795:0.00413)0.914:0.0129)0.870:0.00832)0.852:0.00414)0.770:0.00414)0.897:0.01449,(((((New.CleanUp.ReferenceOTU17382:0.00014,(((New.CleanUp.ReferenceOTU1505:0.00419,New.CleanUp.ReferenceOTU17695:0.01265)0.781:0.0041,(((New.CleanUp.ReferenceOTU1504:0.01259,New.CleanUp.ReferenceOTU15808:0.00015)0.784:0.00415,((((((New.CleanUp.ReferenceOTU14834:0.00015,(New.CleanUp.ReferenceOTU13513:0.02976,New.CleanUp.ReferenceOTU4580:0.00823)0.908:0.00012)0.836:0.00414,New.CleanUp.ReferenceOTU16635:0.01674)0.999:0.00015,New.CleanUp.ReferenceOTU23090:0.00412)0.855:0.00412,(New.CleanUp.ReferenceOTU11088:0.00835,New.CleanUp.ReferenceOTU16084:0.00415)0.779:0.00413)0.772:0.00015,((New.CleanUp.ReferenceOTU13646:0.00832,(New.CleanUp.ReferenceOTU14144:0.00014,(New.CleanUp.ReferenceOTU8344:0.01259,New.CleanUp.ReferenceOTU8346:0.00829)0.963:0.00014)0.931:0.00014)0.867:0.00409,(New.CleanUp.ReferenceOTU10282:0.00405,New.CleanUp.ReferenceOTU2099:0.0172)0.729:0.01734)1.000:0.00015)1.000:0.00015,New.CleanUp.ReferenceOTU4939:0.0212)0.796:0.00417)0.888:0.00843,New.CleanUp.ReferenceOTU18430:0.00417)0.789:0.00413)0.760:0.00015,New.CleanUp.ReferenceOTU23281:0.01254)0.950:0.01256)0.952:0.0126,(New.CleanUp.ReferenceOTU23994:0.00014,(New.CleanUp.ReferenceOTU14303:0.00413,(New.CleanUp.ReferenceOTU8651:0.02558,(New.CleanUp.ReferenceOTU4138:0.0126,(New.CleanUp.ReferenceOTU23750:0.00014,(New.CleanUp.ReferenceOTU11208:0.00415,New.CleanUp.ReferenceOTU21295:0.00415)0.804:0.00414)0.594:0.00015)0.853:0.00414)0.961:0.0001)0.660:0.00014)0.966:0.00015)0.871:0.00839,New.CleanUp.ReferenceOTU14949:0.01274)0.914:0.01294,((((((New.CleanUp.ReferenceOTU15173:0.00396,((New.CleanUp.ReferenceOTU18556:0.00862,((New.CleanUp.ReferenceOTU15858:0.01258,New.CleanUp.ReferenceOTU22123:0.00852)0.891:0.01192,(New.CleanUp.ReferenceOTU15545:0.00888,(New.CleanUp.ReferenceOTU19205:0.00437,(((New.CleanUp.ReferenceOTU13537:0.0,New.CleanUp.ReferenceOTU2875:0.0):0.01364,((New.CleanUp.ReferenceOTU15212:0.00014,New.CleanUp.ReferenceOTU2046:0.03031)0.730:0.00344,(New.CleanUp.ReferenceOTU12210:0.0216,New.CleanUp.ReferenceOTU14918:0.02163)0.852:0.00913)0.822:0.00855)0.822:0.00861,((New.CleanUp.ReferenceOTU14544:0.0,New.CleanUp.ReferenceOTU1563:0.0):0.00016,(New.CleanUp.ReferenceOTU15867:0.02116,((((New.CleanUp.ReferenceOTU22808:0.0,New.CleanUp.ReferenceOTU6026:0.0):0.00413,((New.CleanUp.ReferenceOTU6027:0.0,276721:0.0):0.00014,((260927:0.00828,272170:0.00412)0.909:0.00014,(340873:0.00412,(New.CleanUp.ReferenceOTU7775:0.00826,New.CleanUp.ReferenceOTU20119:0.03058)0.937:0.00014)0.899:0.00014)0.689:0.00014)0.878:0.00014)0.833:0.00407,(New.CleanUp.ReferenceOTU21873:0.02132,New.CleanUp.ReferenceOTU7578:0.00842)0.467:0.00838)1.000:0.00016,344085:0.0083)0.461:0.00015)0.842:0.00414)0.727:0.00339)0.885:0.00902)0.933:0.01636)0.106:0.00434)0.760:0.00492)0.847:0.0084,(260875:0.00657,New.CleanUp.ReferenceOTU11069:0.01618)0.804:0.00678)0.952:0.01777)0.807:0.00693,(((New.CleanUp.ReferenceOTU21002:0.01005,New.CleanUp.ReferenceOTU21972:0.01952)0.805:0.00776,(New.CleanUp.ReferenceOTU17126:0.01934,New.CleanUp.ReferenceOTU18548:0.01669)0.808:0.00353)0.759:0.00182,((New.CleanUp.ReferenceOTU18954:0.00847,(New.CleanUp.ReferenceOTU7135:0.00014,(((New.CleanUp.ReferenceOTU18648:0.00016,New.CleanUp.ReferenceOTU8249:0.00414)0.869:0.00413,((New.CleanUp.ReferenceOTU16073:0.0,228730:0.0,New.CleanUp.ReferenceOTU4897:0.0,264657:0.0,322870:0.0):0.00014,(((New.CleanUp.ReferenceOTU6816:0.01282,(New.CleanUp.ReferenceOTU21033:0.00014,(((New.CleanUp.ReferenceOTU2135:0.0127,New.CleanUp.ReferenceOTU2821:0.00838)0.774:0.00639,(New.CleanUp.ReferenceOTU6594:0.00015,(New.CleanUp.ReferenceOTU18477:0.00424,(New.CleanUp.ReferenceOTU21045:0.01278,New.CleanUp.ReferenceOTU23376:0.00848)0.742:0.00403)0.979:0.01719)0.939:0.01604)0.853:0.01169,New.CleanUp.ReferenceOTU8333:0.01737)0.854:0.00825)0.781:0.00413)0.870:0.0051,New.CleanUp.ReferenceOTU6158:0.04847)0.851:0.00364,New.CleanUp.ReferenceOTU21297:0.00412)0.908:0.00014)0.910:0.00014)0.833:0.00417,(New.CleanUp.ReferenceOTU19593:0.00406,(New.CleanUp.ReferenceOTU13977:0.00424,New.CleanUp.ReferenceOTU8247:0.01254)0.640:0.00836)1.000:0.00015)0.942:0.0169)0.987:0.02589)0.925:0.01259,(((New.CleanUp.ReferenceOTU21329:0.00833,(New.CleanUp.ReferenceOTU13075:0.00853,New.CleanUp.ReferenceOTU2938:0.02149)0.773:0.00401)0.758:0.00015,New.CleanUp.ReferenceOTU880:0.00014)0.920:0.00413,(((New.CleanUp.ReferenceOTU23213:0.01249,(New.CleanUp.ReferenceOTU19477:0.00823,New.CleanUp.ReferenceOTU311:0.00826)0.939:0.00014)0.889:0.00015,(New.CleanUp.ReferenceOTU21434:0.00828,(210950:0.0,331772:0.0):0.00014)0.589:0.00014)0.987:0.00014,((214603:0.00412,216524:0.01247)0.797:0.00014,(((New.CleanUp.ReferenceOTU18141:0.01684,(New.CleanUp.ReferenceOTU12330:0.01275,New.CleanUp.ReferenceOTU23075:0.0171)0.851:0.0083)0.600:0.00015,((New.CleanUp.ReferenceOTU263:0.02153,(New.CleanUp.ReferenceOTU18139:0.00016,((New.CleanUp.ReferenceOTU9545:0.02418,(New.CleanUp.ReferenceOTU17214:0.01967,New.CleanUp.ReferenceOTU19439:0.01447)0.806:0.01681)0.938:0.01895,(New.CleanUp.ReferenceOTU22350:0.02064,New.CleanUp.ReferenceOTU22089:0.02523)0.746:0.00539)0.866:0.00015)0.948:0.01739)0.190:0.0082,(New.CleanUp.ReferenceOTU23326:0.00415,New.CleanUp.ReferenceOTU8226:0.00838)0.746:0.00401)1.000:0.00014)0.972:0.01711,((New.CleanUp.ReferenceOTU21198:0.00832,(New.CleanUp.ReferenceOTU20545:0.00014,(New.CleanUp.ReferenceOTU312:0.03031,(New.CleanUp.ReferenceOTU14384:0.0,New.CleanUp.ReferenceOTU17490:0.0,New.CleanUp.ReferenceOTU19723:0.0):0.00414)0.743:0.00015)0.915:0.00014)0.921:0.00832,((215495:0.00412,(New.CleanUp.ReferenceOTU22649:0.0211,(((New.CleanUp.ReferenceOTU22478:0.00414,New.CleanUp.ReferenceOTU16301:0.00014)0.723:0.00014,(New.CleanUp.ReferenceOTU14039:0.00014,New.CleanUp.ReferenceOTU6050:0.01254)0.126:0.00831)0.936:0.00824,New.CleanUp.ReferenceOTU21555:0.01245)0.914:0.00014)0.737:0.00016)0.000:0.00016,New.CleanUp.ReferenceOTU626:0.00014)0.902:0.00016)0.853:0.00413)0.941:0.00015)0.677:0.00015)0.905:0.00015)0.634:0.00016)0.793:0.00996)0.912:0.01307)0.850:0.00963,(((New.CleanUp.ReferenceOTU613:0.02149,(New.CleanUp.ReferenceOTU3485:0.01738,New.CleanUp.ReferenceOTU6697:0.02162)0.749:0.0037)0.149:0.00419,(((New.CleanUp.ReferenceOTU16183:0.02579,(New.CleanUp.ReferenceOTU2501:0.01707,((New.CleanUp.ReferenceOTU16603:0.02605,((New.CleanUp.ReferenceOTU18404:0.00414,New.CleanUp.ReferenceOTU5421:0.00014)0.862:0.00414,(New.CleanUp.ReferenceOTU13560:0.00414,217100:0.00014)0.121:0.00015)0.848:0.00819)0.941:0.01715,New.CleanUp.ReferenceOTU8630:0.01684)0.730:0.00015)0.873:0.00856)0.821:0.00837,(((New.CleanUp.ReferenceOTU3568:0.03018,(((New.CleanUp.ReferenceOTU19484:0.0151,New.CleanUp.ReferenceOTU4407:0.03392)0.420:0.00767,((New.CleanUp.ReferenceOTU654:0.00014,(New.CleanUp.ReferenceOTU13420:0.00015,(New.CleanUp.ReferenceOTU15166:0.00014,(New.CleanUp.ReferenceOTU4409:0.00844,New.CleanUp.ReferenceOTU11664:0.00845)0.778:0.00404)0.973:0.01257)0.485:0.00413)0.892:0.00834,New.CleanUp.ReferenceOTU20739:0.00416)0.798:0.00679)0.867:0.01007,((New.CleanUp.ReferenceOTU19403:0.00015,(New.CleanUp.ReferenceOTU19467:0.00413,New.CleanUp.ReferenceOTU19582:0.00414)0.766:0.00413)0.945:0.00836,((New.CleanUp.ReferenceOTU12725:0.0,New.CleanUp.ReferenceOTU3062:0.0):0.00014,New.CleanUp.ReferenceOTU9660:0.026)0.889:0.00833)0.908:0.00016)0.487:0.00844)0.869:0.0083,New.CleanUp.ReferenceOTU6215:0.00015)0.817:0.00014,New.CleanUp.ReferenceOTU22032:0.00838)0.937:0.01287)0.866:0.00843,((((((((New.CleanUp.ReferenceOTU22448:0.00427,(New.CleanUp.ReferenceOTU2300:0.02967,New.CleanUp.ReferenceOTU3303:0.00543)0.959:0.02071)0.180:0.0171,(New.CleanUp.ReferenceOTU3063:0.00015,New.CleanUp.ReferenceOTU23970:0.01258)1.000:0.00016)0.916:0.00826,((((New.CleanUp.ReferenceOTU11615:0.00407,New.CleanUp.ReferenceOTU448:0.0215)0.782:0.00424,(New.CleanUp.ReferenceOTU10376:0.0301,(((New.CleanUp.ReferenceOTU21237:0.00016,(New.CleanUp.ReferenceOTU12813:0.02112,(New.CleanUp.ReferenceOTU18755:0.0042,New.CleanUp.ReferenceOTU23906:0.00411)0.955:0.01697)0.963:0.00015)0.871:0.00413,(((((New.CleanUp.ReferenceOTU1129:0.00014,((New.CleanUp.ReferenceOTU12811:0.02115,New.CleanUp.ReferenceOTU12519:0.02129)0.097:0.00015,(((((New.CleanUp.ReferenceOTU17123:0.04556,New.CleanUp.ReferenceOTU19404:0.01721)0.866:0.0128,((New.CleanUp.ReferenceOTU1366:0.00405,New.CleanUp.ReferenceOTU19962:0.01283)0.954:0.01718,(New.CleanUp.ReferenceOTU18194:0.00829,((New.CleanUp.ReferenceOTU15441:0.00014,(New.CleanUp.ReferenceOTU20123:0.00942,(New.CleanUp.ReferenceOTU3186:0.02024,(New.CleanUp.ReferenceOTU21133:0.00014,New.CleanUp.ReferenceOTU21450:0.00413)0.781:0.00518)0.755:0.00842)0.808:0.0073)0.916:0.00834,((New.CleanUp.ReferenceOTU16129:0.00014,(New.CleanUp.ReferenceOTU14524:0.00413,(New.CleanUp.ReferenceOTU20997:0.01252,New.CleanUp.ReferenceOTU9756:0.00415)0.857:0.00014)0.742:0.00012)0.836:0.00014,New.CleanUp.ReferenceOTU10321:0.00412)0.677:0.00014)0.850:0.00414)0.054:0.00015)0.908:0.00835)0.995:0.00015,((((New.CleanUp.ReferenceOTU8191:0.00414,(New.CleanUp.ReferenceOTU1215:0.01679,(New.CleanUp.ReferenceOTU1205:0.01667,New.CleanUp.ReferenceOTU22254:0.00014)0.170:0.00014)0.772:0.00413)0.905:0.00833,(New.CleanUp.ReferenceOTU10271:0.00823,(New.CleanUp.ReferenceOTU8819:0.00831,(New.CleanUp.ReferenceOTU20006:0.00014,New.CleanUp.ReferenceOTU8509:0.00413)0.876:0.00014)0.920:0.00824)0.936:0.00015)0.906:0.00015,(New.CleanUp.ReferenceOTU18121:0.00412,(New.CleanUp.ReferenceOTU8699:0.00832,New.CleanUp.ReferenceOTU17323:0.02104)0.920:0.00014)0.550:0.00014)0.998:0.00014,(New.CleanUp.ReferenceOTU6985:0.00014,((New.CleanUp.ReferenceOTU16521:0.01675,(New.CleanUp.ReferenceOTU21822:0.00414,(((New.CleanUp.ReferenceOTU5351:0.00827,New.CleanUp.ReferenceOTU18326:0.01676)0.973:0.00014,((New.CleanUp.ReferenceOTU1214:0.0082,New.CleanUp.ReferenceOTU14710:0.00822)0.947:0.00016,((New.CleanUp.ReferenceOTU16506:0.01687,(New.CleanUp.ReferenceOTU17600:0.0,New.CleanUp.ReferenceOTU23233:0.0):0.00014)0.733:0.00413,New.CleanUp.ReferenceOTU12116:0.01256)0.879:0.00014)0.000:0.00014)0.000:0.00014,((New.CleanUp.ReferenceOTU15080:0.0,New.CleanUp.ReferenceOTU18750:0.0,New.CleanUp.ReferenceOTU19247:0.0,New.CleanUp.ReferenceOTU19559:0.0,New.CleanUp.ReferenceOTU20484:0.0,New.CleanUp.ReferenceOTU3176:0.0,New.CleanUp.ReferenceOTU3475:0.0,New.CleanUp.ReferenceOTU4663:0.0):0.00014,(New.CleanUp.ReferenceOTU13510:0.00412,New.CleanUp.ReferenceOTU2105:0.01246)0.919:0.00014)0.000:0.00014)0.911:0.00015)0.852:0.00414)0.036:0.00016,((New.CleanUp.ReferenceOTU9611:0.03003,(New.CleanUp.ReferenceOTU10039:0.00415,New.CleanUp.ReferenceOTU13447:0.01673)0.855:0.00015)0.398:0.00416,New.CleanUp.ReferenceOTU17618:0.00842)0.778:0.00405)0.886:0.00015)0.000:0.00015)0.933:0.00014)0.837:0.00414,New.CleanUp.ReferenceOTU3779:0.02548)0.819:0.00015,New.CleanUp.ReferenceOTU10950:0.00831)0.860:0.00414)0.919:0.00016)0.883:0.00015,New.CleanUp.ReferenceOTU7797:0.00412)0.866:0.00414,((New.CleanUp.ReferenceOTU19466:0.00413,New.CleanUp.ReferenceOTU22336:0.00828)0.893:0.00014,((New.CleanUp.ReferenceOTU19558:0.00413,New.CleanUp.ReferenceOTU22577:0.01249)0.901:0.00014,(New.CleanUp.ReferenceOTU20599:0.0,New.CleanUp.ReferenceOTU23200:0.0):0.00014)0.919:0.00014)0.865:0.00016)0.741:0.00015,(New.CleanUp.ReferenceOTU14987:0.00416,(New.CleanUp.ReferenceOTU6679:0.01689,(New.CleanUp.ReferenceOTU14785:0.00828,(New.CleanUp.ReferenceOTU22842:0.00014,((New.CleanUp.ReferenceOTU19750:0.00014,New.CleanUp.ReferenceOTU6710:0.00413)0.854:0.00414,New.CleanUp.ReferenceOTU4614:0.01249)0.922:0.00014)0.596:0.00016)0.881:0.00841)0.759:0.00407)0.781:0.00414)0.314:0.00413,New.CleanUp.ReferenceOTU1954:0.01254)0.828:0.00015)0.725:0.00015,New.CleanUp.ReferenceOTU4936:0.02105)0.881:0.00413)0.559:0.00014)0.833:0.00014,New.CleanUp.ReferenceOTU19031:0.00832)0.923:0.00831,New.CleanUp.ReferenceOTU12473:0.00834)0.444:0.00014)0.730:0.00015,((New.CleanUp.ReferenceOTU15010:0.00015,New.CleanUp.ReferenceOTU4410:0.00413)0.458:0.00015,New.CleanUp.ReferenceOTU19969:0.02141)0.828:0.00414)0.982:0.01693,(((New.CleanUp.ReferenceOTU20248:0.01261,(New.CleanUp.ReferenceOTU20245:0.01257,New.CleanUp.ReferenceOTU3958:0.00848)0.770:0.00437)0.752:0.0041,(New.CleanUp.ReferenceOTU6603:0.00824,(New.CleanUp.ReferenceOTU19981:0.00842,New.CleanUp.ReferenceOTU19982:0.01283)0.852:0.00835)0.862:0.00016)0.867:0.00837,(New.CleanUp.ReferenceOTU13829:0.00411,New.CleanUp.ReferenceOTU7816:0.00419)0.845:0.00836)0.830:0.00013)0.787:0.00413,New.CleanUp.ReferenceOTU22247:0.00831)0.164:0.00014,New.CleanUp.ReferenceOTU12004:0.0125)0.475:0.00413,(((New.CleanUp.ReferenceOTU1999:0.0,New.CleanUp.ReferenceOTU9021:0.0,277181:0.0,322059:0.0,335881:0.0,341913:0.0):0.00014,(((New.CleanUp.ReferenceOTU4113:0.00014,(New.CleanUp.ReferenceOTU9841:0.00831,New.CleanUp.ReferenceOTU11477:0.00834)0.778:0.00015)0.920:0.00413,((New.CleanUp.ReferenceOTU10367:0.00415,New.CleanUp.ReferenceOTU4489:0.02141)0.794:0.00415,(((New.CleanUp.ReferenceOTU4535:0.00015,((New.CleanUp.ReferenceOTU4438:0.00836,(New.CleanUp.ReferenceOTU14450:0.02562,New.CleanUp.ReferenceOTU5027:0.00836)0.756:0.00413)0.946:0.01258,(New.CleanUp.ReferenceOTU3068:0.01727,(New.CleanUp.ReferenceOTU4413:0.0265,New.CleanUp.ReferenceOTU9844:0.01758)0.740:0.00378)0.911:0.01266)0.921:0.00016)0.881:0.00016,(New.CleanUp.ReferenceOTU4439:0.01275,((New.CleanUp.ReferenceOTU20260:0.00415,New.CleanUp.ReferenceOTU9833:0.00416)0.781:0.00413,(New.CleanUp.ReferenceOTU11590:0.00014,(New.CleanUp.ReferenceOTU367:0.01248,New.CleanUp.ReferenceOTU4055:0.00412)0.895:0.00014)0.933:0.00014)0.794:0.00419)0.771:0.00414)0.906:0.00839,((((New.CleanUp.ReferenceOTU20509:0.00834,New.CleanUp.ReferenceOTU5035:0.00415)0.896:0.00834,New.CleanUp.ReferenceOTU20101:0.01247)0.932:0.00014,((New.CleanUp.ReferenceOTU6355:0.0,333695:0.0):0.00014,(New.CleanUp.ReferenceOTU20944:0.02553,(New.CleanUp.ReferenceOTU10485:0.00409,(New.CleanUp.ReferenceOTU19974:0.00014,New.CleanUp.ReferenceOTU23250:0.01256)0.916:0.00839)0.218:0.00414)0.858:0.00015)0.000:0.00015)0.915:0.00016,(New.CleanUp.ReferenceOTU355:0.00414,(New.CleanUp.ReferenceOTU2000:0.00014,318571:0.00829)0.828:0.00415)0.787:0.00413)0.840:0.00413)0.000:0.00015)0.743:0.00015)0.719:0.00015,(New.CleanUp.ReferenceOTU23440:0.00412,New.CleanUp.ReferenceOTU13221:0.00829)0.933:0.00014)1.000:0.00014)0.000:0.00011,(New.CleanUp.ReferenceOTU474:0.00413,(New.CleanUp.ReferenceOTU19290:0.00225,New.CleanUp.ReferenceOTU22272:0.01217)0.808:0.00222)0.871:0.00014)0.918:0.00015)0.938:0.00835)0.902:0.00014)0.924:0.01395,(New.CleanUp.ReferenceOTU18728:0.02605,((((New.CleanUp.ReferenceOTU9134:0.03977,(New.CleanUp.ReferenceOTU5294:0.02608,((((206790:0.00413,174978:0.01674)0.911:0.00011,(New.CleanUp.ReferenceOTU22719:0.0,510505:0.0):0.00014)0.905:0.00014,((214715:0.00412,New.CleanUp.ReferenceOTU3799:0.00412)0.759:0.00014,New.CleanUp.ReferenceOTU5528:0.01253)0.836:0.00414)0.822:0.00015,272401:0.02995)0.801:0.00839)0.278:0.00418)0.534:0.00015,(196240:0.0125,New.CleanUp.ReferenceOTU3798:0.0256)0.879:0.00014)0.951:0.01672,(New.CleanUp.ReferenceOTU13480:0.03021,New.CleanUp.ReferenceOTU9585:0.00858)0.403:0.00418)0.823:0.00274,(New.CleanUp.ReferenceOTU9236:0.00413,263662:0.00015)0.915:0.01218)0.751:0.00138)0.935:0.02058)0.433:0.00436)0.924:0.01685,((((New.CleanUp.ReferenceOTU5754:0.02581,((New.CleanUp.ReferenceOTU1395:0.02081,(New.CleanUp.ReferenceOTU11738:0.02197,New.CleanUp.ReferenceOTU18944:0.02484)0.575:0.00425)0.772:0.00494,(New.CleanUp.ReferenceOTU19588:0.02122,((((((New.CleanUp.ReferenceOTU15107:0.01728,(((New.CleanUp.ReferenceOTU10816:0.00849,(((177846:0.0,New.CleanUp.ReferenceOTU10815:0.0):0.00015,((New.CleanUp.ReferenceOTU5430:0.01286,New.CleanUp.ReferenceOTU19608:0.01713)0.771:0.0039,((New.CleanUp.ReferenceOTU6102:0.00014,(New.CleanUp.ReferenceOTU19075:0.00014,New.CleanUp.ReferenceOTU21689:0.01259)0.928:0.00832)0.841:0.00415,((183958:0.0,New.CleanUp.ReferenceOTU13217:0.0,New.CleanUp.ReferenceOTU16171:0.0):0.00014,(New.CleanUp.ReferenceOTU10949:0.00415,New.CleanUp.ReferenceOTU7011:0.00413)0.879:0.00014)0.862:0.00016)0.000:0.00014)0.916:0.0083)0.381:0.00015,((((217096:0.00834,(New.CleanUp.ReferenceOTU7112:0.0041,(New.CleanUp.ReferenceOTU15954:0.00014,(New.CleanUp.ReferenceOTU11576:0.017,New.CleanUp.ReferenceOTU15955:0.00414)0.426:0.00014)0.867:0.00838)0.897:0.0084)0.793:0.00412,((463233:0.00412,(341448:0.00821,195040:0.01252)0.914:0.00014)0.804:0.00014,((((New.CleanUp.ReferenceOTU10286:0.0125,(183321:0.00413,(379505:0.0,460953:0.0):0.00014)0.863:0.00014)0.875:0.00414,304408:0.00833)0.883:0.00014,210908:0.00412)0.879:0.00015,(New.CleanUp.ReferenceOTU3143:0.0,New.CleanUp.ReferenceOTU3145:0.0,337004:0.0):0.00014)0.000:0.00015)0.909:0.00015)0.749:0.00014,((((New.CleanUp.ReferenceOTU21020:0.0,New.CleanUp.ReferenceOTU21021:0.0,215897:0.0):0.00014,((New.CleanUp.ReferenceOTU782:0.02093,(New.CleanUp.ReferenceOTU22453:0.00413,New.CleanUp.ReferenceOTU8769:0.00014)0.118:0.0001)0.872:0.00413,New.CleanUp.ReferenceOTU13569:0.01258)0.911:0.00014)0.252:0.00015,(212201:0.00828,New.CleanUp.ReferenceOTU18897:0.00414)0.876:0.00014)0.914:0.00014,((New.CleanUp.ReferenceOTU16107:0.01266,(New.CleanUp.ReferenceOTU12840:0.03056,(New.CleanUp.ReferenceOTU8001:0.00413,315669:0.0125)0.377:0.00014)0.864:0.00832)0.925:0.01268,(New.CleanUp.ReferenceOTU23641:0.00413,(New.CleanUp.ReferenceOTU16439:0.00831,((New.CleanUp.ReferenceOTU13801:0.00832,New.CleanUp.ReferenceOTU22879:0.00415)0.905:0.00831,(New.CleanUp.ReferenceOTU11420:0.00014,New.CleanUp.ReferenceOTU17748:0.00413)0.863:0.00015)0.846:0.00832)0.899:0.00016)1.000:0.00015)0.840:0.00414)0.937:0.0083)0.910:0.0084,(New.CleanUp.ReferenceOTU10287:0.00014,(New.CleanUp.ReferenceOTU8172:0.00414,New.CleanUp.ReferenceOTU15417:0.00415)0.875:0.00014)0.956:0.00015)0.924:0.00837)0.755:0.0041)0.903:0.01289,(New.CleanUp.ReferenceOTU10659:0.0083,New.CleanUp.ReferenceOTU13789:0.00016)0.747:0.00419)0.629:0.00848,New.CleanUp.ReferenceOTU15502:0.02137)0.727:0.00015)0.751:0.00361,New.CleanUp.ReferenceOTU14403:0.01732)0.920:0.01312,New.CleanUp.ReferenceOTU8174:0.00415)0.740:0.00423,New.CleanUp.ReferenceOTU13396:0.01699)0.865:0.00923,(New.CleanUp.ReferenceOTU21187:0.0129,New.CleanUp.ReferenceOTU3957:0.00811)0.856:0.01216)0.761:0.00898,New.CleanUp.ReferenceOTU20270:0.02075)0.149:0.00444)0.776:0.00463)0.741:0.00406)0.772:0.00429,((((New.CleanUp.ReferenceOTU19235:0.00413,New.CleanUp.ReferenceOTU16347:0.00833)0.939:0.00014,(New.CleanUp.ReferenceOTU4378:0.00412,(New.CleanUp.ReferenceOTU10658:0.00412,New.CleanUp.ReferenceOTU20520:0.01695)0.806:0.00418)0.891:0.00016)0.784:0.00016,(((New.CleanUp.ReferenceOTU15100:0.00832,((New.CleanUp.ReferenceOTU18833:0.00248,((((New.CleanUp.ReferenceOTU4372:0.01232,(New.CleanUp.ReferenceOTU19521:0.0266,(194225:0.03037,New.CleanUp.ReferenceOTU24001:0.00387)0.883:0.01304)0.268:0.00829)0.876:0.00023,((New.CleanUp.ReferenceOTU22541:0.0042,New.CleanUp.ReferenceOTU1882:0.01706)0.446:0.00411,(((((New.CleanUp.ReferenceOTU20994:0.01297,New.CleanUp.ReferenceOTU6461:0.01735)0.827:0.00823,(New.CleanUp.ReferenceOTU6213:0.01247,(New.CleanUp.ReferenceOTU12113:0.01702,New.CleanUp.ReferenceOTU6234:0.00835)0.922:0.00015)0.869:0.0082)0.583:0.00015,(New.CleanUp.ReferenceOTU22542:0.00415,New.CleanUp.ReferenceOTU6214:0.00416)0.786:0.00413)0.794:0.00413,New.CleanUp.ReferenceOTU6167:0.00015)0.827:0.00833,New.CleanUp.ReferenceOTU17303:0.0085)0.998:0.00014)0.795:0.00849)0.620:0.00414,(New.CleanUp.ReferenceOTU23348:0.00597,New.CleanUp.ReferenceOTU6200:0.01976)0.776:0.01317)0.627:0.00411,New.CleanUp.ReferenceOTU2758:0.0085)0.770:0.00216)0.923:0.00775,New.CleanUp.ReferenceOTU16558:0.0168)0.661:0.00014)0.186:0.00015,((((New.CleanUp.ReferenceOTU15413:0.00399,New.CleanUp.ReferenceOTU7868:0.02153)0.882:0.00855,New.CleanUp.ReferenceOTU10790:0.02586)0.955:0.00015,(((New.CleanUp.ReferenceOTU10327:0.01288,((New.CleanUp.ReferenceOTU18927:0.02107,(New.CleanUp.ReferenceOTU7985:0.01716,New.CleanUp.ReferenceOTU7988:0.00835)0.970:0.00015)0.982:0.0211,(New.CleanUp.ReferenceOTU332:0.00413,(New.CleanUp.ReferenceOTU15218:0.00415,(New.CleanUp.ReferenceOTU16853:0.00828,(New.CleanUp.ReferenceOTU5518:0.00413,New.CleanUp.ReferenceOTU11817:0.00828)0.120:0.00014)0.962:0.01718)0.759:0.00418)0.802:0.00015)0.907:0.0125)0.946:0.02154,(New.CleanUp.ReferenceOTU22440:0.01259,((New.CleanUp.ReferenceOTU2539:0.01685,((New.CleanUp.ReferenceOTU15229:0.0211,(((((New.CleanUp.ReferenceOTU12678:0.0126,New.CleanUp.ReferenceOTU8921:0.00015)0.391:0.00413,((((New.CleanUp.ReferenceOTU3623:0.00826,New.CleanUp.ReferenceOTU9774:0.0125)0.916:0.00015,(New.CleanUp.ReferenceOTU4786:0.01674,New.CleanUp.ReferenceOTU4894:0.01248)0.895:0.00016)0.871:0.00015,(New.CleanUp.ReferenceOTU14610:0.01249,New.CleanUp.ReferenceOTU1405:0.00413)0.898:0.00014)0.886:0.00014,New.CleanUp.ReferenceOTU8397:0.00412)0.875:0.00414)0.407:0.00014,New.CleanUp.ReferenceOTU15489:0.00833)0.887:0.00016,((((New.CleanUp.ReferenceOTU12346:0.00412,New.CleanUp.ReferenceOTU13360:0.01252)0.941:0.00014,(New.CleanUp.ReferenceOTU17754:0.00413,New.CleanUp.ReferenceOTU14492:0.00414)0.877:0.00014)0.000:0.00014,(New.CleanUp.ReferenceOTU22910:0.00413,(New.CleanUp.ReferenceOTU13267:0.0,New.CleanUp.ReferenceOTU23172:0.0,New.CleanUp.ReferenceOTU6171:0.0):0.00014)0.000:0.00014)0.918:0.00014,(New.CleanUp.ReferenceOTU11294:0.0083,New.CleanUp.ReferenceOTU7129:0.00413)0.924:0.00014)0.553:0.00016)0.924:0.00014,(((New.CleanUp.ReferenceOTU8896:0.00767,(((New.CleanUp.ReferenceOTU13732:0.01792,(New.CleanUp.ReferenceOTU15508:0.00013,New.CleanUp.ReferenceOTU22999:0.00415)0.749:0.0035)0.928:0.01304,(((New.CleanUp.ReferenceOTU10715:0.02111,New.CleanUp.ReferenceOTU21358:0.00826)0.901:0.00015,((New.CleanUp.ReferenceOTU22720:0.00415,((New.CleanUp.ReferenceOTU10056:0.02599,New.CleanUp.ReferenceOTU13570:0.00015)0.734:0.00396,New.CleanUp.ReferenceOTU18583:0.02589)0.979:0.02149)0.825:0.00015,(New.CleanUp.ReferenceOTU11908:0.00423,New.CleanUp.ReferenceOTU20769:0.00409)0.930:0.01714)0.950:0.0169)0.792:0.0041,New.CleanUp.ReferenceOTU2775:0.00856)0.758:0.00466)0.164:0.00426,New.CleanUp.ReferenceOTU14821:0.01744)0.912:0.00015)0.327:0.00421,New.CleanUp.ReferenceOTU14600:0.01334)0.669:0.00769,(New.CleanUp.ReferenceOTU14680:0.00849,(((New.CleanUp.ReferenceOTU13734:0.01657,(New.CleanUp.ReferenceOTU6904:0.00835,(New.CleanUp.ReferenceOTU23244:0.00412,(((New.CleanUp.ReferenceOTU21283:0.00415,(New.CleanUp.ReferenceOTU18009:0.01143,New.CleanUp.ReferenceOTU1849:0.0324)0.790:0.01139)0.771:0.00412,New.CleanUp.ReferenceOTU9328:0.00833)0.941:0.00015,((((New.CleanUp.ReferenceOTU21674:0.01251,(New.CleanUp.ReferenceOTU4217:0.01251,(New.CleanUp.ReferenceOTU23823:0.00014,(New.CleanUp.ReferenceOTU19736:0.00412,New.CleanUp.ReferenceOTU13917:0.00413)0.881:0.00014)0.895:0.00015)0.109:0.00414)0.938:0.00016,(New.CleanUp.ReferenceOTU10112:0.00413,316629:0.00413)0.877:0.00015)0.997:0.00014,((New.CleanUp.ReferenceOTU12697:0.0,New.CleanUp.ReferenceOTU20053:0.0,New.CleanUp.ReferenceOTU3164:0.0,2212505:0.0,New.CleanUp.ReferenceOTU4924:0.0,339549:0.0,355746:0.0):0.00014,(New.CleanUp.ReferenceOTU4008:0.0083,New.CleanUp.ReferenceOTU15734:0.00833)0.958:0.00014)0.808:0.00014)0.925:0.0001,(New.CleanUp.ReferenceOTU11066:0.00413,(New.CleanUp.ReferenceOTU20420:0.00412,((New.CleanUp.ReferenceOTU11806:0.01254,((New.CleanUp.ReferenceOTU20115:0.00413,New.CleanUp.ReferenceOTU4529:0.00829)0.931:0.00014,(New.CleanUp.ReferenceOTU636:0.00014,New.CleanUp.ReferenceOTU7863:0.02112)0.929:0.00831)0.299:0.00832)0.965:0.00014,((New.CleanUp.ReferenceOTU2854:0.0,New.CleanUp.ReferenceOTU4909:0.0):0.00014,(New.CleanUp.ReferenceOTU15035:0.00413,New.CleanUp.ReferenceOTU6806:0.0083)0.889:0.00014)0.991:0.00014)0.926:0.00015)0.872:0.00414)0.893:0.00014)0.000:0.00014)0.923:0.00012)0.924:0.00014)0.786:0.00205)0.736:0.0021,(New.CleanUp.ReferenceOTU8994:0.0043,((New.CleanUp.ReferenceOTU21105:0.05499,New.CleanUp.ReferenceOTU739:0.00727)0.987:0.0416,(((New.CleanUp.ReferenceOTU1712:0.0218,New.CleanUp.ReferenceOTU9279:0.01737)0.956:0.02206,((New.CleanUp.ReferenceOTU17006:0.02565,New.CleanUp.ReferenceOTU6578:0.00015)0.959:0.01268,(((New.CleanUp.ReferenceOTU12845:0.02325,New.CleanUp.ReferenceOTU16205:0.04416)0.863:0.01728,((New.CleanUp.ReferenceOTU14389:0.05463,New.CleanUp.ReferenceOTU20754:0.01354)0.972:0.03501,New.CleanUp.ReferenceOTU14131:0.00014)0.747:0.0053)0.216:0.00719,(New.CleanUp.ReferenceOTU19053:0.01924,New.CleanUp.ReferenceOTU3140:0.01382)0.856:0.01374)0.906:0.00015)0.683:0.00015)0.974:0.02121,New.CleanUp.ReferenceOTU22891:0.00016)0.866:0.0087)0.895:0.01261)0.763:0.00441)0.775:0.00432,New.CleanUp.ReferenceOTU14854:0.01309)0.767:0.00384)0.903:0.00846)0.956:0.00016)0.868:0.00015)0.287:0.00415,(New.CleanUp.ReferenceOTU2175:0.00413,(New.CleanUp.ReferenceOTU23477:0.00833,(New.CleanUp.ReferenceOTU20421:0.00014,New.CleanUp.ReferenceOTU23040:0.0125)0.843:0.00414)0.293:0.00015)0.795:0.00419)0.770:0.00411)0.791:0.00014,New.CleanUp.ReferenceOTU21319:0.00413)0.860:0.00016)0.400:0.00819)0.421:0.00014,((New.CleanUp.ReferenceOTU10865:0.02562,New.CleanUp.ReferenceOTU14608:0.00418)0.884:0.00845,New.CleanUp.ReferenceOTU13938:0.00829)0.635:0.00835)0.770:0.00014)0.895:0.00014,New.CleanUp.ReferenceOTU20309:0.01255)0.912:0.00833)0.386:0.00414,(New.CleanUp.ReferenceOTU2949:0.00015,(((183478:0.0,New.CleanUp.ReferenceOTU7195:0.0):0.00414,(New.CleanUp.ReferenceOTU19337:0.00834,330772:0.00016)0.770:0.00416)0.879:0.00826,(New.CleanUp.ReferenceOTU6839:0.00408,New.CleanUp.ReferenceOTU5369:0.02132)0.859:0.00858)0.979:0.01698)0.990:0.02571)0.822:0.00015)0.911:0.0168,((New.CleanUp.ReferenceOTU8603:0.00412,(New.CleanUp.ReferenceOTU5742:0.00836,((((New.CleanUp.ReferenceOTU12433:0.02326,New.CleanUp.ReferenceOTU14582:0.03105)0.365:0.01107,(New.CleanUp.ReferenceOTU12642:0.00016,(New.CleanUp.ReferenceOTU17266:0.00414,((New.CleanUp.ReferenceOTU13328:0.00835,New.CleanUp.ReferenceOTU15828:0.01258)0.798:0.00414,(New.CleanUp.ReferenceOTU14725:0.0,195123:0.0,New.CleanUp.ReferenceOTU18698:0.0,New.CleanUp.ReferenceOTU18699:0.0,New.CleanUp.ReferenceOTU18700:0.0,New.CleanUp.ReferenceOTU703:0.0):0.00015)0.212:0.00014)0.936:0.00414)0.960:0.00016)0.962:0.01704,(New.CleanUp.ReferenceOTU22009:0.01248,(New.CleanUp.ReferenceOTU10016:0.0042,New.CleanUp.ReferenceOTU8615:0.0126)0.765:0.00409)0.072:0.00014)0.852:0.00414,(New.CleanUp.ReferenceOTU13695:0.0,New.CleanUp.ReferenceOTU1418:0.0):0.00015)0.785:0.00414)0.806:0.00415)0.662:0.00016,(New.CleanUp.ReferenceOTU5523:0.01625,(New.CleanUp.ReferenceOTU1068:0.01274,(New.CleanUp.ReferenceOTU1067:0.00015,(New.CleanUp.ReferenceOTU3642:0.00014,New.CleanUp.ReferenceOTU4425:0.00414)0.875:0.00833)0.862:0.00831)0.851:0.01191)0.646:0.00131)0.921:0.0168)0.875:0.00828)0.791:0.00414,((((New.CleanUp.ReferenceOTU21287:0.00835,(((New.CleanUp.ReferenceOTU18692:0.00838,((197623:0.00014,(216279:0.02587,New.CleanUp.ReferenceOTU6791:0.00835)0.911:0.00014)0.867:0.00415,(373449:0.01295,((New.CleanUp.ReferenceOTU15749:0.02588,(176455:0.01741,206456:0.01297)0.959:0.00015)0.935:0.01687,386977:0.00015)0.782:0.00412)0.795:0.01305)1.000:0.00014)0.921:0.00016,((266860:0.0,276141:0.0):0.00418,(New.CleanUp.ReferenceOTU14159:0.0,New.CleanUp.ReferenceOTU21883:0.0,264534:0.0,416078:0.0):0.00014)0.000:0.00015)0.725:0.00014,(313130:0.00418,343853:0.02577)0.738:0.00014)0.940:0.00016)0.959:0.03247,(New.CleanUp.ReferenceOTU6706:0.05982,(New.CleanUp.ReferenceOTU5949:0.0159,New.CleanUp.ReferenceOTU9059:0.03258)0.946:0.03086)0.888:0.02875)0.913:0.02311,(New.CleanUp.ReferenceOTU1621:0.00836,(New.CleanUp.ReferenceOTU4215:0.02573,(((((New.CleanUp.ReferenceOTU21891:0.00014,New.CleanUp.ReferenceOTU23076:0.02103)0.958:0.01247,New.CleanUp.ReferenceOTU8488:0.01245)0.915:0.00014,(New.CleanUp.ReferenceOTU19448:0.00828,New.CleanUp.ReferenceOTU21890:0.0083)0.740:0.00014)0.883:0.00014,(New.CleanUp.ReferenceOTU13557:0.00415,New.CleanUp.ReferenceOTU9831:0.00415)0.804:0.00415)0.863:0.00414,((((((New.CleanUp.ReferenceOTU20182:0.01676,New.CleanUp.ReferenceOTU4981:0.0125)0.894:0.00014,((New.CleanUp.ReferenceOTU10538:0.00829,(New.CleanUp.ReferenceOTU12748:0.0,New.CleanUp.ReferenceOTU4517:0.0):0.00014)0.162:0.00015,New.CleanUp.ReferenceOTU23364:0.03499)0.859:0.00412)0.904:0.00014,((New.CleanUp.ReferenceOTU14102:0.00827,New.CleanUp.ReferenceOTU20929:0.02106)0.760:0.00419,(New.CleanUp.ReferenceOTU15078:0.02111,New.CleanUp.ReferenceOTU16752:0.00833)0.755:0.00411)0.901:0.00016)0.078:0.00015,(New.CleanUp.ReferenceOTU10537:0.00412,New.CleanUp.ReferenceOTU18264:0.00412)0.861:0.00014)0.000:0.00014,(New.CleanUp.ReferenceOTU1410:0.0,New.CleanUp.ReferenceOTU22172:0.0,New.CleanUp.ReferenceOTU4979:0.0,259012:0.0,430219:0.0):0.00014)0.912:0.00016,(((New.CleanUp.ReferenceOTU12747:0.0083,New.CleanUp.ReferenceOTU11243:0.00413)0.547:0.00015,(New.CleanUp.ReferenceOTU12068:0.00832,(((New.CleanUp.ReferenceOTU6157:0.00416,(New.CleanUp.ReferenceOTU12946:0.00015,New.CleanUp.ReferenceOTU13046:0.0169)0.892:0.00834)0.942:0.01261,(New.CleanUp.ReferenceOTU7914:0.01681,(New.CleanUp.ReferenceOTU10392:0.03014,New.CleanUp.ReferenceOTU3644:0.0043)0.207:0.00417)0.341:0.00429)0.675:0.00014,(New.CleanUp.ReferenceOTU21150:0.02571,((New.CleanUp.ReferenceOTU15109:0.00413,(New.CleanUp.ReferenceOTU16884:0.00421,(New.CleanUp.ReferenceOTU18530:0.02169,(((New.CleanUp.ReferenceOTU11892:0.00415,New.CleanUp.ReferenceOTU9333:0.01696)0.899:0.01167,(((New.CleanUp.ReferenceOTU12188:0.01675,New.CleanUp.ReferenceOTU659:0.01251)0.760:0.00416,(((New.CleanUp.ReferenceOTU1665:0.0,New.CleanUp.ReferenceOTU19156:0.0):0.00015,New.CleanUp.ReferenceOTU661:0.01689)0.718:0.00414,(New.CleanUp.ReferenceOTU18165:0.05093,New.CleanUp.ReferenceOTU18416:0.03833)0.894:0.02427)0.680:0.00016)1.000:0.00015,(New.CleanUp.ReferenceOTU17217:0.0172,(New.CleanUp.ReferenceOTU10632:0.03505,New.CleanUp.ReferenceOTU14749:0.00847)0.847:0.00842)0.801:0.00408)0.822:0.01159)0.732:0.00272,((New.CleanUp.ReferenceOTU20093:0.00413,New.CleanUp.ReferenceOTU6696:0.00015)0.763:0.00414,(New.CleanUp.ReferenceOTU2327:0.00015,(New.CleanUp.ReferenceOTU16080:0.00374,New.CleanUp.ReferenceOTU16049:0.02595)0.940:0.01301)0.925:0.00837)0.887:0.01106)0.816:0.00489)0.921:0.01302)0.865:0.00839)0.566:0.00015,(New.CleanUp.ReferenceOTU8591:0.00414,(New.CleanUp.ReferenceOTU14981:0.00414,New.CleanUp.ReferenceOTU17081:0.00015)0.808:0.00833)1.000:0.00014)0.907:0.00015)0.849:0.00414)0.951:0.01258)0.926:0.00015)0.841:0.00412,New.CleanUp.ReferenceOTU7980:0.00829)0.923:0.00015)1.000:0.00015)0.909:0.0168)0.873:0.00015)0.904:0.0128)0.794:0.00825,(((New.CleanUp.ReferenceOTU7712:0.00833,(New.CleanUp.ReferenceOTU3533:0.00014,New.CleanUp.ReferenceOTU5756:0.00832)0.779:0.00421)0.864:0.00839,(New.CleanUp.ReferenceOTU20897:0.00828,262752:0.00014)0.658:0.00838)0.770:0.00425,(((((New.CleanUp.ReferenceOTU6650:0.00829,((New.CleanUp.ReferenceOTU19905:0.00828,266060:0.00412)0.321:0.00015,(New.CleanUp.ReferenceOTU15860:0.0,New.CleanUp.ReferenceOTU6883:0.0,275631:0.0):0.00014)0.838:0.00412)0.934:0.00016,(New.CleanUp.ReferenceOTU10809:0.0,189730:0.0,New.CleanUp.ReferenceOTU8009:0.0,269873:0.0,4340361:0.0):0.00014)0.938:0.00014,(New.CleanUp.ReferenceOTU539:0.00843,New.CleanUp.ReferenceOTU7215:0.01707)0.862:0.00831)1.000:0.00014,((New.CleanUp.ReferenceOTU2632:0.00015,(New.CleanUp.ReferenceOTU14165:0.00416,New.CleanUp.ReferenceOTU3296:0.00833)0.795:0.0041)0.457:0.00412,(New.CleanUp.ReferenceOTU22885:0.00413,((New.CleanUp.ReferenceOTU12733:0.00014,New.CleanUp.ReferenceOTU13503:0.01683)0.927:0.00412,(New.CleanUp.ReferenceOTU179:0.00014,New.CleanUp.ReferenceOTU20600:0.01262)0.319:0.00838)0.746:0.00016)1.000:0.00015)0.938:0.00406)0.135:0.00418,(New.CleanUp.ReferenceOTU20606:0.01285,(New.CleanUp.ReferenceOTU18749:0.00825,New.CleanUp.ReferenceOTU9883:0.00845)0.964:0.02159)0.852:0.0081)0.778:0.0042)0.926:0.00014)0.977:0.02112)0.230:0.00015,((New.CleanUp.ReferenceOTU14279:0.00971,(New.CleanUp.ReferenceOTU21543:0.01139,(New.CleanUp.ReferenceOTU5763:0.02159,(New.CleanUp.ReferenceOTU10986:0.00828,New.CleanUp.ReferenceOTU19733:0.00014)0.805:0.01726)0.744:0.00538)0.912:0.01285)0.868:0.01137,(((New.CleanUp.ReferenceOTU18715:0.00016,((New.CleanUp.ReferenceOTU16986:0.00014,New.CleanUp.ReferenceOTU20405:0.00833)0.811:0.00414,New.CleanUp.ReferenceOTU21233:0.00414)0.887:0.00016)0.767:0.00016,(New.CleanUp.ReferenceOTU7200:0.02134,((New.CleanUp.ReferenceOTU3348:0.0163,(New.CleanUp.ReferenceOTU18816:0.01834,(((New.CleanUp.ReferenceOTU18807:0.02661,New.CleanUp.ReferenceOTU14382:0.03983)0.266:0.00015,New.CleanUp.ReferenceOTU14969:0.01624)0.287:0.01301,New.CleanUp.ReferenceOTU14381:0.01953)0.747:0.00955)0.974:0.02758)0.943:0.0275,(New.CleanUp.ReferenceOTU8648:0.00847,((New.CleanUp.ReferenceOTU18814:0.0,New.CleanUp.ReferenceOTU20075:0.0):0.00014,((New.CleanUp.ReferenceOTU10202:0.01069,New.CleanUp.ReferenceOTU17827:0.02965)0.912:0.01548,270984:0.00015)0.503:0.00413)0.876:0.00846)0.884:0.00839)0.604:0.00014)0.898:0.00838)0.988:0.01682,(New.CleanUp.ReferenceOTU5646:0.03611,New.CleanUp.ReferenceOTU16256:0.00319)0.125:0.02244)1.000:0.00016)1.000:0.0346)0.793:0.0061)0.864:0.00573,(((((((New.CleanUp.ReferenceOTU15549:0.03796,New.CleanUp.ReferenceOTU8084:0.06293)0.934:0.03478,(New.CleanUp.ReferenceOTU22279:0.09983,(New.CleanUp.ReferenceOTU23782:0.03651,New.CleanUp.ReferenceOTU2812:0.02641)0.930:0.03918)0.434:0.03046)0.951:0.04105,((New.CleanUp.ReferenceOTU15378:0.00016,(264974:0.0251,352624:0.00015)0.999:0.07316)1.000:0.11748,((((New.CleanUp.ReferenceOTU3903:0.03739,((New.CleanUp.ReferenceOTU5503:0.00014,New.CleanUp.ReferenceOTU7318:0.00407)0.958:0.02416,((New.CleanUp.ReferenceOTU988:0.02503,(New.CleanUp.ReferenceOTU21642:0.02258,New.CleanUp.ReferenceOTU19884:0.05104)0.290:0.00857)0.748:0.00205,(New.CleanUp.ReferenceOTU16162:0.00836,New.CleanUp.ReferenceOTU20146:0.02562)0.786:0.00255)0.682:0.00873)0.131:0.01849)0.825:0.01696,((New.CleanUp.ReferenceOTU17585:0.09674,New.CleanUp.ReferenceOTU2728:0.04242)0.866:0.01788,((New.CleanUp.ReferenceOTU18909:0.0657,New.CleanUp.ReferenceOTU3298:0.01941)0.770:0.00823,New.CleanUp.ReferenceOTU22096:0.03742)0.931:0.01839)0.663:0.00528)0.985:0.03639,(New.CleanUp.ReferenceOTU20067:0.03792,(((((New.CleanUp.ReferenceOTU19012:0.02148,New.CleanUp.ReferenceOTU7337:0.00016)0.932:0.01306,(New.CleanUp.ReferenceOTU345:0.01194,(New.CleanUp.ReferenceOTU13076:0.00258,New.CleanUp.ReferenceOTU17751:0.00256)0.841:0.00352)0.362:0.00405)0.961:0.02358,((New.CleanUp.ReferenceOTU20753:0.00466,New.CleanUp.ReferenceOTU2493:0.03792)0.787:0.004,(New.CleanUp.ReferenceOTU21031:0.0164,New.CleanUp.ReferenceOTU22345:0.05933)0.911:0.01687)0.758:0.0037)0.834:0.00593,((New.CleanUp.ReferenceOTU23866:0.02379,(New.CleanUp.ReferenceOTU5900:0.01044,New.CleanUp.ReferenceOTU6172:0.01917)0.586:0.00757)0.824:0.01496,(New.CleanUp.ReferenceOTU23751:0.01563,New.CleanUp.ReferenceOTU9432:0.04337)0.078:0.01424)0.862:0.00014)0.948:0.02108,((New.CleanUp.ReferenceOTU4050:0.02608,New.CleanUp.ReferenceOTU8668:0.03046)0.805:0.0078,(New.CleanUp.ReferenceOTU9460:0.01694,(New.CleanUp.ReferenceOTU6486:0.05406,(New.CleanUp.ReferenceOTU22285:0.00014,New.CleanUp.ReferenceOTU2684:0.03889)0.698:0.00816)0.942:0.02212)0.741:0.00387)0.529:0.00015)0.129:0.01076)0.909:0.02866)0.757:0.00347,(New.CleanUp.ReferenceOTU14555:0.0218,(New.CleanUp.ReferenceOTU7504:0.02225,316544:0.06514)0.802:0.0117)0.782:0.00477)0.743:0.00908)0.932:0.02611)0.817:0.01332,((New.CleanUp.ReferenceOTU10257:0.00436,((New.CleanUp.ReferenceOTU15898:0.01831,New.CleanUp.ReferenceOTU9312:0.01826)0.975:0.02843,(342666:0.00412,(301870:0.00014,843459:0.00014)0.945:0.00014)0.943:0.00014)1.000:0.05374)0.955:0.05549,((New.CleanUp.ReferenceOTU4447:0.00014,((New.CleanUp.ReferenceOTU20035:0.00821,(2937207:0.00014,(New.CleanUp.ReferenceOTU2845:0.02576,New.CleanUp.ReferenceOTU265:0.04439)0.865:0.01242)0.834:0.00812)0.954:0.01241,1136443:0.00014)0.995:0.05276)1.000:0.15095,(New.CleanUp.ReferenceOTU21714:0.01104,(New.CleanUp.ReferenceOTU19029:0.02081,(New.CleanUp.ReferenceOTU23291:0.05867,((963980:0.00015,(New.CleanUp.ReferenceOTU23157:0.00415,New.CleanUp.ReferenceOTU4317:0.0134)0.873:0.00821)0.780:0.00333,New.CleanUp.ReferenceOTU10137:0.0049)0.642:0.00741)0.808:0.01696)0.988:0.05032)0.903:0.04305)0.241:0.04609)0.907:0.04173)0.912:0.02037,((((New.CleanUp.ReferenceOTU17864:0.00015,(214919:0.00401,(New.CleanUp.ReferenceOTU2499:0.04217,(New.CleanUp.ReferenceOTU10893:0.03175,368490:0.00921)0.742:0.00418)0.287:0.00456)1.000:0.05197)0.970:0.03968,(New.CleanUp.ReferenceOTU4171:0.04746,(New.CleanUp.ReferenceOTU16247:0.03805,(New.CleanUp.ReferenceOTU19288:0.00016,(((252684:0.00412,4390755:0.00014)0.854:0.0136,(New.CleanUp.ReferenceOTU13678:0.01251,New.CleanUp.ReferenceOTU10951:0.03611)0.949:0.03019)0.769:0.02007,(((New.CleanUp.ReferenceOTU19229:0.00715,(New.CleanUp.ReferenceOTU21580:0.02698,New.CleanUp.ReferenceOTU7440:0.01813)0.967:0.02372)0.370:0.02024,New.CleanUp.ReferenceOTU7676:0.00761)1.000:0.47598,New.CleanUp.ReferenceOTU23665:0.05304)0.670:0.01639)0.890:0.02221)0.943:0.01904)0.657:0.01165)0.998:0.06413)0.916:0.03164,(((((((352509:0.06602,(New.CleanUp.ReferenceOTU20386:0.09228,(New.CleanUp.ReferenceOTU18371:0.01194,425767:0.05086)1.000:0.12127)0.787:0.02345)0.919:0.04579,New.CleanUp.ReferenceOTU19492:0.18842)0.775:0.0165,(((((192749:0.00016,New.CleanUp.ReferenceOTU5207:0.0253)0.630:0.00785,((((((New.CleanUp.ReferenceOTU13625:0.00818,New.CleanUp.ReferenceOTU17218:0.00014)0.332:0.00014,New.CleanUp.ReferenceOTU12872:0.02518)0.974:0.01654,((New.CleanUp.ReferenceOTU15618:0.01243,New.CleanUp.ReferenceOTU19911:0.01665)0.765:0.00403,New.CleanUp.ReferenceOTU11560:0.01688)0.309:0.00015)0.822:0.00406,(236225:0.0,276044:0.0,359984:0.0):0.00016)0.547:0.00014,New.CleanUp.ReferenceOTU18275:0.01656)0.804:0.00714,((New.CleanUp.ReferenceOTU14371:0.01806,New.CleanUp.ReferenceOTU19702:0.0342)0.499:0.01278,(New.CleanUp.ReferenceOTU16661:0.02087,New.CleanUp.ReferenceOTU4445:0.0528)0.591:0.00311)0.904:0.02123)0.333:0.00379)0.993:0.08118,(New.CleanUp.ReferenceOTU12594:0.02561,(New.CleanUp.ReferenceOTU16547:0.04315,234912:0.00015)0.760:0.02388)0.968:0.05845)0.704:0.02307,(New.CleanUp.ReferenceOTU8655:0.08563,((((((New.CleanUp.ReferenceOTU12223:0.03731,(New.CleanUp.ReferenceOTU5988:0.05347,(((4432841:0.04465,New.CleanUp.ReferenceOTU15163:0.07933)0.688:0.00872,((New.CleanUp.ReferenceOTU8162:0.03317,New.CleanUp.ReferenceOTU2423:0.00663)0.830:0.01282,(New.CleanUp.ReferenceOTU19814:0.00014,New.CleanUp.ReferenceOTU18001:0.0304)0.390:0.00621)0.897:0.01388)0.783:0.00991,1113282:0.03555)0.718:0.00718)0.984:0.05712)0.995:0.06313,((New.CleanUp.ReferenceOTU12333:0.01577,263705:0.07438)0.789:0.01003,((355187:0.01136,(329992:0.01258,((333471:0.01684,(567595:0.00015,(182893:0.00411,4480176:0.0084)0.779:0.0042)0.956:0.00832)0.803:0.00015,(((511229:0.01661,((640999:0.00014,(520358:0.01228,New.CleanUp.ReferenceOTU22071:0.00407)0.733:0.00015)0.786:0.00016,(((New.CleanUp.ReferenceOTU12816:0.00014,511510:0.00812)0.908:0.00015,(((522138:0.00014,799034:0.00406)0.684:0.00016,309524:0.01655)0.889:0.00828,((New.CleanUp.ReferenceOTU11899:0.00014,(New.CleanUp.ReferenceOTU1538:0.00016,New.CleanUp.ReferenceOTU6656:0.01229)0.991:0.02968)0.943:0.01243,(((New.CleanUp.ReferenceOTU18528:0.01231,New.CleanUp.ReferenceOTU23902:0.02922)0.909:0.00015,(New.CleanUp.ReferenceOTU5366:0.0,646499:0.0):0.00014)0.863:0.00014,New.CleanUp.ReferenceOTU17005:0.01225)0.803:0.00412)0.933:0.01257)0.791:0.00407)0.898:0.00823,New.CleanUp.ReferenceOTU22349:0.00014)0.748:0.00015)0.989:0.00015)0.984:0.01654,(((New.CleanUp.ReferenceOTU16371:0.0,290338:0.0):0.00623,New.CleanUp.ReferenceOTU5368:0.02076)0.871:0.00947,((((4455677:0.03546,(732128:0.00406,826541:0.00015)0.776:0.00394)0.762:0.00412,591405:0.00386)0.796:0.00443,(((((New.CleanUp.ReferenceOTU3811:0.00014,730939:0.00924)0.997:0.03363,(New.CleanUp.ReferenceOTU1514:0.0086,New.CleanUp.ReferenceOTU20392:0.01246)0.922:0.01296)0.743:0.00399,New.CleanUp.ReferenceOTU1224:0.00393)0.807:0.00423,New.CleanUp.ReferenceOTU15812:0.00016)0.954:0.00819,769075:0.00014)0.772:0.0041)0.889:0.00832,New.CleanUp.ReferenceOTU16152:0.01269)0.865:0.00499)0.865:0.00485)0.823:0.00014,(((New.CleanUp.ReferenceOTU3756:0.00412,308308:0.00014)1.000:0.03941,((New.CleanUp.ReferenceOTU10433:0.00411,(260454:0.01234,(New.CleanUp.ReferenceOTU8010:0.00412,(1111328:0.0,348404:0.0):0.00014)0.786:0.00014)0.920:0.0123)0.787:0.00015,New.CleanUp.ReferenceOTU8281:0.01668)0.550:0.00016)0.811:0.01636,((1051082:0.07631,(New.CleanUp.ReferenceOTU14538:0.02074,825939:0.00015)0.990:0.05851)0.906:0.02144,((New.CleanUp.ReferenceOTU22742:0.01252,316842:0.00016)0.892:0.00015,New.CleanUp.ReferenceOTU20727:0.03004)0.872:0.00985)0.788:0.00696)0.891:0.00015)0.927:0.00408)0.885:0.00015)0.942:0.02014)0.746:0.00583,(New.CleanUp.ReferenceOTU603:0.00833,New.CleanUp.ReferenceOTU10101:0.03937)0.861:0.00884)0.921:0.01737)0.923:0.02586)0.923:0.02403,(((275218:0.00015,175365:0.00816)0.988:0.03366,(344906:0.05407,(395040:0.00015,(New.CleanUp.ReferenceOTU7106:0.01655,(375106:0.00014,(New.CleanUp.ReferenceOTU14561:0.02066,New.CleanUp.ReferenceOTU12923:0.00406)1.000:0.00016)0.909:0.00015)0.839:0.00405)0.987:0.04118)0.863:0.01673)0.746:0.00472,(((((New.CleanUp.ReferenceOTU16309:0.03825,(New.CleanUp.ReferenceOTU22148:0.02513,(New.CleanUp.ReferenceOTU13528:0.00016,New.CleanUp.ReferenceOTU9448:0.01229)0.295:0.00425)0.796:0.00865)0.876:0.00857,(New.CleanUp.ReferenceOTU5194:0.03194,270519:0.02662)0.674:0.00238)0.861:0.00859,((((((((338133:0.00405,New.CleanUp.ReferenceOTU1304:0.00405)0.880:0.00014,((New.CleanUp.ReferenceOTU3103:0.00406,265030:0.01228)0.930:0.00016,(179188:0.0,263106:0.0,269814:0.0,274546:0.0,338887:0.0):0.00014)0.958:0.00014)0.281:0.00015,((New.CleanUp.ReferenceOTU1307:0.01642,265793:0.01227)0.875:0.00014,New.CleanUp.ReferenceOTU1306:0.00813)0.984:0.00014)0.961:0.00015,(New.CleanUp.ReferenceOTU15087:0.01235,((New.CleanUp.ReferenceOTU17757:0.0124,354144:0.00407)0.774:0.00408,272188:0.00014)0.765:0.00014)0.831:0.00406)0.874:0.00016,(196191:0.00823,(272953:0.01241,((New.CleanUp.ReferenceOTU6251:0.0,272004:0.0,275616:0.0):0.00014,(275511:0.00815,(268475:0.0,276511:0.0):0.00014)0.828:0.00407)0.892:0.00823)0.726:0.00406)0.912:0.00823)0.581:0.0082,(New.CleanUp.ReferenceOTU17758:0.00822,(New.CleanUp.ReferenceOTU22203:0.00406,268865:0.00014)0.877:0.00822)0.801:0.00405)0.983:0.00014,((258995:0.00388,New.CleanUp.ReferenceOTU16229:0.02553)0.676:0.00844,(((((New.CleanUp.ReferenceOTU17306:0.01244,(341713:0.00014,((New.CleanUp.ReferenceOTU3606:0.00015,(((New.CleanUp.ReferenceOTU1976:0.0082,(New.CleanUp.ReferenceOTU23031:0.0,268962:0.0):0.00406)0.914:0.00014,(264536:0.0,272834:0.0,344329:0.0):0.00014)1.000:0.00014,(304080:0.00815,((196349:0.0,196390:0.0,197463:0.0,198753:0.0):0.00014,((271500:0.00817,(New.CleanUp.ReferenceOTU13261:0.00406,((New.CleanUp.ReferenceOTU21296:0.0,271672:0.0):0.00014,((273388:0.00014,New.CleanUp.ReferenceOTU612:0.02077)0.810:0.00406,277204:0.00406)0.856:0.00015)1.000:0.00014)0.769:0.00817)0.821:0.00015,(258455:0.00815,318370:0.00818)0.942:0.00014)0.835:0.00014)0.894:0.00016)0.845:0.00405)0.841:0.00817)0.911:0.00816,New.CleanUp.ReferenceOTU12237:0.00818)0.417:0.00015)0.788:0.00409)0.794:0.00407,(326940:0.00014,(334267:0.00405,New.CleanUp.ReferenceOTU15844:0.01234)0.925:0.00014)0.692:0.00016)0.828:0.00406,New.CleanUp.ReferenceOTU1705:0.03845)0.405:0.00014,New.CleanUp.ReferenceOTU7167:0.00016)0.904:0.00815,New.CleanUp.ReferenceOTU9580:0.00818)0.881:0.00015)0.910:0.00815)0.859:0.00406,337727:0.00015)0.871:0.01197)0.747:0.00459,((((521577:0.00015,523892:0.00407)0.888:0.02092,(353615:0.0041,(New.CleanUp.ReferenceOTU23221:0.01234,(350398:0.00014,(199283:0.00406,204099:0.00819)0.919:0.00015)0.916:0.00015)0.769:0.0041)0.975:0.03961)0.945:0.0281,New.CleanUp.ReferenceOTU14142:0.03249)0.827:0.0101,((New.CleanUp.ReferenceOTU12504:0.02455,(New.CleanUp.ReferenceOTU10428:0.00408,(New.CleanUp.ReferenceOTU20339:0.00584,New.CleanUp.ReferenceOTU611:0.02463)0.883:0.01121)0.791:0.00491)0.821:0.01522,New.CleanUp.ReferenceOTU16330:0.02594)0.926:0.01912)0.895:0.00016)0.898:0.01174,((((New.CleanUp.ReferenceOTU11118:0.03478,311961:0.01211)0.936:0.02594,((((((324104:0.00014,((320070:0.01692,(180381:0.01233,(230268:0.00818,274569:0.00015)0.430:0.00406)0.810:0.00015)0.937:0.00821,339031:0.00014)0.855:0.00406)0.909:0.00816,389529:0.00406)0.340:0.00015,273737:0.02583)0.754:0.00544,(((((259195:0.0,276110:0.0):0.00015,((190242:0.00014,265985:0.00406)0.930:0.00818,(265940:0.0,274901:0.0):0.00016)0.838:0.00406)0.832:0.00014,(331013:0.00409,238487:0.0165)0.786:0.004)0.805:0.02234,(New.CleanUp.ReferenceOTU3658:0.02784,(New.CleanUp.ReferenceOTU14917:0.00812,(263252:0.00014,276434:0.00407)0.903:0.00014)0.897:0.03017)0.967:0.03448)0.780:0.00923,((New.CleanUp.ReferenceOTU16399:0.0083,(New.CleanUp.ReferenceOTU22422:0.02082,(New.CleanUp.ReferenceOTU1056:0.02069,(269378:0.0,340794:0.0):0.00014)0.874:0.008)0.898:0.00014)0.995:0.04722,(196746:0.02613,344527:0.04416)0.868:0.01419)0.287:0.00925)0.633:0.01876)0.651:0.00403,(323583:0.02596,199307:0.02123)0.140:0.00359)0.974:0.00693,(((New.CleanUp.ReferenceOTU10908:0.04341,591635:0.01356)0.749:0.01267,178849:0.04565)0.932:0.02238,262944:0.01084)0.620:0.00136)0.960:0.01671)0.786:0.00015,(303574:0.03002,(New.CleanUp.ReferenceOTU1189:0.01245,336696:0.00412)0.755:0.0039)0.788:0.0042)0.916:0.01366,((((4417539:0.00014,(New.CleanUp.ReferenceOTU11209:0.01236,New.CleanUp.ReferenceOTU2030:0.00821)0.939:0.00015)1.000:0.00015,New.CleanUp.ReferenceOTU535:0.06697)0.590:0.00405,New.CleanUp.ReferenceOTU10663:0.04368)0.771:0.00417,334292:0.00823)0.923:0.02019)0.839:0.01244)0.730:0.00545)0.781:0.00456)0.671:0.0046,((New.CleanUp.ReferenceOTU22366:0.01893,(New.CleanUp.ReferenceOTU19511:0.0057,(New.CleanUp.ReferenceOTU8661:0.00969,(3176547:0.00015,((261574:0.01292,(262409:0.0,51677:0.0):0.00412)0.869:0.00862,(New.CleanUp.ReferenceOTU1943:0.00841,228798:0.00015)0.336:0.00851)0.763:0.00431)0.905:0.0163)0.895:0.03592)0.930:0.02897)0.949:0.04053,((266720:0.00835,((328554:0.01236,(176582:0.00014,(New.CleanUp.ReferenceOTU23165:0.00813,170555:0.00405)0.895:0.00011)0.968:0.00016)0.938:0.0124,(227622:0.00014,(New.CleanUp.ReferenceOTU2079:0.02105,New.CleanUp.ReferenceOTU8345:0.01229)0.878:0.00015)0.801:0.00412)0.759:0.00403)0.966:0.03853,(((263546:0.0041,((((New.CleanUp.ReferenceOTU11532:0.0,309302:0.0,4403349:0.0):0.00407,266153:0.00407)0.810:0.00407,((199445:0.0,261894:0.0,330333:0.0):0.00014,((New.CleanUp.ReferenceOTU14239:0.00406,353131:0.00813)0.873:0.00014,(263620:0.00406,(New.CleanUp.ReferenceOTU12264:0.02082,258725:0.00014)0.869:0.00406)0.889:0.00014)0.693:0.00015)0.631:0.00014)0.909:0.00268,(263815:0.01257,((New.CleanUp.ReferenceOTU16952:0.0,356055:0.0):0.00014,((New.CleanUp.ReferenceOTU20350:0.01087,New.CleanUp.ReferenceOTU14410:0.04385)0.862:0.01042,194504:0.00016)0.916:0.00406)0.773:0.00413)0.904:0.0027)0.901:0.00271)0.797:0.00737,313274:0.00913)0.915:0.02021,(((276580:0.00014,((New.CleanUp.ReferenceOTU9459:0.00816,350404:0.00014)0.836:0.00405,(New.CleanUp.ReferenceOTU15932:0.00806,New.CleanUp.ReferenceOTU1919:0.04268)0.906:0.00016)0.854:0.00015)0.884:0.00016,((229683:0.00814,((349783:0.02074,(207232:0.02512,(260753:0.00015,(New.CleanUp.ReferenceOTU5872:0.01829,(New.CleanUp.ReferenceOTU10697:0.02577,(New.CleanUp.ReferenceOTU23166:0.0,269401:0.0,276996:0.0,277574:0.0):0.00014)0.945:0.02354)0.922:0.01826)0.818:0.00418)0.973:0.00015)0.899:0.01641,New.CleanUp.ReferenceOTU20147:0.00819)0.315:0.00015)0.926:0.00817,((New.CleanUp.ReferenceOTU5337:0.02953,New.CleanUp.ReferenceOTU5930:0.01237)0.904:0.00015,420168:0.00016)0.827:0.00406)0.741:0.00016)0.935:0.00015,((316925:0.00014,((New.CleanUp.ReferenceOTU20640:0.01691,((323403:0.00016,((274083:0.00827,New.CleanUp.ReferenceOTU19564:0.00827)0.781:0.00407,((4334618:0.00014,335952:0.01232)0.943:0.00818,277588:0.00015)0.257:0.00406)1.000:0.00015)0.846:0.00406,(186194:0.02496,(322464:0.00014,343030:0.00813)0.913:0.00015)0.904:0.00816)0.095:0.00016)0.845:0.00406,(New.CleanUp.ReferenceOTU18247:0.01648,(New.CleanUp.ReferenceOTU5098:0.00819,New.CleanUp.ReferenceOTU6994:0.00014)0.906:0.00818)0.287:0.00014)0.231:0.00014)0.906:0.00014,(New.CleanUp.ReferenceOTU18673:0.0042,((New.CleanUp.ReferenceOTU15157:0.00016,162005:0.00014)0.999:0.00015,(((1845355:0.01692,1737536:0.00016)0.942:0.01262,New.CleanUp.ReferenceOTU4031:0.04345)0.892:0.00015,(270866:0.00014,((345582:0.00014,(1105687:0.00016,266255:0.00416)0.748:0.00014)0.848:0.00407,New.CleanUp.ReferenceOTU21004:0.00405)0.885:0.00014)0.883:0.00015)0.794:0.00406)0.987:0.02098)0.786:0.00404)0.782:0.00406)0.658:0.00581)0.865:0.02632)0.649:0.01825)0.859:0.01925)0.819:0.01228,((855912:0.1813,(10512:0.11944,(188741:0.00014,((New.CleanUp.ReferenceOTU8105:0.04254,(New.CleanUp.ReferenceOTU10526:0.0108,New.CleanUp.ReferenceOTU22303:0.02311)0.975:0.05058)0.872:0.03344,(288109:0.00405,351972:0.00014)0.776:0.00417)0.473:0.00398)0.955:0.04186)0.872:0.0341)0.892:0.02544,((((234054:0.10686,(((New.CleanUp.ReferenceOTU11646:0.02972,1571092:0.00865)0.812:0.0212,((New.CleanUp.ReferenceOTU17291:0.0154,(New.CleanUp.ReferenceOTU13884:0.01005,New.CleanUp.ReferenceOTU17431:0.00647)0.872:0.01258)0.371:0.00563,New.CleanUp.ReferenceOTU12454:0.04305)0.144:0.00016)0.855:0.00684,(New.CleanUp.ReferenceOTU2886:0.03713,((New.CleanUp.ReferenceOTU17457:0.03013,New.CleanUp.ReferenceOTU5490:0.01451)0.905:0.02163,((New.CleanUp.ReferenceOTU20947:0.02634,New.CleanUp.ReferenceOTU8176:0.02994)0.968:0.03557,(New.CleanUp.ReferenceOTU11193:0.00015,(New.CleanUp.ReferenceOTU6263:0.01265,New.CleanUp.ReferenceOTU13883:0.0172)0.356:0.00412)0.986:0.03318)0.692:0.00015)0.854:0.01211)0.603:0.00268)0.975:0.05152)0.780:0.02379,((((New.CleanUp.ReferenceOTU13826:0.06099,232900:0.05385)0.969:0.04521,(326048:0.00015,(189190:0.02873,((183104:0.00412,187490:0.00014)0.983:0.05252,(297503:0.00015,365933:0.00808)0.998:0.08888)0.977:0.06239)0.791:0.04608)0.691:0.0246)0.960:0.04997,(((((New.CleanUp.ReferenceOTU9413:0.06054,275974:0.02305)0.923:0.03446,267123:0.0057)0.860:0.02062,((344828:0.00014,(265106:0.00014,New.CleanUp.ReferenceOTU17375:0.05163)0.638:0.00015)0.928:0.01958,(New.CleanUp.ReferenceOTU15273:0.02538,((245324:0.00014,(New.CleanUp.ReferenceOTU18138:0.0125,(186464:0.00014,New.CleanUp.ReferenceOTU18741:0.00813)0.976:0.00016)0.971:0.01662)0.976:0.02092,(231510:0.0041,(New.CleanUp.ReferenceOTU18214:0.0082,199403:0.00014)0.981:0.02097)0.764:0.00415)0.152:0.00015)0.491:0.0148)0.908:0.03048)0.490:0.0188,New.CleanUp.ReferenceOTU4943:0.03115)0.917:0.03514,(New.CleanUp.ReferenceOTU23285:0.00014,(New.CleanUp.ReferenceOTU7719:0.0392,338553:0.00014)0.872:0.00413)0.925:0.03367)0.540:0.023)0.962:0.05936,(((200489:0.00805,(New.CleanUp.ReferenceOTU20367:0.00015,((New.CleanUp.ReferenceOTU2015:0.00015,(New.CleanUp.ReferenceOTU16524:0.00016,704830:0.00406)0.929:0.00818)0.748:0.00409,(New.CleanUp.ReferenceOTU18118:0.01693,(975341:0.00421,966091:0.03924)0.750:0.00369)0.977:0.0215)0.892:0.00824)0.895:0.00016)0.991:0.0425,((New.CleanUp.ReferenceOTU20740:0.04784,(New.CleanUp.ReferenceOTU20194:0.01144,(New.CleanUp.ReferenceOTU22419:0.01307,((New.CleanUp.ReferenceOTU127:0.02528,New.CleanUp.ReferenceOTU3406:0.00014)0.998:0.02993,(New.CleanUp.ReferenceOTU9979:0.00819,(New.CleanUp.ReferenceOTU15371:0.00835,583016:0.00014)0.695:0.00015)0.743:0.00392)0.755:0.00406)0.969:0.03423)0.904:0.02429)0.669:0.00431,(((83011:0.02185,((New.CleanUp.ReferenceOTU23254:0.00768,4449198:0.01443)0.988:0.04964,(1089121:0.00656,526682:0.04219)0.900:0.02261)0.843:0.01415)0.892:0.02499,((222818:0.03929,(((New.CleanUp.ReferenceOTU14464:0.02883,New.CleanUp.ReferenceOTU16213:0.03926)0.790:0.0142,New.CleanUp.ReferenceOTU14022:0.02994)0.785:0.00745,(((498081:0.00814,(918139:0.00807,852665:0.01646)0.914:0.00014)0.657:0.00014,((((424721:0.00405,(1067574:0.0076,1084738:0.0023)0.780:0.00228)0.882:0.00014,(936633:0.0123,861595:0.00405)0.947:0.00014)0.864:0.00014,(1004326:0.0,1090580:0.0,1098473:0.0):0.00014)0.000:0.00016,((((New.CleanUp.ReferenceOTU16264:0.03853,(875118:0.00817,(1088265:0.00014,(1006150:0.00405,New.CleanUp.ReferenceOTU12790:0.01655)0.960:0.00016)0.979:0.00016)0.927:0.01253)0.741:0.0039,4322535:0.01232)0.939:0.00016,(((1008172:0.00405,((992806:0.00818,((927202:0.0,895421:0.0):0.00014,(1055306:0.00405,1047169:0.01647)0.777:0.00407)0.853:0.00014)0.823:0.00406,1039965:0.00407)0.777:0.00406)0.869:0.00016,(1042485:0.00405,1027317:0.00813)0.897:0.00014)0.000:0.00014,(972201:0.01227,992354:0.00406)0.893:0.00014)0.786:0.00014)0.000:0.00014,((370772:0.0124,999977:0.01659)0.766:0.00406,586355:0.00406)0.993:0.00014)0.028:0.00014)1.000:0.00015)0.873:0.00015,1051470:0.01641)0.830:0.00933)0.895:0.01898)0.779:0.01834,(((1061441:0.0,515808:0.0):0.00014,871559:0.0082)0.865:0.00819,((((New.CleanUp.ReferenceOTU9055:0.00405,504492:0.00015)0.376:0.00015,((1013299:0.00406,(New.CleanUp.ReferenceOTU10278:0.00014,1017266:0.00405)0.572:0.00014)0.744:0.00394,New.CleanUp.ReferenceOTU20469:0.04296)0.864:0.00831)0.827:0.00405,(((New.CleanUp.ReferenceOTU4888:0.00015,1016547:0.00406)0.837:0.01241,(1015442:0.00405,(1660334:0.0,420127:0.0):0.00014)0.834:0.00405)1.000:0.00014,New.CleanUp.ReferenceOTU13428:0.00014)0.923:0.00015)0.867:0.00804,(1012294:0.03022,(((New.CleanUp.ReferenceOTU9854:0.00405,271035:0.00015)0.166:0.00405,(((1040713:0.0212,New.CleanUp.ReferenceOTU16320:0.02535)0.748:0.00404,((New.CleanUp.ReferenceOTU6041:0.01658,(New.CleanUp.ReferenceOTU254:0.00834,New.CleanUp.ReferenceOTU14922:0.01678)0.757:0.00392)0.760:0.00418,1011954:0.0208)0.763:0.00403)0.097:0.00016,New.CleanUp.ReferenceOTU3773:0.00014)0.831:0.00405)1.000:0.00014,(1088305:0.00014,(503174:0.00405,514453:0.00405)0.884:0.00014)1.000:0.00014)1.000:0.00015)0.796:0.00421)0.538:0.00849)0.995:0.05463)0.824:0.01081)0.857:0.01747,((New.CleanUp.ReferenceOTU13425:0.03416,(New.CleanUp.ReferenceOTU10786:0.02118,789741:0.00014)0.835:0.00014)0.988:0.06596,(239739:0.03099,(New.CleanUp.ReferenceOTU9644:0.01645,324217:0.00014)0.763:0.00836)0.934:0.03118)0.871:0.02653)0.529:0.01566)0.731:0.0085)0.923:0.03438,(New.CleanUp.ReferenceOTU6153:0.18066,(New.CleanUp.ReferenceOTU10782:0.17603,New.CleanUp.ReferenceOTU21223:0.03878)0.940:0.06026)0.461:0.01906)0.701:0.00921)0.985:0.07372)0.787:0.01597,(New.CleanUp.ReferenceOTU15957:0.06022,((New.CleanUp.ReferenceOTU9798:0.05002,(((New.CleanUp.ReferenceOTU15952:0.05286,New.CleanUp.ReferenceOTU5061:0.01707)0.690:0.02074,((((New.CleanUp.ReferenceOTU1580:0.02645,New.CleanUp.ReferenceOTU18855:0.01211)0.936:0.02672,(New.CleanUp.ReferenceOTU6600:0.02251,New.CleanUp.ReferenceOTU18756:0.02857)0.778:0.02245)0.621:0.00015,(New.CleanUp.ReferenceOTU20849:0.01808,New.CleanUp.ReferenceOTU21311:0.02029)0.990:0.04031)0.785:0.00899,New.CleanUp.ReferenceOTU9594:0.00015)0.631:0.00016)0.802:0.00452,(New.CleanUp.ReferenceOTU19402:0.00014,New.CleanUp.ReferenceOTU328:0.06137)0.802:0.00777)0.814:0.0166)0.978:0.04021,((New.CleanUp.ReferenceOTU23921:0.00463,276402:0.02506)0.947:0.04014,(771177:0.03807,(New.CleanUp.ReferenceOTU1874:0.00408,4416396:0.00016)0.639:0.00057)0.978:0.04745)0.841:0.01543)0.919:0.03351)0.467:0.02202)0.963:0.0398,(((1024093:0.0,895653:0.0):0.11262,(((New.CleanUp.ReferenceOTU13150:0.02326,(New.CleanUp.ReferenceOTU2449:0.03801,(4480555:0.03389,((314810:0.0,422727:0.0):0.00015,(New.CleanUp.ReferenceOTU4475:0.02121,New.CleanUp.ReferenceOTU7795:0.01685)0.867:0.00817)0.743:0.00437)0.732:0.01557)0.737:0.0086)0.951:0.03204,(New.CleanUp.ReferenceOTU2056:0.00404,((2797565:0.01978,(189279:0.03114,((683621:0.00425,(New.CleanUp.ReferenceOTU87:0.01258,(313069:0.00821,(342504:0.00015,(198194:0.00389,(New.CleanUp.ReferenceOTU1868:0.00015,New.CleanUp.ReferenceOTU22869:0.04357)0.742:0.00429)0.994:0.0301)0.826:0.00407)0.077:0.00014)0.995:0.02529)0.768:0.00398,(185222:0.00014,New.CleanUp.ReferenceOTU2392:0.00406)0.943:0.00014)0.853:0.01147)0.924:0.01744)0.962:0.02631,(337784:0.0095,(261486:0.00014,New.CleanUp.ReferenceOTU8808:0.09241)0.821:0.00695)0.744:0.00841)0.935:0.0279)0.984:0.04506)0.952:0.03163,((503197:0.00411,(455407:0.00016,(New.CleanUp.ReferenceOTU1617:0.01241,(((1029165:0.0,408492:0.0):0.00014,1038874:0.00815)0.917:0.00015,New.CleanUp.ReferenceOTU18493:0.03396)0.961:0.01672)0.878:0.00828)0.000:0.00404)0.788:0.00999,(New.CleanUp.ReferenceOTU2155:0.03987,(930873:0.01687,1059957:0.00383)0.969:0.03994)0.545:0.01636)0.995:0.06576)0.000:0.00015)0.894:0.02303,((((((((((((265087:0.02407,((348142:0.01083,((275987:0.02539,349372:0.00016)0.964:0.02209,351859:0.05561)0.727:0.00467)0.678:0.0118,(New.CleanUp.ReferenceOTU2828:0.01514,((186162:0.0,258177:0.0,273136:0.0,276762:0.0):0.00014,New.CleanUp.ReferenceOTU8859:0.00407)0.758:0.00557)0.397:0.01462)0.863:0.01835)0.926:0.02131,((275136:0.00839,(New.CleanUp.ReferenceOTU21568:0.05822,((326732:0.0,346764:0.0):0.01241,(183100:0.01225,279019:0.00014)0.845:0.00014)0.760:0.00438)0.709:0.00369)0.778:0.01077,356455:0.07868)0.518:0.0154)0.323:0.01426,351794:0.07371)0.796:0.01049,(New.CleanUp.ReferenceOTU12871:0.02516,New.CleanUp.ReferenceOTU16630:0.02218)0.873:0.01832)0.848:0.01222,(((New.CleanUp.ReferenceOTU13517:0.0317,(354800:0.01809,(310499:0.00014,337572:0.00405)0.963:0.0245)0.399:0.01278)0.903:0.01978,(336174:0.03403,(209361:0.0,351465:0.0):0.00237)0.758:0.00172)0.845:0.00786,(((348748:0.00014,355621:0.00814)0.921:0.01199,(New.CleanUp.ReferenceOTU19863:0.03848,New.CleanUp.ReferenceOTU7294:0.0132)0.177:0.00395)0.782:0.00531,(New.CleanUp.ReferenceOTU20779:0.01274,334296:0.00016)0.951:0.0213)0.557:0.00823)0.727:0.00459)0.809:0.00014,(268927:0.02019,335267:0.01115)0.787:0.00595)0.786:0.00406,(((New.CleanUp.ReferenceOTU6123:0.01189,(New.CleanUp.ReferenceOTU10645:0.02727,(228785:0.00014,New.CleanUp.ReferenceOTU9472:0.00405)0.785:0.01526)0.988:0.04955)0.680:0.01047,((((New.CleanUp.ReferenceOTU4154:0.00833,189879:0.02111)0.759:0.00398,((199731:0.0,356073:0.0):0.00014,(246965:0.00818,346604:0.00405)0.924:0.00014)0.881:0.00014)1.000:0.00015,307373:0.004)0.607:0.0113,(New.CleanUp.ReferenceOTU23555:0.05669,(274317:0.05278,(188432:0.00877,(New.CleanUp.ReferenceOTU9553:0.00014,(New.CleanUp.ReferenceOTU24048:0.04411,299261:0.02077)0.334:0.00483)0.991:0.02979)0.785:0.00392)0.917:0.00015)0.198:0.00506)0.868:0.01242)0.948:0.02012,(((((New.CleanUp.ReferenceOTU13518:0.0,215317:0.0):0.00014,(259866:0.00014,264572:0.00406)0.917:0.00406)0.956:0.0123,((2120784:0.00419,(259434:0.00405,276531:0.00014)0.936:0.01228)0.888:0.00815,(233991:0.00392,((274095:0.00408,(((New.CleanUp.ReferenceOTU20010:0.00821,(New.CleanUp.ReferenceOTU11048:0.0167,(New.CleanUp.ReferenceOTU6811:0.0124,339329:0.00015)0.770:0.00399)0.742:0.00419)0.919:0.01242,(348743:0.00405,353026:0.00014)0.832:0.00406)1.000:0.00016,(New.CleanUp.ReferenceOTU4275:0.01239,(273686:0.00015,743911:0.00409)0.902:0.00407)0.902:0.00016)0.949:0.0082)0.895:0.00014,(New.CleanUp.ReferenceOTU7124:0.01253,350256:0.01253)0.513:0.00821)0.904:0.01259)0.915:0.01707)0.488:0.00015)0.465:0.00409,(((349361:0.00869,260752:0.04315)0.211:0.00981,(826382:0.00467,(((New.CleanUp.ReferenceOTU4150:0.05834,(New.CleanUp.ReferenceOTU2925:0.07368,New.CleanUp.ReferenceOTU17729:0.04308)0.750:0.03691)0.896:0.02799,New.CleanUp.ReferenceOTU22074:0.02578)0.961:0.04293,(New.CleanUp.ReferenceOTU9918:0.04439,(New.CleanUp.ReferenceOTU2808:0.00015,(New.CleanUp.ReferenceOTU11905:0.02004,(289379:0.02066,(313724:0.00014,(301872:0.00823,323595:0.00405)0.913:0.00016)0.990:0.00016)0.962:0.01828)0.762:0.00408)0.983:0.03441)0.509:0.01732)0.921:0.02477)0.198:0.0075)0.649:0.01696,((181091:0.00014,270480:0.0216)0.995:0.06241,(New.CleanUp.ReferenceOTU7549:0.0165,(276837:0.00406,319909:0.00014)0.623:0.00014)0.960:0.03679)0.880:0.03065)0.756:0.00852)0.907:0.00014,(351833:0.01435,(276592:0.03854,(607540:0.05786,(New.CleanUp.ReferenceOTU12685:0.03973,(New.CleanUp.ReferenceOTU7509:0.03698,(New.CleanUp.ReferenceOTU22104:0.02772,New.CleanUp.ReferenceOTU3898:0.01611)0.803:0.01194)0.478:0.01059)0.254:0.03283)0.299:0.01387)0.952:0.03407)0.848:0.01119)0.377:0.00823)0.773:0.00424)0.884:0.0163,(New.CleanUp.ReferenceOTU8032:0.02599,261551:0.01383)0.937:0.02553)0.440:0.01619,(((((195307:0.00962,((New.CleanUp.ReferenceOTU2709:0.00372,329712:0.00859)1.000:0.04799,(260607:0.02512,273705:0.00015)0.617:0.00467)0.900:0.01498)0.963:0.02295,(267918:0.01419,((New.CleanUp.ReferenceOTU6033:0.02623,276050:0.025)0.619:0.00288,(343923:0.00464,(270105:0.00373,((191811:0.0,351309:0.0):0.00016,274018:0.02099)0.891:0.00858)0.958:0.021)0.716:0.01009)0.812:0.01324)0.749:0.00465)0.864:0.01709,(New.CleanUp.ReferenceOTU21669:0.00904,(New.CleanUp.ReferenceOTU23990:0.02994,New.CleanUp.ReferenceOTU5464:0.00816)0.838:0.01194)0.984:0.03649)0.160:0.00605,(323614:0.01647,356627:0.00016)0.976:0.03023)0.866:0.01563,(((((779847:0.00547,(New.CleanUp.ReferenceOTU192:0.01535,(274380:0.02531,(277265:0.00014,267478:0.00818)0.584:0.00014)0.881:0.0097)0.728:0.00834)0.780:0.0069,(271766:0.00014,(((262654:0.00014,((199181:0.0,436341:0.0):0.01666,((New.CleanUp.ReferenceOTU18760:0.00816,(263933:0.0,273778:0.0):0.02097)0.861:0.00826,((198200:0.02059,New.CleanUp.ReferenceOTU16556:0.00406)0.649:0.00016,(New.CleanUp.ReferenceOTU22308:0.00407,354957:0.00409)0.897:0.00015)0.925:0.00015)0.412:0.00406)0.490:0.00015)0.917:0.00406,((((New.CleanUp.ReferenceOTU5397:0.04348,(262960:0.02786,(New.CleanUp.ReferenceOTU13775:0.00952,New.CleanUp.ReferenceOTU17261:0.02892)0.956:0.03073)0.952:0.02622)0.989:0.00015,((4414241:0.00405,New.CleanUp.ReferenceOTU8771:0.00816)0.908:0.00014,(((342404:0.00217,350188:0.01615)0.808:0.00213,New.CleanUp.ReferenceOTU4701:0.00408)0.885:0.00014,(291934:0.0,303076:0.0,352069:0.0):0.00014)1.000:0.00015)0.954:0.00015)0.855:0.00406,(New.CleanUp.ReferenceOTU15411:0.0,New.CleanUp.ReferenceOTU9811:0.0):0.00015)0.950:0.01236,(195711:0.00407,355097:0.00014)0.996:0.02518)0.804:0.00014)0.577:0.00016,(((New.CleanUp.ReferenceOTU18880:0.03426,351734:0.01887)0.861:0.01325,((New.CleanUp.ReferenceOTU17601:0.0,353954:0.0):0.00014,New.CleanUp.ReferenceOTU21601:0.00419)0.861:0.00855)0.919:0.0129,333351:0.00015)0.973:0.01231)0.933:0.0082)0.887:0.00826)0.763:0.00373,(((New.CleanUp.ReferenceOTU20427:0.01237,(187989:0.01233,197452:0.00014)0.873:0.00016)0.850:0.00828,(339718:0.00014,321722:0.02874)0.777:0.00464)0.913:0.01235,((229386:0.0166,(311734:0.0123,320844:0.00014)0.659:0.00015)0.849:0.00868,(((659831:0.00014,(New.CleanUp.ReferenceOTU23992:0.0124,308546:0.01669)0.162:0.00016)0.890:0.01152,((215751:0.00819,259382:0.00015)0.949:0.01946,((((198238:0.00014,((276499:0.00818,183211:0.02071)0.901:0.00014,(314058:0.00215,New.CleanUp.ReferenceOTU23993:0.02068)0.802:0.00211)0.305:0.00014)0.893:0.00011,(274697:0.00819,(((863682:0.00014,New.CleanUp.ReferenceOTU23909:0.02981)0.815:0.00841,259594:0.00839)0.769:0.00223,304480:0.0077)0.778:0.00233)0.403:0.00016)0.788:0.00232,180972:0.00766)0.788:0.00229,(((New.CleanUp.ReferenceOTU15950:0.00413,337494:0.01242)0.646:0.00815,(New.CleanUp.ReferenceOTU14082:0.03076,New.CleanUp.ReferenceOTU8389:0.0124)0.927:0.01715)0.491:0.00014,(354662:0.00015,(353657:0.0041,356657:0.01252)0.788:0.0041)0.988:0.02097)0.055:0.00015)0.799:0.0076)0.166:0.00626)0.771:0.00473,New.CleanUp.ReferenceOTU128:0.00859)0.940:0.01694)0.926:0.01686)0.734:0.00418)0.893:0.00857,(New.CleanUp.ReferenceOTU2948:0.03625,270491:0.00892)0.950:0.0253)0.873:0.00914,((354736:0.00412,356012:0.00402)0.958:0.0204,(((273958:0.02529,(260375:0.00014,331747:0.00014)0.908:0.00015)0.741:0.00386,(New.CleanUp.ReferenceOTU15928:0.04594,New.CleanUp.ReferenceOTU20799:0.00249)0.646:0.0315)0.916:0.01705,(355440:0.00816,(270876:0.01237,341750:0.021)0.430:0.00016)0.908:0.01241)0.850:0.00897)0.448:0.00835)0.000:0.00016)0.823:0.01835)0.855:0.01141,(New.CleanUp.ReferenceOTU12625:0.0291,275563:0.01267)0.000:0.00016)0.851:0.00885,(363029:0.04796,(((332132:0.02522,(322114:0.00824,((1108453:0.06481,New.CleanUp.ReferenceOTU22404:0.01539)0.963:0.02987,(((((196749:0.0,303841:0.0,343906:0.0,346098:0.0):0.00014,(276769:0.01234,(New.CleanUp.ReferenceOTU19691:0.00407,(1110135:0.0,351062:0.0):0.00014)0.856:0.00408)1.000:0.00014)0.870:0.00016,330064:0.00815)0.756:0.00401,347908:0.00415)0.674:0.00821,(263687:0.00406,351881:0.00407)0.907:0.00015)0.862:0.01077)0.625:0.00148)0.766:0.00399)0.905:0.00835,((((((New.CleanUp.ReferenceOTU20186:0.0,277224:0.0):0.00014,(457371:0.00407,268696:0.00407)0.897:0.00016)0.910:0.00014,((263704:0.00813,(266621:0.0,274455:0.0):0.00014)0.795:0.00407,(New.CleanUp.ReferenceOTU14872:0.00406,(324985:0.00014,271449:0.00014)0.798:0.00014)0.884:0.00824)0.893:0.00824)0.291:0.00407,(((((198170:0.01239,271406:0.00014)0.858:0.01236,(326788:0.0184,(312145:0.00965,797021:0.01533)0.870:0.01233)0.957:0.02417)0.441:0.00011,((325126:0.02621,(New.CleanUp.ReferenceOTU23670:0.02085,(346275:0.00407,356353:0.00014)0.244:0.00014)0.952:0.02136)0.733:0.01683,(334870:0.00825,343442:0.01236)0.977:0.02519)0.908:0.00015)0.922:0.00825,(((((New.CleanUp.ReferenceOTU21039:0.0082,(New.CleanUp.ReferenceOTU11975:0.00014,315496:0.02952)0.160:0.00015)0.907:0.01233,(New.CleanUp.ReferenceOTU18034:0.05311,New.CleanUp.ReferenceOTU18500:0.05877)0.841:0.02415)0.934:0.00014,((((312325:0.02537,(((345635:0.07304,(New.CleanUp.ReferenceOTU13877:0.0083,318503:0.00402)0.790:0.00594)0.744:0.00918,New.CleanUp.ReferenceOTU17235:0.02476)0.870:0.01119,271804:0.01665)0.774:0.00397)0.313:0.00015,355822:0.00407)0.914:0.00814,(330417:0.00014,(New.CleanUp.ReferenceOTU3559:0.00014,4481359:0.00407)0.746:0.00014)0.900:0.00016)0.800:0.00407,((New.CleanUp.ReferenceOTU12276:0.00405,(New.CleanUp.ReferenceOTU22005:0.0,272878:0.0):0.00014)0.802:0.00014,(New.CleanUp.ReferenceOTU18277:0.00015,(356590:0.00014,(New.CleanUp.ReferenceOTU8246:0.01651,352799:0.01661)0.755:0.00015)0.840:0.00406)0.912:0.00814)0.816:0.00408)0.777:0.00409)0.828:0.00407,((((181714:0.00375,339791:0.02595)0.952:0.01703,(New.CleanUp.ReferenceOTU13290:0.02464,(New.CleanUp.ReferenceOTU12611:0.01655,634449:0.00014)0.860:0.01033)0.923:0.01544)0.690:0.00014,((New.CleanUp.ReferenceOTU17537:0.00016,(261315:0.02083,(((178817:0.0,267752:0.0,272111:0.0,277200:0.0,303797:0.0,316535:0.0,356148:0.0):0.00014,(New.CleanUp.ReferenceOTU19054:0.00816,229808:0.02928)0.936:0.00014)0.715:0.00014,New.CleanUp.ReferenceOTU11486:0.00406)1.000:0.00016)0.831:0.00407)0.956:0.00819,((New.CleanUp.ReferenceOTU10347:0.00406,339886:0.00014)0.998:0.00014,(1108378:0.01244,(272328:0.0,333330:0.0):0.00013)0.971:0.0165)0.988:0.02518)0.304:0.00015)0.910:0.01206,(322062:0.01247,(273776:0.0127,(271734:0.00409,178358:0.03887)0.755:0.0038)0.891:0.0084)0.766:0.00406)0.753:0.00029)0.092:0.00015,((523782:0.00835,524258:0.00818)0.777:0.01245,((New.CleanUp.ReferenceOTU11518:0.06698,((New.CleanUp.ReferenceOTU16857:0.02601,((194944:0.0,1510067:0.0):0.00014,New.CleanUp.ReferenceOTU21949:0.01234)0.741:0.00372)0.902:0.01373,((3392847:0.03256,(New.CleanUp.ReferenceOTU1428:0.00408,262766:0.00406)0.828:0.01017)0.118:0.01271,((New.CleanUp.ReferenceOTU11:0.00406,268121:0.00015)0.747:0.00354,(269091:0.00455,((352008:0.00822,((New.CleanUp.ReferenceOTU18255:0.00405,(349142:0.0,352843:0.0,372906:0.0,4471130:0.0):0.00014)0.943:0.00015,New.CleanUp.ReferenceOTU19724:0.03406)0.465:0.00412)0.759:0.00352,(335966:0.03416,348336:0.03405)0.811:0.00967)0.773:0.0042)0.780:0.0042)0.855:0.01546)0.735:0.00424)0.338:0.01237)0.763:0.00666,(New.CleanUp.ReferenceOTU10456:0.00015,199555:0.00407)0.916:0.00826)0.834:0.00817)0.929:0.00014)0.946:0.00818)0.330:0.00015,((180105:0.0,New.CleanUp.ReferenceOTU6729:0.0):0.00014,((354501:0.01236,(265522:0.00014,(((353791:0.0,363232:0.0):0.00014,363321:0.00406)0.842:0.00408,New.CleanUp.ReferenceOTU19960:0.00406)0.849:0.00014)0.957:0.00016)0.793:0.00822,347822:0.00821)0.135:0.00015)0.943:0.00407)0.283:0.00014)0.912:0.00014,((208571:0.00015,(New.CleanUp.ReferenceOTU2517:0.0,4476330:0.0):0.0082)0.800:0.00607,(199137:0.01033,338778:0.01042)0.600:0.0083)0.333:0.00619)0.895:0.01231,269576:0.02551)0.862:0.00844)0.879:0.00821,((New.CleanUp.ReferenceOTU5352:0.00799,(277420:0.00014,(New.CleanUp.ReferenceOTU12561:0.00407,340447:0.00014)0.850:0.00404)0.955:0.0303)0.998:0.05818,((196020:0.00016,(((186393:0.03046,(350763:0.00014,(New.CleanUp.ReferenceOTU12421:0.00815,(129394:0.00816,(174959:0.0,631564:0.0):0.00015)0.411:0.00417)0.998:0.03431)0.980:0.02594)0.857:0.00784,(309892:0.00406,354032:0.00014)0.962:0.00016)0.989:0.0346,324522:0.01685)0.083:0.00813)0.987:0.03031,619817:0.02124)0.415:0.01687)0.000:0.00015)0.848:0.00419)0.000:0.00015)0.807:0.00855,((345801:0.00406,(517154:0.0,752354:0.0):0.00407)0.548:0.00015,(New.CleanUp.ReferenceOTU784:0.02414,270662:0.02841)0.992:0.03846)0.982:0.03357)0.000:0.0171)0.015:0.00016)0.881:0.01328)0.823:0.01422)0.935:0.02944,New.CleanUp.ReferenceOTU7746:0.07329)0.837:0.01841)0.468:0.00597)0.909:0.02793,((((New.CleanUp.ReferenceOTU23109:0.01969,(New.CleanUp.ReferenceOTU10184:0.01685,New.CleanUp.ReferenceOTU10754:0.03609)0.050:0.01222)0.994:0.05344,(((New.CleanUp.ReferenceOTU19929:0.00014,(New.CleanUp.ReferenceOTU9958:0.02098,New.CleanUp.ReferenceOTU16130:0.00412)0.434:0.00016)0.764:0.00015,((New.CleanUp.ReferenceOTU1117:0.00014,(New.CleanUp.ReferenceOTU12461:0.00823,New.CleanUp.ReferenceOTU22659:0.02116)0.929:0.00014)0.746:0.00013,(New.CleanUp.ReferenceOTU15135:0.00778,((((((((New.CleanUp.ReferenceOTU19216:0.00414,(New.CleanUp.ReferenceOTU7358:0.00014,(New.CleanUp.ReferenceOTU4086:0.00014,(New.CleanUp.ReferenceOTU3508:0.00833,New.CleanUp.ReferenceOTU12442:0.00831)0.919:0.00014)0.862:0.00014)0.921:0.00015)0.911:0.01236,(((New.CleanUp.ReferenceOTU15935:0.01248,(New.CleanUp.ReferenceOTU14845:0.02141,New.CleanUp.ReferenceOTU7346:0.00821)0.335:0.00419)0.871:0.00016,(New.CleanUp.ReferenceOTU14459:0.0168,New.CleanUp.ReferenceOTU12304:0.00832)0.761:0.00414)0.880:0.00015,((New.CleanUp.ReferenceOTU4038:0.00632,New.CleanUp.ReferenceOTU11310:0.02527)0.798:0.00656,New.CleanUp.ReferenceOTU710:0.00832)0.916:0.00016)0.808:0.00407)1.000:0.00014,((New.CleanUp.ReferenceOTU11793:0.00414,(New.CleanUp.ReferenceOTU3780:0.0083,New.CleanUp.ReferenceOTU13698:0.00014)0.901:0.00014)0.844:0.00407,New.CleanUp.ReferenceOTU6072:0.00832)0.894:0.00016)0.736:0.00014,((New.CleanUp.ReferenceOTU17761:0.0,New.CleanUp.ReferenceOTU4169:0.0):0.00014,New.CleanUp.ReferenceOTU4758:0.00415)0.757:0.00015)0.766:0.00015,New.CleanUp.ReferenceOTU4110:0.01686)0.413:0.00456,New.CleanUp.ReferenceOTU816:0.02084)0.394:0.00413,((New.CleanUp.ReferenceOTU17117:0.00841,(New.CleanUp.ReferenceOTU7422:0.00016,New.CleanUp.ReferenceOTU19132:0.01672)0.225:0.00415)0.761:0.00406,((New.CleanUp.ReferenceOTU3982:0.0083,New.CleanUp.ReferenceOTU11037:0.01255)0.958:0.00015,(New.CleanUp.ReferenceOTU22171:0.01251,New.CleanUp.ReferenceOTU12490:0.0083)0.969:0.00014)0.893:0.00014)0.781:0.00462)0.835:0.00779,(New.CleanUp.ReferenceOTU11057:0.00832,New.CleanUp.ReferenceOTU22476:0.00415)0.689:0.00015)0.763:0.00228)0.763:0.0023)0.666:0.00014)0.645:0.00016,(New.CleanUp.ReferenceOTU9959:0.00016,(New.CleanUp.ReferenceOTU22677:0.01724,(New.CleanUp.ReferenceOTU11896:0.00016,(New.CleanUp.ReferenceOTU17244:0.0211,New.CleanUp.ReferenceOTU12051:0.00015)0.907:0.01646)0.887:0.02112)0.901:0.01232)0.952:0.01235)0.956:0.02591)0.221:0.00014,New.CleanUp.ReferenceOTU9464:0.02904)1.000:0.1173,(((1123930:0.00014,616310:0.01651)0.999:0.08135,((((261182:0.01661,861160:0.00886)0.988:0.05393,((((New.CleanUp.ReferenceOTU11592:0.01805,New.CleanUp.ReferenceOTU14712:0.02632)0.911:0.0186,1137157:0.01084)0.797:0.01081,(((151172:0.00014,New.CleanUp.ReferenceOTU2708:0.01704)0.837:0.00417,(835594:0.00014,(831289:0.00417,New.CleanUp.ReferenceOTU22632:0.01268)0.943:0.00013)0.877:0.00015)0.877:0.00016,New.CleanUp.ReferenceOTU21196:0.08947)0.551:0.00015)0.846:0.01669,((537664:0.00015,735795:0.00418)0.867:0.01419,(288283:0.00015,851049:0.04922)0.996:0.04355)0.929:0.03425)0.523:0.02344)0.849:0.01826,((New.CleanUp.ReferenceOTU15783:0.00422,4351920:0.00014)0.875:0.01501,(((New.CleanUp.ReferenceOTU21684:0.01693,4300153:0.00015)0.753:0.00425,(New.CleanUp.ReferenceOTU7423:0.01701,New.CleanUp.ReferenceOTU12822:0.0213)0.857:0.00841)0.990:0.05364,(4372298:0.0724,((New.CleanUp.ReferenceOTU3037:0.0112,(New.CleanUp.ReferenceOTU511:0.05258,(New.CleanUp.ReferenceOTU8097:0.00014,294146:0.00407)0.996:0.00014)1.000:0.07575)1.000:0.12775,5158:0.00728)0.845:0.03483)0.969:0.04939)0.858:0.01953)0.927:0.03437)0.968:0.05154,(New.CleanUp.ReferenceOTU22246:0.02442,813107:0.05842)0.990:0.07013)0.791:0.0212)0.844:0.01895,(((New.CleanUp.ReferenceOTU3631:0.05718,((((1105376:0.00015,((New.CleanUp.ReferenceOTU11929:0.00736,(New.CleanUp.ReferenceOTU3055:0.00428,New.CleanUp.ReferenceOTU9549:0.01356)0.799:0.00753)0.811:0.00737,(New.CleanUp.ReferenceOTU19618:0.05281,(New.CleanUp.ReferenceOTU2141:0.01399,New.CleanUp.ReferenceOTU9937:0.02987)0.983:0.04776)0.739:0.01214)0.918:0.00015)0.780:0.00437,New.CleanUp.ReferenceOTU5279:0.00439)0.989:0.03188,New.CleanUp.ReferenceOTU9516:0.0046)0.903:0.02583,(((New.CleanUp.ReferenceOTU6842:0.0088,((New.CleanUp.ReferenceOTU930:0.00014,New.CleanUp.ReferenceOTU20514:0.03771)0.783:0.00494,New.CleanUp.ReferenceOTU22468:0.00883)0.911:0.00996)0.485:0.00014,437137:0.00014)0.858:0.00016,((New.CleanUp.ReferenceOTU20732:0.00737,New.CleanUp.ReferenceOTU20916:0.04103)0.879:0.02254,New.CleanUp.ReferenceOTU20717:0.04961)0.890:0.0257)0.763:0.00577)0.989:0.07293)0.701:0.01379,(307057:0.12236,783719:0.03792)0.873:0.02169)0.985:0.06834,((967275:0.01257,(New.CleanUp.ReferenceOTU12098:0.04405,(219439:0.00014,570189:0.00414)0.132:0.00016)0.770:0.00415)0.995:0.07751,(((1109247:0.00014,566243:0.01263)0.718:0.00336,(165489:0.02126,((2295957:0.0,4342915:0.0,725048:0.0):0.00417,((1109844:0.0,290774:0.0,581782:0.0):0.00014,(267843:0.00415,4380886:0.00415)0.865:0.00014)0.919:0.00014)0.042:0.00016)0.853:0.00927)0.995:0.07686,((791973:0.00778,(New.CleanUp.ReferenceOTU13896:0.00014,60345:0.04349)0.998:0.05382)0.918:0.01334,(328340:0.00928,((930834:0.0,318906:0.0):0.00835,1079338:0.00014)0.360:0.01167)0.350:0.0036)0.953:0.0382)0.470:0.02258)0.246:0.03479)0.982:0.07612)0.237:0.00617)0.925:0.03653)0.045:0.00973)0.769:0.01448,((3319464:0.00463,(1141335:0.00224,((New.CleanUp.ReferenceOTU1217:0.02073,((New.CleanUp.ReferenceOTU19041:0.0221,New.CleanUp.ReferenceOTU13703:0.02646)0.715:0.00299,(259514:0.00014,(New.CleanUp.ReferenceOTU16387:0.01229,2564048:0.00407)0.877:0.00013)0.907:0.00015)0.770:0.00407)0.778:0.00408,(47556:0.00014,(New.CleanUp.ReferenceOTU9116:0.01229,673925:0.01649)0.976:0.00014)0.879:0.00016)0.806:0.00209)0.889:0.01603)1.000:0.15707,((New.CleanUp.ReferenceOTU20616:0.0164,((New.CleanUp.ReferenceOTU21647:0.04742,New.CleanUp.ReferenceOTU3408:0.03147)0.999:0.08594,(New.CleanUp.ReferenceOTU6414:0.00408,4296496:0.00014)0.833:0.00015)0.941:0.03046)0.988:0.0978,((New.CleanUp.ReferenceOTU4942:0.00813,279048:0.00014)0.912:0.03095,(New.CleanUp.ReferenceOTU15468:0.01223,((New.CleanUp.ReferenceOTU18050:0.00831,New.CleanUp.ReferenceOTU9860:0.01671)0.877:0.00812,(New.CleanUp.ReferenceOTU12312:0.02077,4405128:0.00015)0.956:0.0124)0.881:0.00015)0.980:0.05421)0.997:0.11261)0.759:0.03948)0.878:0.02083)0.933:0.03166,((((New.CleanUp.ReferenceOTU13085:0.07891,((New.CleanUp.ReferenceOTU16195:0.02776,New.CleanUp.ReferenceOTU23701:0.04302)0.912:0.02741,(((((((((347063:0.00406,(342469:0.00815,(343431:0.00014,New.CleanUp.ReferenceOTU19947:0.02067)0.840:0.00407)0.843:0.00014)0.987:0.00014,((301363:0.0,322250:0.0,344695:0.0,356144:0.0,433676:0.0):0.00014,(355305:0.00406,354911:0.00406)0.884:0.00014)0.000:0.00014)0.999:0.00014,(((290235:0.00406,411486:0.00014)0.387:0.00016,New.CleanUp.ReferenceOTU19504:0.00819)0.825:0.00406,((New.CleanUp.ReferenceOTU6126:0.02096,((((New.CleanUp.ReferenceOTU14244:0.01643,(New.CleanUp.ReferenceOTU7666:0.01647,New.CleanUp.ReferenceOTU23156:0.0165)0.558:0.00014)0.839:0.00406,New.CleanUp.ReferenceOTU21026:0.0123)0.721:0.00014,((((((New.CleanUp.ReferenceOTU15767:0.00711,New.CleanUp.ReferenceOTU109:0.04232)0.946:0.02382,New.CleanUp.ReferenceOTU6285:0.01243)0.785:0.00409,New.CleanUp.ReferenceOTU3397:0.00815)0.000:0.00014,New.CleanUp.ReferenceOTU19744:0.00816)0.937:0.00815,New.CleanUp.ReferenceOTU21589:0.01228)0.903:0.00014,(New.CleanUp.ReferenceOTU10193:0.01226,(New.CleanUp.ReferenceOTU10353:0.01665,New.CleanUp.ReferenceOTU21572:0.01655)0.037:0.00411)0.890:0.00016)0.000:0.00014)0.000:0.00016,((New.CleanUp.ReferenceOTU19871:0.01644,New.CleanUp.ReferenceOTU4983:0.00406)0.924:0.00014,192832:0.00014)1.000:0.00014)0.900:0.00015)0.845:0.00406,211339:0.00015)0.855:0.00407)0.868:0.00015)0.651:0.00014,374863:0.00406)0.912:0.00016,324926:0.01649)0.870:0.00014,New.CleanUp.ReferenceOTU15516:0.02506)0.945:0.01669,((New.CleanUp.ReferenceOTU10300:0.01232,New.CleanUp.ReferenceOTU5561:0.01232)0.742:0.00404,(((((New.CleanUp.ReferenceOTU17891:0.01544,((New.CleanUp.ReferenceOTU15375:0.00445,(New.CleanUp.ReferenceOTU19975:0.01685,New.CleanUp.ReferenceOTU19978:0.01251)0.997:0.04423)0.874:0.01309,New.CleanUp.ReferenceOTU19195:0.01607)0.908:0.01602)0.978:0.02937,(((New.CleanUp.ReferenceOTU13497:0.02986,(New.CleanUp.ReferenceOTU11234:0.01663,New.CleanUp.ReferenceOTU16235:0.00404)0.735:0.00415)0.859:0.00848,New.CleanUp.ReferenceOTU36:0.01245)0.865:0.00014,(((New.CleanUp.ReferenceOTU13739:0.00694,((New.CleanUp.ReferenceOTU19810:0.01659,New.CleanUp.ReferenceOTU7389:0.00498)0.779:0.00458,New.CleanUp.ReferenceOTU12667:0.02869)0.454:0.00426)0.817:0.00786,New.CleanUp.ReferenceOTU16509:0.01605)0.740:0.0066,New.CleanUp.ReferenceOTU4089:0.0126)0.907:0.01665)0.906:0.01227)0.727:0.00426,(New.CleanUp.ReferenceOTU4051:0.01234,(New.CleanUp.ReferenceOTU17731:0.02053,(New.CleanUp.ReferenceOTU1331:0.00875,New.CleanUp.ReferenceOTU21799:0.0164)0.661:0.00844)0.750:0.00436)1.000:0.00015)0.766:0.00389,New.CleanUp.ReferenceOTU9795:0.00831)0.957:0.01671,(308249:0.00015,((New.CleanUp.ReferenceOTU5004:0.00014,330353:0.00818)0.919:0.00014,New.CleanUp.ReferenceOTU15847:0.01653)0.840:0.00811)0.843:0.00408)0.842:0.00015)0.909:0.00015)0.920:0.01245,(((((New.CleanUp.ReferenceOTU15855:0.00417,(New.CleanUp.ReferenceOTU6663:0.00421,((New.CleanUp.ReferenceOTU6230:0.00227,New.CleanUp.ReferenceOTU6664:0.00246)0.894:0.00778,(New.CleanUp.ReferenceOTU6231:0.00015,New.CleanUp.ReferenceOTU63:0.00014)0.839:0.00416)0.918:0.00015)0.779:0.00628)0.937:0.01925,((338852:0.00407,349602:0.00014)0.570:0.00016,(New.CleanUp.ReferenceOTU18641:0.0041,New.CleanUp.ReferenceOTU10961:0.01246)0.813:0.00407)0.830:0.00416)0.897:0.00016,New.CleanUp.ReferenceOTU5453:0.01232)0.931:0.01651,(New.CleanUp.ReferenceOTU21643:0.01687,(New.CleanUp.ReferenceOTU13407:0.02518,New.CleanUp.ReferenceOTU7583:0.00187)0.829:0.00216)0.222:0.00417)0.871:0.00014,(New.CleanUp.ReferenceOTU20347:0.00822,New.CleanUp.ReferenceOTU6182:0.00407)0.424:0.00014)0.961:0.01676)0.806:0.00687,New.CleanUp.ReferenceOTU7636:0.0054)0.908:0.01584)0.350:0.00897)0.624:0.01435,(((134467:0.03099,((332718:0.01945,347922:0.01875)0.765:0.00712,((New.CleanUp.ReferenceOTU8867:0.05384,137043:0.0083)0.809:0.0083,(((498355:0.01642,130864:0.00809)0.918:0.00015,133065:0.01647)0.776:0.00016,463361:0.00014)0.743:0.00015)0.783:0.00487)0.912:0.02576)0.916:0.0247,(((236308:0.00815,New.CleanUp.ReferenceOTU7006:0.00016)0.689:0.00281,(New.CleanUp.ReferenceOTU23981:0.05362,(((New.CleanUp.ReferenceOTU16987:0.01844,New.CleanUp.ReferenceOTU16988:0.02076)0.770:0.01222,New.CleanUp.ReferenceOTU19497:0.01626)0.755:0.00523,(((New.CleanUp.ReferenceOTU21481:0.01282,New.CleanUp.ReferenceOTU18678:0.00015)0.871:0.00418,(New.CleanUp.ReferenceOTU11223:0.00423,New.CleanUp.ReferenceOTU19773:0.02589)0.859:0.00015)0.962:0.00015,(New.CleanUp.ReferenceOTU23198:0.01724,New.CleanUp.ReferenceOTU23564:0.03544)0.245:0.0078)0.700:0.01222)0.844:0.01206)0.754:0.01553)0.776:0.00564,((New.CleanUp.ReferenceOTU23038:0.00416,131702:0.00821)0.888:0.0082,(383885:0.00415,(318583:0.00415,(342014:0.00416,(((273320:0.00418,(New.CleanUp.ReferenceOTU4366:0.06203,((((((New.CleanUp.ReferenceOTU19936:0.01688,(((289918:0.00015,New.CleanUp.ReferenceOTU19253:0.02124)0.832:0.00415,(((((New.CleanUp.ReferenceOTU5505:0.0084,(New.CleanUp.ReferenceOTU10396:0.00415,((New.CleanUp.ReferenceOTU75:0.00837,((New.CleanUp.ReferenceOTU22709:0.0,New.CleanUp.ReferenceOTU23702:0.0):0.00014,New.CleanUp.ReferenceOTU23445:0.00416)0.808:0.00011)0.859:0.00417,4428313:0.00015)0.851:0.00417)0.417:0.00015)0.899:0.00417,New.CleanUp.ReferenceOTU23703:0.00016)0.873:0.00416,New.CleanUp.ReferenceOTU20202:0.01264)0.400:0.00015,New.CleanUp.ReferenceOTU22181:0.00014)0.907:0.00416,(176615:0.01512,(342787:0.01534,(New.CleanUp.ReferenceOTU94:0.02005,((New.CleanUp.ReferenceOTU18047:0.00014,(New.CleanUp.ReferenceOTU12267:0.00014,(New.CleanUp.ReferenceOTU5456:0.00929,(New.CleanUp.ReferenceOTU21141:0.00418,(New.CleanUp.ReferenceOTU15680:0.00419,New.CleanUp.ReferenceOTU21140:0.00014)0.606:0.00011)0.875:0.00015)0.330:0.00015)0.913:0.01315)0.996:0.00015,(New.CleanUp.ReferenceOTU9147:0.00015,(New.CleanUp.ReferenceOTU440:0.00834,(New.CleanUp.ReferenceOTU7076:0.01264,New.CleanUp.ReferenceOTU19432:0.02174)0.941:0.00016)0.865:0.00418)0.372:0.00418)0.757:0.00681)0.895:0.02162)0.766:0.00683)0.520:0.00014)0.403:0.00015)0.000:0.00016,4354103:0.00014)0.450:0.00011)0.862:0.00392,315189:0.00219)0.862:0.00392,((269125:0.00416,331248:0.00846)0.898:0.00014,(187962:0.00223,269058:0.01658)0.818:0.00218)0.000:0.00014)0.096:0.00014,305330:0.00415)0.344:0.00014,354905:0.00415)0.000:0.00014,(318320:0.01704,New.CleanUp.ReferenceOTU17172:0.02585)0.724:0.00413)0.438:0.00015)0.114:0.00014)0.410:0.00016,(276834:0.0,324888:0.0,350242:0.0,549756:0.0):0.00014)0.000:0.00014,((((New.CleanUp.ReferenceOTU9530:0.01258,347367:0.00014)0.939:0.00015,((New.CleanUp.ReferenceOTU15249:0.01256,329402:0.00014)0.582:0.00014,(New.CleanUp.ReferenceOTU5814:0.03414,New.CleanUp.ReferenceOTU21666:0.00418)0.760:0.00408)0.799:0.00812)0.577:0.00831,167719:0.00413)0.868:0.00529,(New.CleanUp.ReferenceOTU19972:0.00014,(New.CleanUp.ReferenceOTU15310:0.00526,((((New.CleanUp.ReferenceOTU2490:0.01283,New.CleanUp.ReferenceOTU8733:0.00426)0.855:0.01735,New.CleanUp.ReferenceOTU9091:0.03736)0.388:0.01088,New.CleanUp.ReferenceOTU14572:0.03228)0.731:0.00653,New.CleanUp.ReferenceOTU23824:0.0472)0.916:0.02196)0.966:0.02704)0.995:0.0545)0.786:0.00338)0.712:0.00016)0.000:0.00014)0.376:0.00015)0.500:0.00015)0.819:0.00764)0.732:0.00476)0.959:0.02678,((New.CleanUp.ReferenceOTU11138:0.02979,(New.CleanUp.ReferenceOTU8529:0.00014,(New.CleanUp.ReferenceOTU6031:0.00015,((New.CleanUp.ReferenceOTU21173:0.00818,(((New.CleanUp.ReferenceOTU14314:0.02941,((New.CleanUp.ReferenceOTU15885:0.0,452823:0.0):0.00827,New.CleanUp.ReferenceOTU4538:0.00419)0.773:0.00641)0.758:0.00635,((((((318764:0.00407,(271185:0.00014,(New.CleanUp.ReferenceOTU19341:0.01643,259372:0.00406)0.638:0.00014)0.913:0.00015)0.921:0.00816,((((New.CleanUp.ReferenceOTU19939:0.02936,(New.CleanUp.ReferenceOTU12583:0.00014,New.CleanUp.ReferenceOTU17959:0.02553)0.993:0.0302)0.852:0.00015,(259111:0.01644,((New.CleanUp.ReferenceOTU15190:0.00816,New.CleanUp.ReferenceOTU21332:0.00014)0.993:0.02529,248053:0.01235)0.703:0.00015)0.849:0.00406)0.934:0.00014,(((169428:0.00405,322723:0.00405)0.871:0.00011,(New.CleanUp.ReferenceOTU20846:0.01228,(New.CleanUp.ReferenceOTU6203:0.02928,289627:0.00406)0.545:0.00014)0.879:0.00014)0.000:0.00014,(325918:0.0,333178:0.0,463794:0.0):0.00014)0.998:0.00015)0.846:0.00015,(New.CleanUp.ReferenceOTU6733:0.02111,(((New.CleanUp.ReferenceOTU13061:0.03291,(New.CleanUp.ReferenceOTU8578:0.00014,(New.CleanUp.ReferenceOTU6458:0.00015,New.CleanUp.ReferenceOTU10338:0.05246)0.562:0.00405)0.659:0.0017)0.323:0.00754,(New.CleanUp.ReferenceOTU2387:0.02507,(New.CleanUp.ReferenceOTU684:0.00406,(New.CleanUp.ReferenceOTU17778:0.01657,New.CleanUp.ReferenceOTU22235:0.0082)0.781:0.00405)0.764:0.00014)0.972:0.01767)0.724:0.00308,(New.CleanUp.ReferenceOTU13178:0.03911,New.CleanUp.ReferenceOTU5240:0.00015)0.993:0.02549)0.762:0.00414)0.898:0.00016)0.177:0.00014)0.819:0.00014,(New.CleanUp.ReferenceOTU602:0.01267,New.CleanUp.ReferenceOTU8297:0.02113)0.752:0.00373)0.773:0.00405,((New.CleanUp.ReferenceOTU2162:0.00838,((New.CleanUp.ReferenceOTU1518:0.0103,New.CleanUp.ReferenceOTU9423:0.03334)0.928:0.01954,(New.CleanUp.ReferenceOTU435:0.01237,((((New.CleanUp.ReferenceOTU10977:0.02503,(New.CleanUp.ReferenceOTU3608:0.01685,(New.CleanUp.ReferenceOTU12535:0.00814,(New.CleanUp.ReferenceOTU11395:0.03058,New.CleanUp.ReferenceOTU17184:0.02145)0.770:0.00353)0.923:0.01279)0.121:0.00401)0.870:0.00014,New.CleanUp.ReferenceOTU2039:0.00816)0.956:0.00016,New.CleanUp.ReferenceOTU23818:0.02509)0.243:0.00406,((New.CleanUp.ReferenceOTU8789:0.04359,(259911:0.00408,(New.CleanUp.ReferenceOTU434:0.00411,New.CleanUp.ReferenceOTU5674:0.02105)0.792:0.00407)0.744:0.00519)0.869:0.0202,(New.CleanUp.ReferenceOTU436:0.02142,((New.CleanUp.ReferenceOTU13318:0.01715,New.CleanUp.ReferenceOTU16159:0.01757)0.767:0.00663,(New.CleanUp.ReferenceOTU1593:0.01548,(New.CleanUp.ReferenceOTU16161:0.01262,New.CleanUp.ReferenceOTU20831:0.00417)0.879:0.01016)0.481:0.00874)0.770:0.00533)0.976:0.03081)0.678:0.00016)0.964:0.0125)0.858:0.00016)0.950:0.01661)0.203:0.00016,(New.CleanUp.ReferenceOTU13316:0.0441,New.CleanUp.ReferenceOTU22420:0.01471)0.872:0.01951)0.910:0.02117)0.762:0.00396,(New.CleanUp.ReferenceOTU1932:0.00879,(New.CleanUp.ReferenceOTU21079:0.00015,(New.CleanUp.ReferenceOTU7354:0.00406,(New.CleanUp.ReferenceOTU9031:0.0167,New.CleanUp.ReferenceOTU2037:0.03008)0.363:0.00016)0.971:0.01654)0.976:0.02417)0.771:0.00988)0.832:0.00852,New.CleanUp.ReferenceOTU20153:0.01348)0.826:0.00803)0.952:0.01699,New.CleanUp.ReferenceOTU9696:0.00816)0.684:0.00015)0.257:0.00407,New.CleanUp.ReferenceOTU13522:0.00412)0.989:0.02559)0.845:0.00406)0.867:0.00014)0.911:0.01931,(162335:0.10403,New.CleanUp.ReferenceOTU295:0.00015)0.919:0.02325)0.893:0.0206)0.770:0.01376)0.924:0.03835,((New.CleanUp.ReferenceOTU8155:0.03468,(New.CleanUp.ReferenceOTU11257:0.53341,New.CleanUp.ReferenceOTU8156:0.15422)0.353:0.08677)0.975:0.09058,(New.CleanUp.ReferenceOTU23151:0.0215,(New.CleanUp.ReferenceOTU6410:0.01095,(New.CleanUp.ReferenceOTU1259:0.00727,New.CleanUp.ReferenceOTU20597:0.03281)0.786:0.01094)0.854:0.01404)0.954:0.05664)0.930:0.05757)0.555:0.02628,((New.CleanUp.ReferenceOTU15775:0.01778,New.CleanUp.ReferenceOTU19011:0.02966)0.991:0.05656,((New.CleanUp.ReferenceOTU22267:0.049,((669486:0.01743,((528357:0.00408,(1046408:0.00818,579608:0.00014)0.801:0.00409)0.817:0.00807,(993705:0.00832,286668:0.01671)0.843:0.00015)0.892:0.01737)0.778:0.01072,(299151:0.00015,591583:0.04324)0.627:0.00903)0.775:0.01485)0.738:0.04385,(93099:0.05168,(New.CleanUp.ReferenceOTU22236:0.03808,455671:0.0083)0.971:0.07332)0.942:0.04799)0.842:0.03603)0.797:0.0172)0.937:0.03514)0.650:0.00258,(New.CleanUp.ReferenceOTU2138:0.03004,(((New.CleanUp.ReferenceOTU22508:0.03497,137961:0.00014)0.963:0.0454,((1098410:0.00816,(856510:0.00014,(New.CleanUp.ReferenceOTU18230:0.00815,(949789:0.00014,1078527:0.00014)0.858:0.00405)0.896:0.00014)0.941:0.00014)0.589:0.00417,(372213:0.01675,((New.CleanUp.ReferenceOTU8914:0.00703,New.CleanUp.ReferenceOTU9386:0.00563)1.000:0.07256,(((1020410:0.0,138304:0.0,386899:0.0,801995:0.0):0.00014,(((New.CleanUp.ReferenceOTU2236:0.01236,(New.CleanUp.ReferenceOTU21775:0.0388,New.CleanUp.ReferenceOTU6081:0.03923)0.994:0.00015)0.505:0.00014,1061772:0.00819)0.487:0.00014,(617833:0.00409,(New.CleanUp.ReferenceOTU14828:0.00819,675940:0.00015)0.810:0.00407)0.798:0.00409)0.641:0.00016)0.554:0.00015,137056:0.00408)0.930:0.00015)0.756:0.00385)0.868:0.00838)0.816:0.01875)0.988:0.06263,(New.CleanUp.ReferenceOTU13738:0.05875,225786:0.00015)0.941:0.03673)0.937:0.0376)0.903:0.02837)0.864:0.02013,((((New.CleanUp.ReferenceOTU14695:0.01105,(New.CleanUp.ReferenceOTU11386:0.03341,New.CleanUp.ReferenceOTU23886:0.03547)0.758:0.00714)0.988:0.0268,(New.CleanUp.ReferenceOTU22355:0.0003,New.CleanUp.ReferenceOTU2541:0.08553)0.725:0.00475)0.850:0.01715,(((New.CleanUp.ReferenceOTU20777:0.03078,((((((New.CleanUp.ReferenceOTU17369:0.00412,New.CleanUp.ReferenceOTU124:0.01675)1.000:0.00013,276597:0.00014)0.868:0.00014,((New.CleanUp.ReferenceOTU8640:0.01662,(New.CleanUp.ReferenceOTU2145:0.01269,New.CleanUp.ReferenceOTU22979:0.02551)0.190:0.00393)0.425:0.00016,New.CleanUp.ReferenceOTU18025:0.02975)0.881:0.00014)0.978:0.00011,((New.CleanUp.ReferenceOTU22977:0.01246,(New.CleanUp.ReferenceOTU7887:0.01678,New.CleanUp.ReferenceOTU8742:0.02116)0.842:0.00015)0.865:0.00411,New.CleanUp.ReferenceOTU11253:0.01249)0.902:0.00016)0.884:0.00014,((New.CleanUp.ReferenceOTU16345:0.02568,(New.CleanUp.ReferenceOTU1752:0.0083,New.CleanUp.ReferenceOTU18676:0.00413)0.905:0.00015)0.981:0.03454,(New.CleanUp.ReferenceOTU1128:0.02112,New.CleanUp.ReferenceOTU6703:0.00015)0.972:0.02987)0.720:0.00569)0.543:0.00408,(New.CleanUp.ReferenceOTU9056:0.02977,((New.CleanUp.ReferenceOTU7718:0.0,260663:0.0,277066:0.0):0.00014,(276236:0.00014,262653:0.00411)0.377:0.00014)0.904:0.00015)0.760:0.00015)0.796:0.02177)0.998:0.08246,((((New.CleanUp.ReferenceOTU4483:0.04036,New.CleanUp.ReferenceOTU5891:0.0042)0.915:0.02251,(New.CleanUp.ReferenceOTU1552:0.03558,(New.CleanUp.ReferenceOTU2119:0.01887,(New.CleanUp.ReferenceOTU21053:0.00426,New.CleanUp.ReferenceOTU1554:0.03007)0.873:0.01332)0.932:0.01975)0.794:0.0095)0.734:0.00291,((New.CleanUp.ReferenceOTU14964:0.04379,((2645488:0.01578,(New.CleanUp.ReferenceOTU1941:0.02529,(170328:0.00014,(New.CleanUp.ReferenceOTU21842:0.00413,3377773:0.00014)0.893:0.00413)0.742:0.00408)0.909:0.01536)0.883:0.01551,((((828435:0.00014,(New.CleanUp.ReferenceOTU4123:0.00852,(New.CleanUp.ReferenceOTU23536:0.01694,New.CleanUp.ReferenceOTU10660:0.00834)0.899:0.00014)0.649:0.00015)0.886:0.00014,New.CleanUp.ReferenceOTU17744:0.02594)0.475:0.00424,New.CleanUp.ReferenceOTU9207:0.01278)0.879:0.00849,(New.CleanUp.ReferenceOTU4490:0.00432,New.CleanUp.ReferenceOTU7809:0.08114)0.775:0.00391)0.789:0.00015)0.677:0.00015)0.791:0.0043,(New.CleanUp.ReferenceOTU20690:0.00015,(New.CleanUp.ReferenceOTU1206:0.01676,New.CleanUp.ReferenceOTU7864:0.03213)0.987:0.03217)0.996:0.04099)0.823:0.00825)0.996:0.05243,(193623:0.03095,(193710:0.01658,(196083:0.00014,(527208:0.00815,196727:0.00814)0.923:0.00011)0.379:0.00014)0.736:0.00295)0.877:0.01632)0.850:0.02076)0.227:0.02413,(New.CleanUp.ReferenceOTU2533:0.03331,(New.CleanUp.ReferenceOTU15057:0.02041,(New.CleanUp.ReferenceOTU7111:0.02973,(New.CleanUp.ReferenceOTU19527:0.03069,(230759:0.00014,New.CleanUp.ReferenceOTU9608:0.00014)0.722:0.00507)0.809:0.00837)0.689:0.00857)0.861:0.01147)0.964:0.04509)0.959:0.04925)0.857:0.02458,((((180869:0.00016,New.CleanUp.ReferenceOTU7278:0.04868)0.824:0.00855,(New.CleanUp.ReferenceOTU4966:0.02101,(New.CleanUp.ReferenceOTU12478:0.02595,New.CleanUp.ReferenceOTU21122:0.01319)0.840:0.01069)0.887:0.0156)0.566:0.00766,New.CleanUp.ReferenceOTU2469:0.03112)0.998:0.07258,((262095:0.03145,1871227:0.04016)0.058:0.01137,((New.CleanUp.ReferenceOTU6094:0.02977,New.CleanUp.ReferenceOTU21797:0.03955)0.612:0.01079,4407703:0.00014)0.969:0.03838)0.846:0.02262)0.967:0.0441)0.758:0.02236)0.996:0.07868)0.808:0.01896,(New.CleanUp.ReferenceOTU10654:0.03168,New.CleanUp.ReferenceOTU1888:0.03819)0.956:0.04395)0.729:0.00696)0.997:0.06395,(((New.CleanUp.ReferenceOTU14657:0.01275,(((New.CleanUp.ReferenceOTU12743:0.01707,((New.CleanUp.ReferenceOTU23002:0.01278,New.CleanUp.ReferenceOTU7717:0.02182)0.894:0.01308,New.CleanUp.ReferenceOTU3010:0.02887)0.755:0.00451)0.513:0.00015,(((New.CleanUp.ReferenceOTU15607:0.00841,(New.CleanUp.ReferenceOTU13115:0.00014,New.CleanUp.ReferenceOTU2776:0.0084)0.084:0.00015)0.888:0.00836,(New.CleanUp.ReferenceOTU224:0.0128,New.CleanUp.ReferenceOTU9264:0.0352)0.789:0.00856)0.913:0.00016,New.CleanUp.ReferenceOTU13850:0.03067)0.920:0.00849)0.910:0.00917,(((New.CleanUp.ReferenceOTU20544:0.00419,((New.CleanUp.ReferenceOTU2924:0.00014,((New.CleanUp.ReferenceOTU6682:0.00857,(New.CleanUp.ReferenceOTU3757:0.00015,((New.CleanUp.ReferenceOTU18661:0.01282,New.CleanUp.ReferenceOTU22966:0.00425)0.399:0.00839,(New.CleanUp.ReferenceOTU9737:0.00419,(New.CleanUp.ReferenceOTU1233:0.00417,New.CleanUp.ReferenceOTU19106:0.00014)0.335:0.00015)0.893:0.00413)0.935:0.00014)0.870:0.00838)0.875:0.00843,((New.CleanUp.ReferenceOTU18629:0.0,New.CleanUp.ReferenceOTU3714:0.0):0.00014,((New.CleanUp.ReferenceOTU18624:0.00414,New.CleanUp.ReferenceOTU19398:0.00415)0.869:0.00014,((New.CleanUp.ReferenceOTU22271:0.01691,New.CleanUp.ReferenceOTU8054:0.00014)0.852:0.00418,(New.CleanUp.ReferenceOTU16078:0.0,New.CleanUp.ReferenceOTU22225:0.0):0.00415)0.918:0.00012)0.933:0.00014)0.950:0.00016)0.860:0.00414)0.916:0.00415,New.CleanUp.ReferenceOTU22963:0.00851)0.898:0.00015)0.909:0.00823,((((New.CleanUp.ReferenceOTU268:0.0534,(New.CleanUp.ReferenceOTU7315:0.00501,(New.CleanUp.ReferenceOTU23049:0.01423,New.CleanUp.ReferenceOTU7867:0.0386)0.012:0.00853)0.811:0.00824)0.790:0.00682,New.CleanUp.ReferenceOTU12146:0.01172)0.788:0.00664,(((New.CleanUp.ReferenceOTU17072:0.0,New.CleanUp.ReferenceOTU9823:0.0):0.00014,((New.CleanUp.ReferenceOTU10011:0.00413,New.CleanUp.ReferenceOTU18052:0.00851)0.743:0.00401,New.CleanUp.ReferenceOTU20830:0.01729)0.885:0.00856)0.894:0.00838,New.CleanUp.ReferenceOTU11570:0.01709)0.186:0.00413)0.866:0.00016,((((New.CleanUp.ReferenceOTU20135:0.02584,263420:0.00015)0.829:0.00417,(New.CleanUp.ReferenceOTU12708:0.02137,New.CleanUp.ReferenceOTU715:0.0084)0.840:0.00016)0.768:0.00015,(((New.CleanUp.ReferenceOTU1182:0.0127,((New.CleanUp.ReferenceOTU16169:0.01259,New.CleanUp.ReferenceOTU22136:0.00838)0.912:0.00014,New.CleanUp.ReferenceOTU16566:0.00014)0.939:0.00015)0.845:0.00417,(New.CleanUp.ReferenceOTU10926:0.00404,New.CleanUp.ReferenceOTU15713:0.02145)0.775:0.00434)0.944:0.00015,(438304:0.00417,(258485:0.0,272850:0.0,274749:0.0):0.00014)0.000:0.00014)0.000:0.00014)0.000:0.00014,(New.CleanUp.ReferenceOTU8898:0.0126,265029:0.00417)0.882:0.00014)0.921:0.00016)0.556:0.00016)0.925:0.00843,(((New.CleanUp.ReferenceOTU4729:0.03599,((New.CleanUp.ReferenceOTU22833:0.01012,(New.CleanUp.ReferenceOTU18227:0.01669,(New.CleanUp.ReferenceOTU16383:0.01205,New.CleanUp.ReferenceOTU18073:0.00504)0.730:0.00868)0.783:0.00761)0.829:0.00924,(New.CleanUp.ReferenceOTU2077:0.02465,New.CleanUp.ReferenceOTU20028:0.0336)0.457:0.00441)0.951:0.02899)0.924:0.02708,((New.CleanUp.ReferenceOTU8039:0.0403,(New.CleanUp.ReferenceOTU11210:0.00423,New.CleanUp.ReferenceOTU6676:0.01715)0.707:0.00318)0.960:0.01798,(New.CleanUp.ReferenceOTU13635:0.01696,New.CleanUp.ReferenceOTU23848:0.01697)0.907:0.00015)0.805:0.00728)0.203:0.01087,(New.CleanUp.ReferenceOTU2971:0.01716,New.CleanUp.ReferenceOTU8474:0.00422)0.917:0.01415)0.784:0.00734)0.000:0.00016)0.217:0.01277)0.990:0.04429,((((New.CleanUp.ReferenceOTU20963:0.0127,(New.CleanUp.ReferenceOTU12807:0.00847,(New.CleanUp.ReferenceOTU10981:0.00861,New.CleanUp.ReferenceOTU17527:0.01277)0.747:0.00406)0.778:0.00416)0.873:0.00837,(((((New.CleanUp.ReferenceOTU2057:0.00014,(((New.CleanUp.ReferenceOTU19874:0.00014,(New.CleanUp.ReferenceOTU4267:0.00416,New.CleanUp.ReferenceOTU22609:0.03001)1.000:0.00015)0.824:0.00418,(New.CleanUp.ReferenceOTU19956:0.03026,(New.CleanUp.ReferenceOTU21444:0.00415,New.CleanUp.ReferenceOTU371:0.00414)0.586:0.00014)0.806:0.00414)0.796:0.00416,((New.CleanUp.ReferenceOTU19886:0.00423,New.CleanUp.ReferenceOTU23637:0.01694)0.969:0.02144,((New.CleanUp.ReferenceOTU2963:0.00014,(New.CleanUp.ReferenceOTU12220:0.01258,((((((((New.CleanUp.ReferenceOTU10508:0.00834,(New.CleanUp.ReferenceOTU21672:0.00418,New.CleanUp.ReferenceOTU22400:0.00014)0.858:0.00418)0.894:0.00016,(New.CleanUp.ReferenceOTU7118:0.00414,New.CleanUp.ReferenceOTU13898:0.02542)0.911:0.00014)0.000:0.00014,New.CleanUp.ReferenceOTU17963:0.00014)0.899:0.00015,(334040:0.00015,New.CleanUp.ReferenceOTU16179:0.01265)0.616:0.00415)0.636:0.00015,(New.CleanUp.ReferenceOTU23286:0.00862,New.CleanUp.ReferenceOTU2508:0.02133)0.963:0.02589)0.850:0.00409,((New.CleanUp.ReferenceOTU17869:0.0,New.CleanUp.ReferenceOTU23955:0.0):0.00016,(New.CleanUp.ReferenceOTU10027:0.02123,(319525:0.02118,((New.CleanUp.ReferenceOTU2157:0.00395,New.CleanUp.ReferenceOTU2159:0.02184)0.641:0.01305,((New.CleanUp.ReferenceOTU10532:0.02342,(New.CleanUp.ReferenceOTU11344:0.02209,New.CleanUp.ReferenceOTU20557:0.01504)0.982:0.04037)0.349:0.0054,313499:0.01515)0.616:0.00596)0.998:0.00014)0.164:0.00015)0.899:0.00841)0.999:0.00014)0.155:0.00415,(New.CleanUp.ReferenceOTU15585:0.00418,(New.CleanUp.ReferenceOTU21423:0.00415,(New.CleanUp.ReferenceOTU22636:0.0168,New.CleanUp.ReferenceOTU8233:0.00416)0.779:0.00015)0.950:0.01266)0.970:0.00014)0.770:0.0041,New.CleanUp.ReferenceOTU15501:0.01698)0.774:0.00422)0.914:0.00015)0.735:0.00014,New.CleanUp.ReferenceOTU16405:0.00414)0.672:0.00014)0.869:0.00416)0.929:0.00016)0.540:0.00016,New.CleanUp.ReferenceOTU8415:0.00415)0.784:0.00421,New.CleanUp.ReferenceOTU20889:0.00414)0.952:0.01276,((New.CleanUp.ReferenceOTU23120:0.00014,New.CleanUp.ReferenceOTU12540:0.0214)0.841:0.00415,(New.CleanUp.ReferenceOTU8222:0.00015,(New.CleanUp.ReferenceOTU20941:0.00834,(New.CleanUp.ReferenceOTU18086:0.01274,New.CleanUp.ReferenceOTU8367:0.00836)0.930:0.01268)0.980:0.00015)1.000:0.00015)0.865:0.00833)0.943:0.00015,(New.CleanUp.ReferenceOTU18541:0.00414,New.CleanUp.ReferenceOTU2681:0.00416)0.852:0.00015)0.919:0.00015)0.920:0.00837,((New.CleanUp.ReferenceOTU13711:0.00831,(New.CleanUp.ReferenceOTU18308:0.04865,New.CleanUp.ReferenceOTU777:0.00015)0.433:0.01282)0.988:0.03057,((New.CleanUp.ReferenceOTU19966:0.00015,(New.CleanUp.ReferenceOTU8774:0.00416,(New.CleanUp.ReferenceOTU11248:0.01717,(New.CleanUp.ReferenceOTU12170:0.00015,(((New.CleanUp.ReferenceOTU5250:0.00014,(New.CleanUp.ReferenceOTU5070:0.00854,New.CleanUp.ReferenceOTU15904:0.0173)0.753:0.00411)0.884:0.01682,((New.CleanUp.ReferenceOTU12630:0.00015,((New.CleanUp.ReferenceOTU8448:0.03504,(New.CleanUp.ReferenceOTU21243:0.00836,New.CleanUp.ReferenceOTU5248:0.00839)0.898:0.00014)0.919:0.01259,(((New.CleanUp.ReferenceOTU21200:0.00014,((New.CleanUp.ReferenceOTU5249:0.00415,New.CleanUp.ReferenceOTU22021:0.00833)0.338:0.00014,New.CleanUp.ReferenceOTU12683:0.00415)0.930:0.00016)0.882:0.00014,((New.CleanUp.ReferenceOTU9289:0.01279,(New.CleanUp.ReferenceOTU3681:0.0042,New.CleanUp.ReferenceOTU9911:0.00848)0.794:0.00421)0.894:0.00847,(((New.CleanUp.ReferenceOTU19262:0.02134,New.CleanUp.ReferenceOTU14550:0.0084)0.344:0.00421,((203713:0.00414,((((New.CleanUp.ReferenceOTU7631:0.00014,((331720:0.00416,(New.CleanUp.ReferenceOTU4856:0.01263,(New.CleanUp.ReferenceOTU7268:0.00829,(New.CleanUp.ReferenceOTU9381:0.01709,New.CleanUp.ReferenceOTU7930:0.00014)0.893:0.00015)0.798:0.01265)0.875:0.00843)0.781:0.00414,((New.CleanUp.ReferenceOTU17317:0.02115,(New.CleanUp.ReferenceOTU2064:0.00014,134762:0.00415)0.750:0.00062)0.082:0.01229,(New.CleanUp.ReferenceOTU21729:0.00414,(New.CleanUp.ReferenceOTU17908:0.00014,(New.CleanUp.ReferenceOTU494:0.01259,New.CleanUp.ReferenceOTU16531:0.00414)0.946:0.00014)0.885:0.00014)0.840:0.00415)1.000:0.00015)0.738:0.00014)0.921:0.00015,New.CleanUp.ReferenceOTU4852:0.0127)0.433:0.00415,New.CleanUp.ReferenceOTU12682:0.01258)0.921:0.00015,((445144:0.00414,New.CleanUp.ReferenceOTU9614:0.00832)0.901:0.00014,(214889:0.0,270051:0.0,356226:0.0):0.00014)0.864:0.00014)0.597:0.00014)0.259:0.00014,258910:0.00414)0.914:0.00411)1.000:0.00015,((New.CleanUp.ReferenceOTU11927:0.00415,New.CleanUp.ReferenceOTU24050:0.00415)0.854:0.00014,(New.CleanUp.ReferenceOTU19281:0.00014,(New.CleanUp.ReferenceOTU7219:0.00838,(((New.CleanUp.ReferenceOTU520:0.00015,(New.CleanUp.ReferenceOTU10177:0.00852,New.CleanUp.ReferenceOTU17480:0.01285)0.760:0.00411)0.920:0.00852,New.CleanUp.ReferenceOTU4022:0.0042)0.792:0.0042,((New.CleanUp.ReferenceOTU19397:0.0,206324:0.0,276542:0.0):0.00014,(((211761:0.02549,(324013:0.00014,New.CleanUp.ReferenceOTU12010:0.00834)0.986:0.00014)0.861:0.00415,New.CleanUp.ReferenceOTU13861:0.01264)0.681:0.00015,New.CleanUp.ReferenceOTU3682:0.00415)0.510:0.00016)0.907:0.00014)0.835:0.00416)0.891:0.00015)0.000:0.00015)0.848:0.00014)0.848:0.00827)0.918:0.00014)0.853:0.00015,((((New.CleanUp.ReferenceOTU21880:0.02352,(New.CleanUp.ReferenceOTU19224:0.00972,((((New.CleanUp.ReferenceOTU668:0.05169,(New.CleanUp.ReferenceOTU9266:0.01069,(New.CleanUp.ReferenceOTU6560:0.00858,New.CleanUp.ReferenceOTU9267:0.03525)0.899:0.01578)0.801:0.01007)0.537:0.01799,(New.CleanUp.ReferenceOTU1397:0.01659,New.CleanUp.ReferenceOTU14411:0.02006)0.189:0.00523)0.636:0.00356,New.CleanUp.ReferenceOTU1301:0.01108)0.887:0.01669,New.CleanUp.ReferenceOTU7818:0.01231)0.761:0.00821)0.967:0.02587)0.877:0.01572,New.CleanUp.ReferenceOTU13019:0.00865)0.770:0.00392,New.CleanUp.ReferenceOTU11506:0.00419)0.803:0.00416,(((New.CleanUp.ReferenceOTU9726:0.00415,(New.CleanUp.ReferenceOTU7484:0.00414,New.CleanUp.ReferenceOTU21063:0.00014)0.899:0.00014)0.915:0.00838,(New.CleanUp.ReferenceOTU18181:0.00414,New.CleanUp.ReferenceOTU13294:0.00414)0.810:0.00015)0.919:0.00835,(((New.CleanUp.ReferenceOTU19697:0.01271,New.CleanUp.ReferenceOTU6805:0.00418)0.771:0.00415,New.CleanUp.ReferenceOTU7511:0.00415)0.927:0.00016,New.CleanUp.ReferenceOTU11396:0.00014)0.753:0.00016)0.214:0.00014)0.879:0.00414)0.916:0.00413)0.315:0.00015)0.926:0.00412,((New.CleanUp.ReferenceOTU19482:0.02136,(New.CleanUp.ReferenceOTU11370:0.02128,((((((New.CleanUp.ReferenceOTU13462:0.00842,(New.CleanUp.ReferenceOTU6368:0.03926,New.CleanUp.ReferenceOTU22449:0.01282)0.754:0.00392)0.897:0.01304,((((New.CleanUp.ReferenceOTU5034:0.0213,(New.CleanUp.ReferenceOTU22177:0.00015,New.CleanUp.ReferenceOTU8007:0.00834)0.850:0.00414)0.316:0.00014,(New.CleanUp.ReferenceOTU8822:0.00014,(New.CleanUp.ReferenceOTU22868:0.00415,(New.CleanUp.ReferenceOTU5735:0.00417,New.CleanUp.ReferenceOTU12684:0.00833)0.642:0.00014)0.890:0.00015)0.922:0.00014)0.859:0.00826,(New.CleanUp.ReferenceOTU10013:0.01295,((New.CleanUp.ReferenceOTU18517:0.00844,(New.CleanUp.ReferenceOTU14549:0.00015,New.CleanUp.ReferenceOTU21041:0.02125)0.787:0.00414)0.800:0.00418,New.CleanUp.ReferenceOTU2870:0.00015)0.909:0.01266)0.558:0.0084)0.386:0.00014,(New.CleanUp.ReferenceOTU13540:0.00415,(New.CleanUp.ReferenceOTU20004:0.01268,New.CleanUp.ReferenceOTU15066:0.00415)0.355:0.00014)0.541:0.00016)0.968:0.02177)0.748:0.00795,(New.CleanUp.ReferenceOTU23644:0.01305,New.CleanUp.ReferenceOTU3518:0.02155)0.289:0.01278)1.000:0.00016,New.CleanUp.ReferenceOTU7576:0.01265)0.904:0.00848,((New.CleanUp.ReferenceOTU12501:0.00014,New.CleanUp.ReferenceOTU24085:0.01254)0.929:0.00014,(((New.CleanUp.ReferenceOTU22287:0.02546,(New.CleanUp.ReferenceOTU6591:0.00413,(New.CleanUp.ReferenceOTU11247:0.01257,(New.CleanUp.ReferenceOTU438:0.01262,(((((197410:0.0,New.CleanUp.ReferenceOTU22953:0.0,269902:0.0):0.00014,New.CleanUp.ReferenceOTU5822:0.00014)0.000:0.00014,((New.CleanUp.ReferenceOTU6590:0.01299,(New.CleanUp.ReferenceOTU10054:0.02205,260387:0.00014)0.872:0.0086)0.959:0.00014,(188187:0.00423,(270158:0.00852,(186773:0.02127,264240:0.00224)0.800:0.0022)0.284:0.00014)0.000:0.00014)0.000:0.00014)0.902:0.00014,(341287:0.00014,(New.CleanUp.ReferenceOTU17934:0.0176,New.CleanUp.ReferenceOTU3273:0.01309)0.935:0.01751)0.971:0.00015)0.923:0.00853,((268099:0.00014,(New.CleanUp.ReferenceOTU21925:0.00427,New.CleanUp.ReferenceOTU2212:0.00859)0.901:0.00012)0.749:0.00015,(New.CleanUp.ReferenceOTU19502:0.00853,New.CleanUp.ReferenceOTU9915:0.00014)0.838:0.00425)0.339:0.00016)0.254:0.00851)0.910:0.00015)0.899:0.00843)0.760:0.00601)0.872:0.01136,((New.CleanUp.ReferenceOTU17095:0.00016,New.CleanUp.ReferenceOTU3467:0.01262)0.892:0.00015,(((((New.CleanUp.ReferenceOTU15546:0.0,New.CleanUp.ReferenceOTU20594:0.0):0.00759,(New.CleanUp.ReferenceOTU10916:0.01961,New.CleanUp.ReferenceOTU23442:0.01627)0.866:0.01428)0.763:0.00814,(New.CleanUp.ReferenceOTU23237:0.01716,(New.CleanUp.ReferenceOTU22239:0.00664,(New.CleanUp.ReferenceOTU6353:0.02355,New.CleanUp.ReferenceOTU15912:0.01138)0.031:0.00871)0.597:0.00177)0.962:0.02067)0.922:0.01639,New.CleanUp.ReferenceOTU21397:0.00014)0.379:0.00837,((New.CleanUp.ReferenceOTU16672:0.0,New.CleanUp.ReferenceOTU18303:0.0):0.00016,(353012:0.00016,((New.CleanUp.ReferenceOTU9676:0.00014,((New.CleanUp.ReferenceOTU12527:0.00016,((New.CleanUp.ReferenceOTU2586:0.01583,New.CleanUp.ReferenceOTU6128:0.03035)0.768:0.00581,(New.CleanUp.ReferenceOTU12190:0.01259,((((New.CleanUp.ReferenceOTU11938:0.00415,(New.CleanUp.ReferenceOTU18103:0.0,New.CleanUp.ReferenceOTU6120:0.0):0.00014)0.853:0.00416,(New.CleanUp.ReferenceOTU1526:0.0,New.CleanUp.ReferenceOTU19348:0.0,338258:0.0):0.00014)0.000:0.00014,New.CleanUp.ReferenceOTU4202:0.02131)0.824:0.00415,New.CleanUp.ReferenceOTU4210:0.01718)0.162:0.00015)0.754:0.00373)0.953:0.01313)0.936:0.01261,(New.CleanUp.ReferenceOTU7291:0.01705,New.CleanUp.ReferenceOTU9672:0.0084)0.624:0.00014)0.888:0.00833)0.939:0.01726,New.CleanUp.ReferenceOTU11799:0.03109)0.837:0.00848)0.925:0.00836)0.942:0.01706)0.966:0.02579)0.942:0.01251)0.916:0.00016,((New.CleanUp.ReferenceOTU7839:0.01708,New.CleanUp.ReferenceOTU7665:0.01258)0.986:0.00014,New.CleanUp.ReferenceOTU2346:0.00414)0.603:0.00015)0.924:0.00833)0.991:0.02563)0.424:0.00014,(New.CleanUp.ReferenceOTU18261:0.02554,(New.CleanUp.ReferenceOTU11740:0.01279,(((New.CleanUp.ReferenceOTU5741:0.01271,New.CleanUp.ReferenceOTU7336:0.00015)0.864:0.01125,(New.CleanUp.ReferenceOTU4259:0.02703,(New.CleanUp.ReferenceOTU4136:0.03778,New.CleanUp.ReferenceOTU4260:0.0127)0.725:0.00592)0.919:0.00016)0.984:0.0298,New.CleanUp.ReferenceOTU7987:0.01472)0.751:0.00689)0.942:0.01709)0.904:0.00016)0.843:0.00413)0.030:0.00014)0.926:0.00833,New.CleanUp.ReferenceOTU12656:0.00837)0.556:0.00015)0.982:0.00014)0.939:0.01704,(((New.CleanUp.ReferenceOTU12925:0.00276,New.CleanUp.ReferenceOTU20761:0.00276)0.909:0.00277,((New.CleanUp.ReferenceOTU15471:0.01252,(New.CleanUp.ReferenceOTU10566:0.00014,New.CleanUp.ReferenceOTU11249:0.02154)0.529:0.00015)0.905:0.01269,((New.CleanUp.ReferenceOTU13368:0.00014,((New.CleanUp.ReferenceOTU21736:0.00839,New.CleanUp.ReferenceOTU3909:0.0042)0.787:0.00412,New.CleanUp.ReferenceOTU283:0.01259)0.992:0.00015)0.920:0.00015,((New.CleanUp.ReferenceOTU19819:0.00834,(New.CleanUp.ReferenceOTU4440:0.01256,(New.CleanUp.ReferenceOTU18078:0.00014,(New.CleanUp.ReferenceOTU6534:0.02135,((New.CleanUp.ReferenceOTU237:0.00831,(New.CleanUp.ReferenceOTU20825:0.01256,New.CleanUp.ReferenceOTU22557:0.00414)0.000:0.00015)0.906:0.00414,((((New.CleanUp.ReferenceOTU19325:0.00833,New.CleanUp.ReferenceOTU7435:0.02124)0.827:0.00015,(New.CleanUp.ReferenceOTU3214:0.00833,New.CleanUp.ReferenceOTU9335:0.01685)0.766:0.00416)0.804:0.00014,(((New.CleanUp.ReferenceOTU18642:0.01267,New.CleanUp.ReferenceOTU203:0.01276)0.921:0.01276,(New.CleanUp.ReferenceOTU2666:0.01252,(New.CleanUp.ReferenceOTU15517:0.00836,(New.CleanUp.ReferenceOTU15437:0.02122,(New.CleanUp.ReferenceOTU15184:0.00844,New.CleanUp.ReferenceOTU3175:0.01271)0.761:0.0041)0.019:0.00015)0.277:0.00416)0.239:0.00014)0.872:0.00014,((New.CleanUp.ReferenceOTU18983:0.02122,New.CleanUp.ReferenceOTU3342:0.01689)0.961:0.00014,New.CleanUp.ReferenceOTU1177:0.01252)0.918:0.00014)0.000:0.00015)0.997:0.00014,(New.CleanUp.ReferenceOTU1592:0.0,192283:0.0):0.00014)0.893:0.00016)0.760:0.0041)0.782:0.00422)0.587:0.00015)0.855:0.00416)0.895:0.00015,((New.CleanUp.ReferenceOTU452:0.00426,((New.CleanUp.ReferenceOTU13370:0.00014,New.CleanUp.ReferenceOTU15637:0.00418)0.887:0.00015,New.CleanUp.ReferenceOTU6759:0.01704)0.134:0.00417)0.916:0.00846,New.CleanUp.ReferenceOTU13367:0.00016)0.935:0.01273)0.815:0.00414)0.767:0.00418)0.778:0.00417)0.778:0.00417,((New.CleanUp.ReferenceOTU22589:0.01253,((New.CleanUp.ReferenceOTU1115:0.01257,((New.CleanUp.ReferenceOTU13072:0.00476,(New.CleanUp.ReferenceOTU11714:0.05042,New.CleanUp.ReferenceOTU1256:0.00329)0.881:0.01306)0.862:0.01285,New.CleanUp.ReferenceOTU346:0.0049)0.869:0.012)0.906:0.00014,((((New.CleanUp.ReferenceOTU14363:0.01257,New.CleanUp.ReferenceOTU12007:0.0168)0.472:0.00014,New.CleanUp.ReferenceOTU504:0.01676)0.917:0.00014,(216958:0.0,New.CleanUp.ReferenceOTU437:0.0):0.00014)0.858:0.00016,((New.CleanUp.ReferenceOTU15574:0.00843,((New.CleanUp.ReferenceOTU304:0.00844,((New.CleanUp.ReferenceOTU5628:0.01729,((New.CleanUp.ReferenceOTU18251:0.0086,New.CleanUp.ReferenceOTU19730:0.01287)0.738:0.00855,(New.CleanUp.ReferenceOTU20215:0.00014,New.CleanUp.ReferenceOTU8626:0.02548)0.500:0.00016)0.904:0.01296)0.596:0.01276,(New.CleanUp.ReferenceOTU13489:0.00479,((New.CleanUp.ReferenceOTU19910:0.01555,(New.CleanUp.ReferenceOTU523:0.06423,New.CleanUp.ReferenceOTU3972:0.03244)0.819:0.00015)0.987:0.04564,New.CleanUp.ReferenceOTU19604:0.02402)0.625:0.01661)0.971:0.03017)0.948:0.00014)0.847:0.00841,(New.CleanUp.ReferenceOTU4848:0.02133,New.CleanUp.ReferenceOTU5866:0.02564)0.883:0.00016)0.892:0.00837)0.785:0.00413,(New.CleanUp.ReferenceOTU14467:0.01736,(New.CleanUp.ReferenceOTU1606:0.01715,New.CleanUp.ReferenceOTU23116:0.01718)0.881:0.00015)0.741:0.00862)1.000:0.00014)0.000:0.00014)0.933:0.00014)0.840:0.00828,(211595:0.0,New.CleanUp.ReferenceOTU7374:0.0):0.00015)0.473:0.00015)0.885:0.00844)0.771:0.00414)0.968:0.02166)0.865:0.00869)0.980:0.01696)0.952:0.01608,(New.CleanUp.ReferenceOTU19258:0.013,((((((New.CleanUp.ReferenceOTU14190:0.01278,(New.CleanUp.ReferenceOTU4774:0.00423,(New.CleanUp.ReferenceOTU12658:0.00014,New.CleanUp.ReferenceOTU15426:0.00843)0.790:0.00414)0.776:0.00421)0.777:0.00421,((((New.CleanUp.ReferenceOTU20064:0.01722,(((New.CleanUp.ReferenceOTU184:0.0084,New.CleanUp.ReferenceOTU21776:0.00418)0.896:0.00014,(New.CleanUp.ReferenceOTU13507:0.00418,New.CleanUp.ReferenceOTU6497:0.00418)0.893:0.00014)0.951:0.00016,(New.CleanUp.ReferenceOTU7361:0.01694,(New.CleanUp.ReferenceOTU16007:0.0085,New.CleanUp.ReferenceOTU4630:0.0085)0.766:0.00411)0.173:0.00016)0.763:0.00421)0.774:0.0042,New.CleanUp.ReferenceOTU874:0.01711)1.000:0.00015,(New.CleanUp.ReferenceOTU1754:0.01268,New.CleanUp.ReferenceOTU4736:0.00839)0.917:0.00014)0.893:0.00014,(New.CleanUp.ReferenceOTU3991:0.02148,(New.CleanUp.ReferenceOTU1855:0.01266,New.CleanUp.ReferenceOTU11582:0.00846)0.485:0.00016)0.987:0.01731)0.783:0.00416)0.790:0.00423,(New.CleanUp.ReferenceOTU803:0.02606,((New.CleanUp.ReferenceOTU12982:0.01282,((((175155:0.01274,((((New.CleanUp.ReferenceOTU7677:0.01281,(New.CleanUp.ReferenceOTU13836:0.00014,(((New.CleanUp.ReferenceOTU2655:0.01265,New.CleanUp.ReferenceOTU2658:0.00418)0.888:0.00012,(New.CleanUp.ReferenceOTU13334:0.0,185328:0.0):0.00014)0.920:0.00016,(((((New.CleanUp.ReferenceOTU20974:0.01696,New.CleanUp.ReferenceOTU10048:0.01268)0.981:0.00014,(New.CleanUp.ReferenceOTU22746:0.0,New.CleanUp.ReferenceOTU4011:0.0):0.00014)0.798:0.00014,New.CleanUp.ReferenceOTU7653:0.00417)0.297:0.00015,(New.CleanUp.ReferenceOTU10368:0.01304,(New.CleanUp.ReferenceOTU1982:0.02969,New.CleanUp.ReferenceOTU6736:0.015)0.761:0.00791)0.850:0.00839)1.000:0.00016,(New.CleanUp.ReferenceOTU12671:0.02588,(New.CleanUp.ReferenceOTU21464:0.00016,(New.CleanUp.ReferenceOTU4617:0.0503,(New.CleanUp.ReferenceOTU16292:0.0425,(New.CleanUp.ReferenceOTU4868:0.00951,New.CleanUp.ReferenceOTU4869:0.03464)0.251:0.00697)0.842:0.01492)0.860:0.0173)0.813:0.01013)0.919:0.02121)0.837:0.00413)0.950:0.00851)0.855:0.00847)0.957:0.00015,(New.CleanUp.ReferenceOTU11639:0.0,New.CleanUp.ReferenceOTU11760:0.0,New.CleanUp.ReferenceOTU9917:0.0):0.00014)0.000:0.00015,((New.CleanUp.ReferenceOTU10579:0.0,New.CleanUp.ReferenceOTU6055:0.0):0.00418,198339:0.00417)0.872:0.00014)0.914:0.00014,New.CleanUp.ReferenceOTU11548:0.00417)0.867:0.0042)0.241:0.00014,(((((New.CleanUp.ReferenceOTU12782:0.00848,New.CleanUp.ReferenceOTU10650:0.00424)0.789:0.00417,262102:0.00418)0.442:0.00014,186872:0.00418)0.766:0.00014,(((((New.CleanUp.ReferenceOTU18916:0.00425,(New.CleanUp.ReferenceOTU6880:0.00014,174590:0.00832)0.239:0.00418)0.748:0.00411,177371:0.0042)0.858:0.00014,(270988:0.00418,New.CleanUp.ReferenceOTU21573:0.00838)0.881:0.00014)0.000:0.00014,((263111:0.00417,184517:0.0169)0.894:0.00014,(187028:0.00417,(177414:0.00417,265322:0.00417)0.237:0.00014)0.000:0.00014)0.000:0.00014)0.000:0.00014,(((((193723:0.00417,174727:0.00014)0.000:0.00014,(177917:0.00417,177014:0.00417)0.874:0.00014)0.000:0.00014,268155:0.00418)0.000:0.00014,(190248:0.00839,235017:0.00418)0.910:0.00014)0.000:0.00014,(186714:0.0,196672:0.0,New.CleanUp.ReferenceOTU22473:0.0,New.CleanUp.ReferenceOTU949:0.0,266546:0.0,348038:0.0):0.00014)0.000:0.00014)0.000:0.00014)0.944:0.00015,(((New.CleanUp.ReferenceOTU17825:0.00014,(New.CleanUp.ReferenceOTU2680:0.00846,New.CleanUp.ReferenceOTU9183:0.0042)0.789:0.00419)0.764:0.00418,(New.CleanUp.ReferenceOTU6895:0.04945,New.CleanUp.ReferenceOTU23539:0.01334)0.728:0.00361)0.787:0.00421,(((New.CleanUp.ReferenceOTU13624:0.01264,(New.CleanUp.ReferenceOTU14336:0.00418,New.CleanUp.ReferenceOTU6909:0.01268)0.884:0.00015)0.172:0.00419,(New.CleanUp.ReferenceOTU21801:0.00839,((New.CleanUp.ReferenceOTU3138:0.00841,(276414:0.00014,(New.CleanUp.ReferenceOTU13790:0.01278,New.CleanUp.ReferenceOTU15335:0.01697)0.969:0.00013)0.893:0.00015)0.184:0.00418,New.CleanUp.ReferenceOTU22418:0.00418)0.955:0.00015)0.805:0.00424)0.772:0.00414,(New.CleanUp.ReferenceOTU12023:0.01272,(New.CleanUp.ReferenceOTU17094:0.00014,New.CleanUp.ReferenceOTU9444:0.02565)0.802:0.00419)0.793:0.00419)0.824:0.00015)0.198:0.00016)0.931:0.00015)0.797:0.00421,((New.CleanUp.ReferenceOTU9518:0.00459,(New.CleanUp.ReferenceOTU396:0.00014,New.CleanUp.ReferenceOTU13359:0.00419)0.760:0.0039)0.879:0.00881,193359:0.01326)0.745:0.00385)0.811:0.00422,(New.CleanUp.ReferenceOTU21691:0.00419,New.CleanUp.ReferenceOTU21924:0.00418)0.820:0.00015)0.914:0.00846)0.587:0.00015,(New.CleanUp.ReferenceOTU15158:0.02608,New.CleanUp.ReferenceOTU4547:0.00015)0.214:0.00419)0.870:0.00842)0.413:0.00015)0.945:0.00014,((New.CleanUp.ReferenceOTU12887:0.01719,New.CleanUp.ReferenceOTU17238:0.01715)0.758:0.00409,185550:0.02598)0.946:0.00014)0.700:0.00016,New.CleanUp.ReferenceOTU19783:0.01261)0.917:0.00015,((New.CleanUp.ReferenceOTU3070:0.00839,(New.CleanUp.ReferenceOTU12470:0.0084,New.CleanUp.ReferenceOTU16905:0.0042)0.162:0.00016)0.974:0.00015,(New.CleanUp.ReferenceOTU6118:0.00016,((New.CleanUp.ReferenceOTU11187:0.00014,New.CleanUp.ReferenceOTU19336:0.0298)0.974:0.02573,(New.CleanUp.ReferenceOTU17197:0.01258,New.CleanUp.ReferenceOTU24094:0.00015)0.758:0.00404)0.937:0.01704)0.988:0.03006)0.894:0.01676)0.787:0.004)0.786:0.00676)0.296:0.00673)0.922:0.00016)0.669:0.00014,((((New.CleanUp.ReferenceOTU5890:0.00015,(New.CleanUp.ReferenceOTU16125:0.00419,((New.CleanUp.ReferenceOTU19535:0.00015,(New.CleanUp.ReferenceOTU10207:0.00014,New.CleanUp.ReferenceOTU9157:0.00844)0.975:0.0127)0.975:0.01715,(New.CleanUp.ReferenceOTU20556:0.01258,New.CleanUp.ReferenceOTU2688:0.00014)0.787:0.00424)0.753:0.0041)0.980:0.01728)0.958:0.01282,((((New.CleanUp.ReferenceOTU11346:0.02586,((New.CleanUp.ReferenceOTU12877:0.00833,(New.CleanUp.ReferenceOTU3236:0.03029,(((New.CleanUp.ReferenceOTU14286:0.0,New.CleanUp.ReferenceOTU8534:0.0):0.00016,(New.CleanUp.ReferenceOTU14936:0.03036,New.CleanUp.ReferenceOTU4216:0.01263)0.770:0.00419)0.331:0.00015,(New.CleanUp.ReferenceOTU22986:0.01702,(New.CleanUp.ReferenceOTU6849:0.00414,332560:0.00014)0.330:0.00016)0.903:0.00414)0.887:0.00829)0.035:0.00015)0.864:0.00015,New.CleanUp.ReferenceOTU7962:0.00016)0.993:0.00016)0.983:0.02126,((((New.CleanUp.ReferenceOTU11790:0.00833,((New.CleanUp.ReferenceOTU7043:0.00014,(New.CleanUp.ReferenceOTU4991:0.00418,(New.CleanUp.ReferenceOTU11005:0.00835,New.CleanUp.ReferenceOTU12566:0.00839)0.628:0.00014)0.816:0.00014)0.935:0.00014,New.CleanUp.ReferenceOTU1228:0.00414)0.901:0.00015)0.101:0.00416,New.CleanUp.ReferenceOTU6914:0.01254)0.644:0.00015,((New.CleanUp.ReferenceOTU17228:0.0,196085:0.0,New.CleanUp.ReferenceOTU19880:0.0,New.CleanUp.ReferenceOTU20869:0.0,326315:0.0):0.00014,(New.CleanUp.ReferenceOTU18936:0.01249,New.CleanUp.ReferenceOTU8093:0.01677)0.880:0.00014)0.720:0.00016)0.467:0.00015,(New.CleanUp.ReferenceOTU10260:0.00682,New.CleanUp.ReferenceOTU841:0.00681)0.901:0.01189)0.952:0.00836)0.349:0.00014,New.CleanUp.ReferenceOTU8115:0.00016)0.857:0.00015,New.CleanUp.ReferenceOTU16124:0.02139)0.694:0.00848)0.747:0.00432,New.CleanUp.ReferenceOTU1862:0.02555)0.025:0.00422,New.CleanUp.ReferenceOTU18043:0.00807)0.813:0.00443)0.863:0.01393)0.932:0.02859,(((((New.CleanUp.ReferenceOTU3560:0.0132,170335:0.03692)0.973:0.03939,(((((New.CleanUp.ReferenceOTU15944:0.00851,(((New.CleanUp.ReferenceOTU7859:0.00414,(New.CleanUp.ReferenceOTU1024:0.00014,(New.CleanUp.ReferenceOTU1717:0.00412,New.CleanUp.ReferenceOTU14729:0.01683)0.910:0.00014)0.913:0.00015)0.936:0.00414,(185614:0.00014,((New.CleanUp.ReferenceOTU3386:0.00412,New.CleanUp.ReferenceOTU723:0.00014)0.870:0.00412,(New.CleanUp.ReferenceOTU6330:0.05305,New.CleanUp.ReferenceOTU9950:0.00426)0.437:0.00821)1.000:0.00015)0.913:0.00016)0.940:0.00015,New.CleanUp.ReferenceOTU11734:0.06795)0.888:0.0084)0.888:0.0084,(New.CleanUp.ReferenceOTU10155:0.00832,New.CleanUp.ReferenceOTU8303:0.00015)0.236:0.00014)0.761:0.01123,New.CleanUp.ReferenceOTU13701:0.03466)0.749:0.0051,New.CleanUp.ReferenceOTU8161:0.01141)0.724:0.00715,New.CleanUp.ReferenceOTU17333:0.02525)0.943:0.02827)0.932:0.02673,((((New.CleanUp.ReferenceOTU22713:0.01475,New.CleanUp.ReferenceOTU528:0.0379)0.611:0.01333,(New.CleanUp.ReferenceOTU14874:0.00837,((New.CleanUp.ReferenceOTU10261:0.00441,New.CleanUp.ReferenceOTU15697:0.00847)0.933:0.01739,((New.CleanUp.ReferenceOTU3692:0.00457,(New.CleanUp.ReferenceOTU3622:0.01794,New.CleanUp.ReferenceOTU3691:0.02439)0.874:0.0139)0.994:0.04017,(((((New.CleanUp.ReferenceOTU4019:0.00016,((New.CleanUp.ReferenceOTU18859:0.0256,New.CleanUp.ReferenceOTU20921:0.01519)0.927:0.0305,(New.CleanUp.ReferenceOTU14415:0.00844,((New.CleanUp.ReferenceOTU10983:0.0042,4449524:0.00014)0.842:0.00419,(179810:0.0,New.CleanUp.ReferenceOTU5592:0.0):0.00014)0.827:0.00014)0.920:0.00411)1.000:0.00015)0.773:0.00016,178558:0.03057)1.000:0.06276,((New.CleanUp.ReferenceOTU20853:0.00419,(New.CleanUp.ReferenceOTU18863:0.02854,New.CleanUp.ReferenceOTU8056:0.02588)0.850:0.01171)0.929:0.01255,(New.CleanUp.ReferenceOTU11897:0.0,New.CleanUp.ReferenceOTU20854:0.0):0.00014)0.850:0.00413)1.000:0.00015,New.CleanUp.ReferenceOTU5558:0.00014)0.650:0.00016,New.CleanUp.ReferenceOTU9537:0.02104)0.795:0.00414)0.114:0.00015)0.799:0.00835)0.829:0.00904)0.906:0.01647,(New.CleanUp.ReferenceOTU16262:0.02172,((New.CleanUp.ReferenceOTU8714:0.02494,(New.CleanUp.ReferenceOTU2558:0.0205,New.CleanUp.ReferenceOTU8577:0.01924)0.272:0.009)0.752:0.00564,New.CleanUp.ReferenceOTU7201:0.01757)0.841:0.00891)0.840:0.00871)0.954:0.02253,((New.CleanUp.ReferenceOTU14038:0.00436,(589329:0.00016,(New.CleanUp.ReferenceOTU18544:0.00833,((New.CleanUp.ReferenceOTU2203:0.0,342873:0.0):0.00014,(545061:0.00412,592925:0.00413)0.833:0.00014)0.972:0.00014)0.986:0.0171)0.843:0.00814)0.985:0.05728,((179708:0.00802,194429:0.02203)0.976:0.0325,((((New.CleanUp.ReferenceOTU15488:0.00416,New.CleanUp.ReferenceOTU6430:0.0084)0.802:0.00415,((((New.CleanUp.ReferenceOTU1519:0.00412,(New.CleanUp.ReferenceOTU18619:0.01253,(New.CleanUp.ReferenceOTU16542:0.00834,((New.CleanUp.ReferenceOTU4653:0.02046,(New.CleanUp.ReferenceOTU7320:0.00413,(New.CleanUp.ReferenceOTU4520:0.00412,(New.CleanUp.ReferenceOTU4522:0.00408,New.CleanUp.ReferenceOTU6168:0.05218)0.730:0.01702)0.964:0.02187)0.867:0.01128)0.888:0.0113,New.CleanUp.ReferenceOTU17078:0.00844)0.748:0.0041)0.825:0.00423)0.542:0.00014)0.976:0.00016,New.CleanUp.ReferenceOTU18506:0.02527)0.736:0.00402,((New.CleanUp.ReferenceOTU17055:0.00015,New.CleanUp.ReferenceOTU2733:0.01255)0.997:0.03023,(((304047:0.00834,((((New.CleanUp.ReferenceOTU992:0.01251,(New.CleanUp.ReferenceOTU18832:0.00413,(New.CleanUp.ReferenceOTU13414:0.0,New.CleanUp.ReferenceOTU18655:0.0):0.00014)0.728:0.00014)0.823:0.00413,339013:0.00016)0.270:0.00413,((New.CleanUp.ReferenceOTU13783:0.00412,((New.CleanUp.ReferenceOTU21236:0.01686,New.CleanUp.ReferenceOTU5455:0.00412)0.921:0.00014,(New.CleanUp.ReferenceOTU22485:0.0,356164:0.0):0.00014)0.890:0.00014)0.847:0.00014,((New.CleanUp.ReferenceOTU22118:0.00843,New.CleanUp.ReferenceOTU3945:0.00832)0.910:0.0162,(New.CleanUp.ReferenceOTU6328:0.01724,(New.CleanUp.ReferenceOTU1648:0.00414,(228601:0.00014,(New.CleanUp.ReferenceOTU1756:0.00412,((New.CleanUp.ReferenceOTU22253:0.0,New.CleanUp.ReferenceOTU23320:0.0):0.00014,New.CleanUp.ReferenceOTU23061:0.00414)0.862:0.00413)0.881:0.00011)0.904:0.00016)0.756:0.00387)0.827:0.01189)0.616:0.00179)0.830:0.00413)0.902:0.00015,New.CleanUp.ReferenceOTU15602:0.00413)0.834:0.00416)0.949:0.00015,(New.CleanUp.ReferenceOTU5772:0.01567,(New.CleanUp.ReferenceOTU21350:0.03065,New.CleanUp.ReferenceOTU19996:0.025)0.693:0.01026)0.993:0.04237)0.884:0.0083,New.CleanUp.ReferenceOTU23597:0.00016)0.828:0.00014)0.057:0.00427)0.739:0.00431,(New.CleanUp.ReferenceOTU23573:0.01727,New.CleanUp.ReferenceOTU16257:0.00831)0.822:0.00848)0.881:0.00875)1.000:0.00015,(320123:0.00419,New.CleanUp.ReferenceOTU7088:0.017)0.781:0.00411)0.940:0.00014,(New.CleanUp.ReferenceOTU23204:0.00014,(((New.CleanUp.ReferenceOTU9048:0.03435,(New.CleanUp.ReferenceOTU2385:0.01763,(New.CleanUp.ReferenceOTU22585:0.00015,New.CleanUp.ReferenceOTU14257:0.01694)0.817:0.00785)0.857:0.01089)0.922:0.02109,(((((New.CleanUp.ReferenceOTU9365:0.01682,(New.CleanUp.ReferenceOTU13017:0.00412,New.CleanUp.ReferenceOTU7047:0.00014)0.442:0.00016)0.864:0.00413,(((New.CleanUp.ReferenceOTU12640:0.00748,(New.CleanUp.ReferenceOTU13457:0.0172,New.CleanUp.ReferenceOTU13773:0.01277)0.984:0.03254)0.847:0.01249,((((New.CleanUp.ReferenceOTU8968:0.00014,(New.CleanUp.ReferenceOTU6587:0.0531,New.CleanUp.ReferenceOTU945:0.00014)1.000:0.07433)0.983:0.03047,New.CleanUp.ReferenceOTU10911:0.00416)0.761:0.00398,New.CleanUp.ReferenceOTU8232:0.02156)0.931:0.02534,New.CleanUp.ReferenceOTU12808:0.019)0.952:0.02819)0.786:0.03159,(New.CleanUp.ReferenceOTU10017:0.02623,(New.CleanUp.ReferenceOTU1227:0.02112,((New.CleanUp.ReferenceOTU9367:0.00829,(New.CleanUp.ReferenceOTU16457:0.00413,((New.CleanUp.ReferenceOTU79:0.00832,(New.CleanUp.ReferenceOTU22951:0.02108,((New.CleanUp.ReferenceOTU15431:0.00015,(New.CleanUp.ReferenceOTU23273:0.0084,((New.CleanUp.ReferenceOTU14787:0.00843,(New.CleanUp.ReferenceOTU13699:0.01174,(New.CleanUp.ReferenceOTU15321:0.00502,1992:0.02486)0.816:0.00861)0.957:0.01848)0.932:0.01716,(New.CleanUp.ReferenceOTU22802:0.00015,((New.CleanUp.ReferenceOTU190:0.00016,(New.CleanUp.ReferenceOTU333:0.00014,(((New.CleanUp.ReferenceOTU4098:0.00342,New.CleanUp.ReferenceOTU6780:0.04424)0.990:0.03558,New.CleanUp.ReferenceOTU5280:0.0061)0.856:0.01125,New.CleanUp.ReferenceOTU2710:0.01258)0.912:0.00016)0.936:0.0084)0.938:0.00842,(((((((193859:0.00412,158393:0.00412)0.865:0.00014,((((193233:0.00412,(292260:0.00412,362997:0.00412)0.101:0.00014)0.000:0.00014,(348027:0.00829,197490:0.00412)0.916:0.00014)0.000:0.00014,(New.CleanUp.ReferenceOTU12539:0.0,184209:0.0,New.CleanUp.ReferenceOTU18304:0.0,New.CleanUp.ReferenceOTU18949:0.0,350277:0.0,572476:0.0):0.00014)0.000:0.00014,(180834:0.00412,(197924:0.00412,162684:0.00413)0.326:0.00014)0.000:0.00014)0.000:0.00014)0.917:0.00015,((New.CleanUp.ReferenceOTU10326:0.00829,New.CleanUp.ReferenceOTU8696:0.00014)0.916:0.01412,(New.CleanUp.ReferenceOTU20781:0.00413,(New.CleanUp.ReferenceOTU10817:0.00014,New.CleanUp.ReferenceOTU6948:0.00413)0.225:0.00015)0.748:0.00543)0.907:0.01412)0.853:0.00413,New.CleanUp.ReferenceOTU16489:0.00831)0.916:0.00014,((New.CleanUp.ReferenceOTU23914:0.00829,New.CleanUp.ReferenceOTU211:0.00827)0.921:0.00014,(New.CleanUp.ReferenceOTU7704:0.00412,New.CleanUp.ReferenceOTU6945:0.00014)0.999:0.00014)0.868:0.00013)0.948:0.00015,(New.CleanUp.ReferenceOTU16640:0.00014,(New.CleanUp.ReferenceOTU4817:0.00829,New.CleanUp.ReferenceOTU14809:0.00415)0.744:0.00014)0.930:0.00412)0.998:0.00015,((New.CleanUp.ReferenceOTU22029:0.00846,(New.CleanUp.ReferenceOTU10443:0.03009,New.CleanUp.ReferenceOTU161:0.00847)0.844:0.00834)0.880:0.00838,((New.CleanUp.ReferenceOTU22030:0.00412,New.CleanUp.ReferenceOTU9357:0.00829)0.901:0.00014,((New.CleanUp.ReferenceOTU16464:0.00014,((New.CleanUp.ReferenceOTU19379:0.0041,New.CleanUp.ReferenceOTU5568:0.00419)0.160:0.00414,New.CleanUp.ReferenceOTU400:0.01248)0.886:0.00014)0.000:0.00014,(New.CleanUp.ReferenceOTU9371:0.00831,New.CleanUp.ReferenceOTU21085:0.00414)0.878:0.00014)0.000:0.00014)0.936:0.00015)0.302:0.00414)0.755:0.0084)0.899:0.00015)0.922:0.00014)0.889:0.00842)0.967:0.00014)0.619:0.00016,New.CleanUp.ReferenceOTU23210:0.00414)0.917:0.00417)0.108:0.00014)0.443:0.00014,(New.CleanUp.ReferenceOTU19842:0.02102,(New.CleanUp.ReferenceOTU22850:0.00849,New.CleanUp.ReferenceOTU4871:0.01699)0.784:0.00398)0.971:0.00014)0.552:0.00014)0.344:0.00014)0.764:0.00014,New.CleanUp.ReferenceOTU14829:0.02543)0.862:0.00014)0.347:0.0038)0.687:0.00811)0.746:0.00523)0.691:0.00015,New.CleanUp.ReferenceOTU23524:0.00016)0.916:0.00016,((New.CleanUp.ReferenceOTU10580:0.02535,183480:0.00414)0.080:0.00015,(New.CleanUp.ReferenceOTU17598:0.0171,((((((((New.CleanUp.ReferenceOTU18180:0.02058,New.CleanUp.ReferenceOTU2778:0.00559)0.958:0.02485,(New.CleanUp.ReferenceOTU17167:0.019,(New.CleanUp.ReferenceOTU3433:0.01542,New.CleanUp.ReferenceOTU7168:0.01363)0.749:0.00774)0.469:0.00824)0.887:0.01447,((New.CleanUp.ReferenceOTU20977:0.00016,(New.CleanUp.ReferenceOTU14074:0.02583,(New.CleanUp.ReferenceOTU5836:0.00014,New.CleanUp.ReferenceOTU16166:0.03435)0.798:0.00016)0.846:0.00414)0.879:0.00413,(New.CleanUp.ReferenceOTU12401:0.00014,New.CleanUp.ReferenceOTU21405:0.00015)0.989:0.00015)0.952:0.00016)0.916:0.01412,New.CleanUp.ReferenceOTU9679:0.00538)0.887:0.01425,New.CleanUp.ReferenceOTU20084:0.00832)0.880:0.00845,New.CleanUp.ReferenceOTU3440:0.00016)0.873:0.01278,351292:0.02196)0.982:0.03687,(New.CleanUp.ReferenceOTU20583:0.05935,New.CleanUp.ReferenceOTU8456:0.00014)0.967:0.02654)0.809:0.00827)0.770:0.00408)0.889:0.00834)0.857:0.00014,(New.CleanUp.ReferenceOTU1447:0.02204,New.CleanUp.ReferenceOTU8455:0.04476)0.958:0.02554)0.895:0.01241)0.877:0.01258,(New.CleanUp.ReferenceOTU8853:0.02887,(New.CleanUp.ReferenceOTU5017:0.00906,((New.CleanUp.ReferenceOTU23336:0.0,267045:0.0):0.00014,(New.CleanUp.ReferenceOTU19124:0.00014,New.CleanUp.ReferenceOTU111:0.00832)0.915:0.00413)0.931:0.01666)0.402:0.00937)0.726:0.00651)0.240:0.0165)0.983:0.0258)0.800:0.01941)0.758:0.01766)0.953:0.03967)0.944:0.02189)0.796:0.01414,(New.CleanUp.ReferenceOTU18943:0.20516,(New.CleanUp.ReferenceOTU12673:0.03416,New.CleanUp.ReferenceOTU21210:0.00454)0.980:0.07116)0.703:0.01184)0.847:0.01382,(((New.CleanUp.ReferenceOTU23202:0.01294,(New.CleanUp.ReferenceOTU9567:0.01255,276149:0.00015)0.776:0.0038)0.956:0.03659,((198190:0.01272,851323:0.0042)0.849:0.00015,((((((320395:0.01764,New.CleanUp.ReferenceOTU18292:0.01765)0.828:0.00818,174842:0.00418)0.863:0.00016,(177313:0.00418,(New.CleanUp.ReferenceOTU4312:0.01267,New.CleanUp.ReferenceOTU3147:0.00014)0.871:0.0042)0.347:0.00015)0.778:0.00014,585914:0.00014)0.948:0.00016,((577294:0.00014,578016:0.00418)1.000:0.00015,((New.CleanUp.ReferenceOTU23112:0.00014,353782:0.01265)0.832:0.00418,New.CleanUp.ReferenceOTU5516:0.00015)0.059:0.00418)0.793:0.00418)0.944:0.00849,(New.CleanUp.ReferenceOTU14850:0.00419,((((New.CleanUp.ReferenceOTU19639:0.00849,(New.CleanUp.ReferenceOTU18723:0.03344,New.CleanUp.ReferenceOTU3237:0.04866)0.947:0.03404)0.799:0.00853,(New.CleanUp.ReferenceOTU16795:0.00845,(New.CleanUp.ReferenceOTU3013:0.01719,New.CleanUp.ReferenceOTU5435:0.00014)0.434:0.00014)0.434:0.00353)0.876:0.00952,((((New.CleanUp.ReferenceOTU15741:0.00015,((New.CleanUp.ReferenceOTU17603:0.00418,(180731:0.0,New.CleanUp.ReferenceOTU3032:0.0,New.CleanUp.ReferenceOTU3033:0.0):0.00014)0.903:0.00014,New.CleanUp.ReferenceOTU20814:0.01701)0.845:0.0042)0.778:0.00408,New.CleanUp.ReferenceOTU14574:0.00867)0.936:0.01307,(New.CleanUp.ReferenceOTU20231:0.01633,(New.CleanUp.ReferenceOTU5999:0.00016,New.CleanUp.ReferenceOTU7555:0.03086)0.750:0.00585)0.936:0.01633)0.569:0.00014,(New.CleanUp.ReferenceOTU16793:0.0,New.CleanUp.ReferenceOTU16794:0.0):0.00014)0.758:0.00404)0.954:0.01727,New.CleanUp.ReferenceOTU630:0.00421)0.919:0.01266)0.657:0.00015)0.928:0.01709)0.857:0.02289)0.694:0.02332,(((New.CleanUp.ReferenceOTU23073:0.00597,(New.CleanUp.ReferenceOTU22680:0.00014,1107652:0.0083)1.000:0.05184)0.922:0.02346,4446973:0.1039)0.446:0.01358,((((270391:0.00828,(New.CleanUp.ReferenceOTU17733:0.00831,(New.CleanUp.ReferenceOTU13862:0.00416,New.CleanUp.ReferenceOTU16550:0.01259)0.425:0.00416)0.921:0.00016)0.719:0.00015,New.CleanUp.ReferenceOTU14214:0.00014)0.999:0.00016,((((New.CleanUp.ReferenceOTU18018:0.0041,465433:0.00422)0.891:0.01699,((New.CleanUp.ReferenceOTU22816:0.04809,New.CleanUp.ReferenceOTU11038:0.02709)0.907:0.02533,((((New.CleanUp.ReferenceOTU7300:0.00416,(New.CleanUp.ReferenceOTU16589:0.00833,(New.CleanUp.ReferenceOTU9051:0.00015,New.CleanUp.ReferenceOTU17857:0.01249)0.213:0.00416)0.761:0.00415)0.790:0.00415,162539:0.00412)0.415:0.00014,268734:0.00014)0.978:0.00015,New.CleanUp.ReferenceOTU2832:0.12431)0.677:0.00212)0.963:0.02471)0.947:0.02188,(New.CleanUp.ReferenceOTU13840:0.01274,276172:0.0128)0.755:0.00406)0.648:0.00811,((((((((New.CleanUp.ReferenceOTU16583:0.00015,((New.CleanUp.ReferenceOTU22840:0.00412,175712:0.00014)0.779:0.00015,New.CleanUp.ReferenceOTU5086:0.0211)0.830:0.00413)0.210:0.00014,(((New.CleanUp.ReferenceOTU5359:0.00014,New.CleanUp.ReferenceOTU13922:0.01264)0.858:0.00414,(New.CleanUp.ReferenceOTU1733:0.00414,New.CleanUp.ReferenceOTU19537:0.00014)0.262:0.00413)1.000:0.00015,New.CleanUp.ReferenceOTU14325:0.00015)0.842:0.00413)0.976:0.01662,(New.CleanUp.ReferenceOTU15678:0.00832,(((336214:0.0,355162:0.0):0.00014,(New.CleanUp.ReferenceOTU5087:0.00829,169398:0.00412)0.927:0.00014)0.747:0.00014,(New.CleanUp.ReferenceOTU21441:0.00836,New.CleanUp.ReferenceOTU9211:0.01262)0.768:0.00412)0.603:0.00014)0.789:0.00221)0.789:0.00217,(New.CleanUp.ReferenceOTU13601:0.00414,(New.CleanUp.ReferenceOTU5406:0.00411,(New.CleanUp.ReferenceOTU14193:0.01693,New.CleanUp.ReferenceOTU8821:0.01271)0.954:0.01707)0.956:0.01697)0.771:0.00415)0.852:0.00015,((New.CleanUp.ReferenceOTU20915:0.02108,((((New.CleanUp.ReferenceOTU15069:0.01678,New.CleanUp.ReferenceOTU9731:0.00413)0.793:0.00014,(New.CleanUp.ReferenceOTU14438:0.00829,New.CleanUp.ReferenceOTU23951:0.00829)0.769:0.00412)1.000:0.00015,New.CleanUp.ReferenceOTU2375:0.02099)0.829:0.00414,(New.CleanUp.ReferenceOTU23332:0.00016,New.CleanUp.ReferenceOTU9734:0.00415)0.415:0.00413)0.143:0.00015)0.908:0.00014,(((New.CleanUp.ReferenceOTU14540:0.02991,((((New.CleanUp.ReferenceOTU15595:0.00014,(New.CleanUp.ReferenceOTU14878:0.0083,((New.CleanUp.ReferenceOTU16117:0.01253,(New.CleanUp.ReferenceOTU18019:0.00425,New.CleanUp.ReferenceOTU1963:0.01706)0.777:0.00406)0.969:0.00016,New.CleanUp.ReferenceOTU12694:0.00014)0.853:0.00413)0.904:0.00015)0.996:0.00015,(New.CleanUp.ReferenceOTU18817:0.00829,((New.CleanUp.ReferenceOTU14478:0.01689,New.CleanUp.ReferenceOTU3769:0.0125)0.202:0.00015,(New.CleanUp.ReferenceOTU3117:0.00414,(New.CleanUp.ReferenceOTU16694:0.00842,(New.CleanUp.ReferenceOTU8250:0.01668,(New.CleanUp.ReferenceOTU5350:0.00014,(New.CleanUp.ReferenceOTU3771:0.0126,((New.CleanUp.ReferenceOTU10214:0.01264,New.CleanUp.ReferenceOTU6519:0.00418)0.978:0.02162,(New.CleanUp.ReferenceOTU21846:0.01685,New.CleanUp.ReferenceOTU19918:0.02982)0.848:0.00015)0.841:0.00437)0.920:0.00016)1.000:0.00015)0.775:0.00413)0.769:0.00419)0.771:0.00414)0.779:0.00414)0.890:0.00015)0.705:0.00015,New.CleanUp.ReferenceOTU15962:0.00829)0.711:0.00015,New.CleanUp.ReferenceOTU5906:0.0167)0.876:0.00414)1.000:0.00015,New.CleanUp.ReferenceOTU5679:0.01248)0.883:0.00014,(((New.CleanUp.ReferenceOTU3065:0.0,4389435:0.0):0.00014,((New.CleanUp.ReferenceOTU15059:0.01248,(New.CleanUp.ReferenceOTU12653:0.00831,New.CleanUp.ReferenceOTU6548:0.00014)0.412:0.00413)0.904:0.00015,(((New.CleanUp.ReferenceOTU22142:0.01246,New.CleanUp.ReferenceOTU17304:0.02101)0.731:0.00014,(New.CleanUp.ReferenceOTU21576:0.01683,New.CleanUp.ReferenceOTU3162:0.01256)0.766:0.00411)0.894:0.00014,((New.CleanUp.ReferenceOTU8790:0.02116,New.CleanUp.ReferenceOTU16132:0.01252)0.891:0.00014,(New.CleanUp.ReferenceOTU12837:0.01651,(New.CleanUp.ReferenceOTU19721:0.00417,New.CleanUp.ReferenceOTU3750:0.00834)0.799:0.0022)0.790:0.00215)0.874:0.00014)0.997:0.0001)0.000:0.00014)0.000:0.00014,(New.CleanUp.ReferenceOTU4590:0.00833,((New.CleanUp.ReferenceOTU17233:0.00841,New.CleanUp.ReferenceOTU24103:0.00408)0.721:0.00834,(New.CleanUp.ReferenceOTU16094:0.00663,New.CleanUp.ReferenceOTU18498:0.01156)0.792:0.00663)0.860:0.00014)0.911:0.00014)0.133:0.00014)0.000:0.00015)0.000:0.00015)0.901:0.00014,(New.CleanUp.ReferenceOTU3673:0.00831,((New.CleanUp.ReferenceOTU15329:0.01377,(((New.CleanUp.ReferenceOTU5673:0.0525,New.CleanUp.ReferenceOTU9362:0.00095)0.965:0.02815,(New.CleanUp.ReferenceOTU2907:0.01611,((New.CleanUp.ReferenceOTU14675:0.01537,New.CleanUp.ReferenceOTU13610:0.0236)0.565:0.01674,New.CleanUp.ReferenceOTU14671:0.05875)0.001:0.00014)0.735:0.00839)0.921:0.01779,New.CleanUp.ReferenceOTU5704:0.03147)0.672:0.00265)0.948:0.02146,((New.CleanUp.ReferenceOTU5496:0.00836,(New.CleanUp.ReferenceOTU6365:0.00418,(((New.CleanUp.ReferenceOTU965:0.02178,((New.CleanUp.ReferenceOTU15773:0.01719,(New.CleanUp.ReferenceOTU20226:0.00439,(New.CleanUp.ReferenceOTU14539:0.02638,New.CleanUp.ReferenceOTU8381:0.00382)0.862:0.00857)0.802:0.00423)0.963:0.00015,(New.CleanUp.ReferenceOTU19627:0.03588,New.CleanUp.ReferenceOTU3151:0.01304)0.580:0.01236)0.862:0.008)0.949:0.01735,(New.CleanUp.ReferenceOTU22389:0.00014,New.CleanUp.ReferenceOTU16996:0.017)0.840:0.00414)0.607:0.00014,New.CleanUp.ReferenceOTU8224:0.02573)0.808:0.00414)0.811:0.00416)0.170:0.00014,New.CleanUp.ReferenceOTU6424:0.00838)0.977:0.01691)0.981:0.00014)0.860:0.00413)0.844:0.00014,New.CleanUp.ReferenceOTU23963:0.0126)0.840:0.01183,New.CleanUp.ReferenceOTU9489:0.05637)0.956:0.03028)0.943:0.0197)0.999:0.04887,New.CleanUp.ReferenceOTU2774:0.00016)0.979:0.03831)0.992:0.06059)0.915:0.02476)0.905:0.02205)0.413:0.01289)0.867:0.02309,((((New.CleanUp.ReferenceOTU18107:0.00768,(New.CleanUp.ReferenceOTU23490:0.03034,((New.CleanUp.ReferenceOTU5559:0.0,New.CleanUp.ReferenceOTU9861:0.0):0.00414,(New.CleanUp.ReferenceOTU19494:0.02104,(New.CleanUp.ReferenceOTU14180:0.01266,((New.CleanUp.ReferenceOTU23871:0.00014,New.CleanUp.ReferenceOTU5562:0.00412)0.871:0.00414,(320169:0.00014,(New.CleanUp.ReferenceOTU20703:0.00014,(New.CleanUp.ReferenceOTU21509:0.02156,New.CleanUp.ReferenceOTU7116:0.00015)0.947:0.01676)0.837:0.00414)0.105:0.00014)0.933:0.01264)0.895:0.00014)0.226:0.00015)0.742:0.00429)0.765:0.00965)0.928:0.03445,((((((New.CleanUp.ReferenceOTU15907:0.01692,((New.CleanUp.ReferenceOTU12918:0.00422,New.CleanUp.ReferenceOTU23063:0.01268)0.340:0.00417,(((New.CleanUp.ReferenceOTU20643:0.01721,New.CleanUp.ReferenceOTU16139:0.01714)0.764:0.00405,(New.CleanUp.ReferenceOTU6412:0.00832,New.CleanUp.ReferenceOTU9152:0.017)0.900:0.00014)0.769:0.0042,((New.CleanUp.ReferenceOTU19567:0.01266,((((((New.CleanUp.ReferenceOTU16622:0.0126,New.CleanUp.ReferenceOTU19698:0.00015)0.958:0.03112,(New.CleanUp.ReferenceOTU16807:0.02668,(New.CleanUp.ReferenceOTU12101:0.00428,New.CleanUp.ReferenceOTU12293:0.01281)0.822:0.00828)0.819:0.00829)0.949:0.02205,((((New.CleanUp.ReferenceOTU14816:0.00416,New.CleanUp.ReferenceOTU10276:0.01261)0.900:0.00014,((New.CleanUp.ReferenceOTU11203:0.00836,(New.CleanUp.ReferenceOTU19581:0.00849,(New.CleanUp.ReferenceOTU23011:0.00848,((New.CleanUp.ReferenceOTU20406:0.0,New.CleanUp.ReferenceOTU22657:0.0):0.00015,((New.CleanUp.ReferenceOTU4000:0.00015,(New.CleanUp.ReferenceOTU8478:0.00851,New.CleanUp.ReferenceOTU17989:0.00851)0.769:0.00413)0.443:0.00416,((New.CleanUp.ReferenceOTU12895:0.02554,New.CleanUp.ReferenceOTU15521:0.00014)0.859:0.00418,New.CleanUp.ReferenceOTU16216:0.00419)0.792:0.00416)1.000:0.00016)0.921:0.00014)0.797:0.00421)0.788:0.00419)0.888:0.00014,(New.CleanUp.ReferenceOTU2862:0.0,3013444:0.0):0.00014)0.679:0.00015)0.992:0.00014,(New.CleanUp.ReferenceOTU11572:0.01264,(New.CleanUp.ReferenceOTU10473:0.01693,New.CleanUp.ReferenceOTU3501:0.00417)0.380:0.00014)0.880:0.00014)0.868:0.00011,New.CleanUp.ReferenceOTU7645:0.00418)1.000:0.00014)0.814:0.00415,New.CleanUp.ReferenceOTU2861:0.00422)0.812:0.0042,New.CleanUp.ReferenceOTU13439:0.01693)0.639:0.00015,New.CleanUp.ReferenceOTU10393:0.00418)0.881:0.00842)0.928:0.00016,(New.CleanUp.ReferenceOTU20648:0.00416,New.CleanUp.ReferenceOTU11305:0.00416)0.790:0.00014)0.751:0.00015)0.466:0.00016)0.919:0.00839)0.920:0.00015,(((New.CleanUp.ReferenceOTU1594:0.00014,New.CleanUp.ReferenceOTU6929:0.02594)0.804:0.00418,((((((New.CleanUp.ReferenceOTU20393:0.00417,(New.CleanUp.ReferenceOTU10317:0.00014,(New.CleanUp.ReferenceOTU15352:0.01306,New.CleanUp.ReferenceOTU7053:0.00389)0.983:0.02184)0.957:0.0174)0.931:0.01714,New.CleanUp.ReferenceOTU18593:0.00449)0.530:0.00015,New.CleanUp.ReferenceOTU1670:0.02569)0.775:0.01272,New.CleanUp.ReferenceOTU10183:0.01691)0.747:0.00442,New.CleanUp.ReferenceOTU9764:0.00838)0.029:0.00016,New.CleanUp.ReferenceOTU3161:0.02133)0.811:0.00419)0.801:0.0042,((((New.CleanUp.ReferenceOTU14789:0.02778,New.CleanUp.ReferenceOTU6088:0.02064)0.883:0.01332,(New.CleanUp.ReferenceOTU12041:0.02444,New.CleanUp.ReferenceOTU19159:0.01644)0.877:0.01502)0.900:0.01442,(New.CleanUp.ReferenceOTU18358:0.00887,New.CleanUp.ReferenceOTU2218:0.02601)0.781:0.00799)0.779:0.00455,(New.CleanUp.ReferenceOTU11130:0.02137,New.CleanUp.ReferenceOTU23857:0.00425)0.882:0.00016)0.884:0.00832)0.573:0.00015)0.824:0.00416,(New.CleanUp.ReferenceOTU17775:0.00015,(New.CleanUp.ReferenceOTU16513:0.00838,((New.CleanUp.ReferenceOTU10235:0.00416,New.CleanUp.ReferenceOTU5782:0.00835)0.892:0.00014,(New.CleanUp.ReferenceOTU19509:0.00416,New.CleanUp.ReferenceOTU18481:0.0169)0.909:0.00014)0.945:0.00014)0.839:0.00416)0.434:0.00841)1.000:0.00016,New.CleanUp.ReferenceOTU6958:0.00417)0.922:0.00015,(New.CleanUp.ReferenceOTU20642:0.0216,New.CleanUp.ReferenceOTU23329:0.00016)0.975:0.02567)0.734:0.07037,(New.CleanUp.ReferenceOTU3506:0.01238,((New.CleanUp.ReferenceOTU10152:0.05587,(((New.CleanUp.ReferenceOTU20079:0.00416,(New.CleanUp.ReferenceOTU11264:0.00418,(New.CleanUp.ReferenceOTU3469:0.02567,(New.CleanUp.ReferenceOTU8050:0.00417,New.CleanUp.ReferenceOTU9153:0.00014)0.985:0.00016)0.866:0.00418)1.000:0.00015)0.461:0.00416,New.CleanUp.ReferenceOTU12412:0.00015)0.765:0.00426,New.CleanUp.ReferenceOTU177:0.02627)0.828:0.01167)0.892:0.01338,(New.CleanUp.ReferenceOTU14482:0.018,New.CleanUp.ReferenceOTU15421:0.03136)0.608:0.00416)0.756:0.00487)0.719:0.00773)1.000:0.10363)0.844:0.01854,(((New.CleanUp.ReferenceOTU9001:0.01685,New.CleanUp.ReferenceOTU23436:0.02584)0.301:0.00015,((New.CleanUp.ReferenceOTU73:0.00015,(New.CleanUp.ReferenceOTU12212:0.02557,((204171:0.0,New.CleanUp.ReferenceOTU4418:0.0):0.00014,(New.CleanUp.ReferenceOTU13509:0.00832,(New.CleanUp.ReferenceOTU4416:0.00014,((New.CleanUp.ReferenceOTU2435:0.0,346870:0.0):0.00016,New.CleanUp.ReferenceOTU4419:0.01261)0.841:0.00829)0.835:0.00414)0.894:0.00014)0.995:0.00016)0.966:0.01248)0.855:0.00444,New.CleanUp.ReferenceOTU10548:0.02961)0.847:0.00442)0.735:0.00439,((New.CleanUp.ReferenceOTU4101:0.02167,((197074:0.0126,((345126:0.00016,(New.CleanUp.ReferenceOTU12357:0.01264,(New.CleanUp.ReferenceOTU8314:0.00413,(((346267:0.00014,(New.CleanUp.ReferenceOTU15964:0.00858,New.CleanUp.ReferenceOTU2695:0.01702)0.349:0.00829)0.934:0.00407,(262166:0.00412,((New.CleanUp.ReferenceOTU7564:0.0,New.CleanUp.ReferenceOTU9068:0.0,389282:0.0):0.00014,(New.CleanUp.ReferenceOTU22871:0.00413,264734:0.00827)0.904:0.00014)0.760:0.00014)0.873:0.00014)0.796:0.00413,(New.CleanUp.ReferenceOTU623:0.00834,New.CleanUp.ReferenceOTU1843:0.01268)0.749:0.00014)0.736:0.00838)1.000:0.00015)0.781:0.00014)1.000:0.00015,(New.CleanUp.ReferenceOTU14111:0.01683,((New.CleanUp.ReferenceOTU19120:0.00831,New.CleanUp.ReferenceOTU6341:0.00014)0.920:0.00832,(New.CleanUp.ReferenceOTU11712:0.0,New.CleanUp.ReferenceOTU9066:0.0):0.00014)0.577:0.00014)0.870:0.00414)0.899:0.00416)0.898:0.00014,New.CleanUp.ReferenceOTU19922:0.0169)0.906:0.01285)0.752:0.0037,(New.CleanUp.ReferenceOTU15099:0.03073,New.CleanUp.ReferenceOTU9175:0.0174)0.802:0.00815)0.962:0.02144)0.822:0.01272)0.900:0.01633,(((New.CleanUp.ReferenceOTU18864:0.01342,(New.CleanUp.ReferenceOTU7090:0.02943,New.CleanUp.ReferenceOTU22603:0.00809)0.901:0.00015)0.639:0.00421,(New.CleanUp.ReferenceOTU22443:0.01683,(New.CleanUp.ReferenceOTU1720:0.00415,((213147:0.0,314284:0.0):0.00016,(New.CleanUp.ReferenceOTU10363:0.03528,(((247715:0.00413,New.CleanUp.ReferenceOTU8549:0.01677)0.908:0.00014,New.CleanUp.ReferenceOTU16268:0.00014)0.933:0.00014,New.CleanUp.ReferenceOTU17008:0.00413)1.000:0.00015)0.108:0.00414)0.837:0.00416)0.968:0.00015)0.993:0.02957)0.781:0.01334,((((New.CleanUp.ReferenceOTU13343:0.01909,(New.CleanUp.ReferenceOTU3205:0.00016,New.CleanUp.ReferenceOTU8198:0.00414)0.883:0.01525)0.868:0.03096,(((((190816:0.0,196436:0.0,2435303:0.0,261350:0.0):0.00014,((179338:0.00015,(New.CleanUp.ReferenceOTU16315:0.00414,New.CleanUp.ReferenceOTU6955:0.01683)0.786:0.00414)0.910:0.00414,New.CleanUp.ReferenceOTU21402:0.0083)0.924:0.00015)0.488:0.00015,((New.CleanUp.ReferenceOTU16199:0.00459,(New.CleanUp.ReferenceOTU11025:0.04752,(New.CleanUp.ReferenceOTU3134:0.02296,(New.CleanUp.ReferenceOTU17563:0.02879,New.CleanUp.ReferenceOTU6173:0.04314)0.461:0.00379)0.945:0.02583)0.923:0.02463)0.071:0.008,(((New.CleanUp.ReferenceOTU11166:0.03457,(New.CleanUp.ReferenceOTU11539:0.02124,New.CleanUp.ReferenceOTU1626:0.00014)0.954:0.01674)0.976:0.00015,(New.CleanUp.ReferenceOTU10805:0.00014,(New.CleanUp.ReferenceOTU19284:0.02111,New.CleanUp.ReferenceOTU11012:0.01256)0.944:0.00015)0.912:0.00014)0.865:0.00413,(New.CleanUp.ReferenceOTU16657:0.00413,(New.CleanUp.ReferenceOTU19599:0.0,198225:0.0,New.CleanUp.ReferenceOTU4540:0.0):0.00016)0.134:0.00014)0.895:0.00838)0.798:0.00014)0.863:0.00845,(New.CleanUp.ReferenceOTU4532:0.01291,New.CleanUp.ReferenceOTU496:0.00835)0.848:0.0084)0.731:0.00435,New.CleanUp.ReferenceOTU19105:0.00818)0.753:0.00661)0.864:0.0152,((New.CleanUp.ReferenceOTU20729:0.01735,((New.CleanUp.ReferenceOTU19080:0.01256,(New.CleanUp.ReferenceOTU20989:0.03504,(((New.CleanUp.ReferenceOTU18323:0.00014,(New.CleanUp.ReferenceOTU13616:0.00415,New.CleanUp.ReferenceOTU5913:0.03034)0.289:0.00014)0.752:0.00014,191994:0.00014)0.000:0.00016,(((New.CleanUp.ReferenceOTU2960:0.00414,(New.CleanUp.ReferenceOTU23676:0.00833,New.CleanUp.ReferenceOTU2958:0.00419)0.895:0.00832)0.299:0.00015,New.CleanUp.ReferenceOTU13242:0.01687)0.874:0.00413,(New.CleanUp.ReferenceOTU16949:0.00015,(New.CleanUp.ReferenceOTU10181:0.01302,New.CleanUp.ReferenceOTU3947:0.02611)0.741:0.00374)0.175:0.00414)1.000:0.00014)0.759:0.00015)0.843:0.00413)0.126:0.00014,New.CleanUp.ReferenceOTU21213:0.00413)0.823:0.00819)0.963:0.02213,(New.CleanUp.ReferenceOTU11724:0.00828,(204111:0.0239,(New.CleanUp.ReferenceOTU5694:0.01385,(((New.CleanUp.ReferenceOTU20310:0.00014,(New.CleanUp.ReferenceOTU22698:0.00833,342962:0.00014)0.891:0.00014)1.000:0.00014,(New.CleanUp.ReferenceOTU17699:0.01683,((New.CleanUp.ReferenceOTU9720:0.00417,(New.CleanUp.ReferenceOTU11613:0.00839,New.CleanUp.ReferenceOTU18257:0.01717)0.763:0.00419)0.899:0.00834,New.CleanUp.ReferenceOTU15418:0.00014)0.735:0.00016)0.848:0.00414)0.964:0.01988,(New.CleanUp.ReferenceOTU13120:0.02331,New.CleanUp.ReferenceOTU1501:0.01146)0.881:0.01734)0.974:0.00014)0.535:0.00652)0.760:0.00801)0.847:0.00873)0.758:0.00402)0.933:0.01302,(New.CleanUp.ReferenceOTU20966:0.01266,(New.CleanUp.ReferenceOTU3202:0.00839,(New.CleanUp.ReferenceOTU19200:0.00415,(((((((181473:0.00829,((((New.CleanUp.ReferenceOTU10608:0.05016,New.CleanUp.ReferenceOTU3131:0.01263)0.905:0.01965,((New.CleanUp.ReferenceOTU10609:0.00014,New.CleanUp.ReferenceOTU2472:0.0127)0.911:0.00837,(New.CleanUp.ReferenceOTU2259:0.00412,(New.CleanUp.ReferenceOTU12365:0.00831,New.CleanUp.ReferenceOTU19553:0.01679)0.932:0.00015)0.941:0.00014)0.882:0.01367)0.805:0.01392,((New.CleanUp.ReferenceOTU20118:0.00014,(((((New.CleanUp.ReferenceOTU5774:0.00015,((New.CleanUp.ReferenceOTU12070:0.00419,(New.CleanUp.ReferenceOTU5696:0.02153,New.CleanUp.ReferenceOTU22354:0.01723)0.898:0.01274)0.861:0.00827,New.CleanUp.ReferenceOTU12367:0.01283)0.921:0.01709)0.762:0.00833,New.CleanUp.ReferenceOTU8340:0.00839)0.870:0.00842,New.CleanUp.ReferenceOTU23480:0.00016)0.290:0.00416,(New.CleanUp.ReferenceOTU11946:0.00412,(New.CleanUp.ReferenceOTU13623:0.00014,(New.CleanUp.ReferenceOTU1393:0.01253,New.CleanUp.ReferenceOTU10644:0.00412)0.910:0.00014)0.725:0.00016)0.729:0.00015)0.832:0.00416,New.CleanUp.ReferenceOTU23271:0.01675)0.900:0.00015)0.442:0.00015,(206633:0.00014,(New.CleanUp.ReferenceOTU4039:0.03031,(197891:0.00015,New.CleanUp.ReferenceOTU20712:0.00837)0.808:0.00415)0.662:0.00015)0.960:0.01254)0.945:0.00015)0.876:0.00416,174757:0.00412)0.000:0.00015)0.464:0.00014,(New.CleanUp.ReferenceOTU18531:0.05319,(194770:0.02596,(New.CleanUp.ReferenceOTU18825:0.00852,(((((New.CleanUp.ReferenceOTU5739:0.00014,New.CleanUp.ReferenceOTU7447:0.02143)0.832:0.00414,((New.CleanUp.ReferenceOTU6281:0.01712,((New.CleanUp.ReferenceOTU11339:0.00842,New.CleanUp.ReferenceOTU23407:0.00838)0.919:0.00015,((New.CleanUp.ReferenceOTU15662:0.0125,(New.CleanUp.ReferenceOTU6779:0.00561,New.CleanUp.ReferenceOTU13743:0.03902)0.914:0.01584)0.839:0.00014,(208409:0.0,New.CleanUp.ReferenceOTU991:0.0):0.00014)0.840:0.0082)0.805:0.00821)0.837:0.00844,((New.CleanUp.ReferenceOTU8843:0.00831,(((New.CleanUp.ReferenceOTU4836:0.0,277364:0.0):0.00014,(New.CleanUp.ReferenceOTU5852:0.00415,New.CleanUp.ReferenceOTU9405:0.00415)0.789:0.00412)0.767:0.00421,(New.CleanUp.ReferenceOTU12366:0.01253,((196386:0.0,198604:0.0,New.CleanUp.ReferenceOTU2548:0.0):0.00014,(194043:0.00413,New.CleanUp.ReferenceOTU8841:0.02589)0.667:0.00015)0.891:0.00016)0.773:0.00832)0.567:0.00833)0.936:0.00014,New.CleanUp.ReferenceOTU23806:0.00414)0.988:0.00015)0.838:0.00413)0.624:0.00016,New.CleanUp.ReferenceOTU9325:0.00412)0.851:0.00014,(New.CleanUp.ReferenceOTU23441:0.02902,(((New.CleanUp.ReferenceOTU3848:0.01315,(New.CleanUp.ReferenceOTU12756:0.01796,New.CleanUp.ReferenceOTU7642:0.02695)0.789:0.00816)0.894:0.01404,New.CleanUp.ReferenceOTU16470:0.02693)0.776:0.00757,(New.CleanUp.ReferenceOTU15302:0.05345,New.CleanUp.ReferenceOTU16384:0.00014)0.862:0.00962)0.967:0.02578)0.946:0.02494)0.797:0.00426,(New.CleanUp.ReferenceOTU16492:0.00839,(New.CleanUp.ReferenceOTU22616:0.02619,(New.CleanUp.ReferenceOTU13118:0.00831,New.CleanUp.ReferenceOTU560:0.00014)0.764:0.00393)0.866:0.00872)0.949:0.01723)0.764:0.00418)0.778:0.00417)0.762:0.00403)1.000:0.00015)0.127:0.00014,(New.CleanUp.ReferenceOTU10273:0.0,New.CleanUp.ReferenceOTU14994:0.0,New.CleanUp.ReferenceOTU18582:0.0,New.CleanUp.ReferenceOTU870:0.0,384555:0.0):0.00014)0.279:0.00014,185162:0.00412)0.431:0.00014,(New.CleanUp.ReferenceOTU9388:0.01258,(190207:0.01256,(174500:0.00014,(180077:0.01272,(New.CleanUp.ReferenceOTU18405:0.00409,New.CleanUp.ReferenceOTU20054:0.00421)0.937:0.01279)0.734:0.00404)0.783:0.00418)0.814:0.00832)0.897:0.00014)0.433:0.00014,New.CleanUp.ReferenceOTU19163:0.00413)0.793:0.00212,188940:0.01649)0.791:0.00229)0.875:0.00844)0.739:0.00419)0.887:0.01272)0.263:0.00015)0.893:0.01426)0.000:0.00016)0.937:0.01573)0.877:0.00654,((((New.CleanUp.ReferenceOTU18934:0.01713,New.CleanUp.ReferenceOTU534:0.00827)0.973:0.03029,New.CleanUp.ReferenceOTU10682:0.02026)0.656:0.01504,(New.CleanUp.ReferenceOTU12521:0.00015,((New.CleanUp.ReferenceOTU244:0.00422,(New.CleanUp.ReferenceOTU16579:0.01274,((New.CleanUp.ReferenceOTU6000:0.01616,(((New.CleanUp.ReferenceOTU596:0.01683,New.CleanUp.ReferenceOTU7026:0.00014)0.391:0.00425,((New.CleanUp.ReferenceOTU21219:0.02551,New.CleanUp.ReferenceOTU23019:0.00014)0.840:0.00833,(New.CleanUp.ReferenceOTU21030:0.00015,New.CleanUp.ReferenceOTU23020:0.01254)0.781:0.00419)0.891:0.00852)0.860:0.00839,(191199:0.00016,((((264352:0.00412,303491:0.00014)0.886:0.00414,((New.CleanUp.ReferenceOTU17681:0.0,199118:0.0,New.CleanUp.ReferenceOTU23881:0.0,New.CleanUp.ReferenceOTU57:0.0,New.CleanUp.ReferenceOTU6511:0.0,266976:0.0):0.00014,(New.CleanUp.ReferenceOTU23069:0.0,New.CleanUp.ReferenceOTU5512:0.0):0.00413)0.300:0.00015)0.834:0.00413,((New.CleanUp.ReferenceOTU6669:0.00014,(New.CleanUp.ReferenceOTU23613:0.00412,New.CleanUp.ReferenceOTU17599:0.00412)0.877:0.00014)0.439:0.00014,(New.CleanUp.ReferenceOTU16758:0.01253,(New.CleanUp.ReferenceOTU15945:0.00415,((New.CleanUp.ReferenceOTU6818:0.00488,(New.CleanUp.ReferenceOTU20074:0.00659,New.CleanUp.ReferenceOTU7644:0.03374)0.973:0.03372)0.802:0.02161,New.CleanUp.ReferenceOTU19823:0.00467)0.821:0.00786)0.847:0.00827)0.934:0.00015)1.000:0.00016)0.300:0.00413,(New.CleanUp.ReferenceOTU14209:0.00839,New.CleanUp.ReferenceOTU18576:0.00416)0.795:0.00414)1.000:0.00015)0.769:0.00413)0.756:0.00585)0.904:0.01596,New.CleanUp.ReferenceOTU19955:0.00014)0.285:0.0083)0.876:0.0084)0.857:0.00838,New.CleanUp.ReferenceOTU4281:0.01699)0.864:0.01695)0.948:0.02533)0.917:0.00015,New.CleanUp.ReferenceOTU12358:0.02592)0.969:0.02603)0.836:0.008)0.692:0.00015,(New.CleanUp.ReferenceOTU4157:0.00188,(New.CleanUp.ReferenceOTU3372:0.00388,(New.CleanUp.ReferenceOTU6952:0.00376,(New.CleanUp.ReferenceOTU20280:0.00857,((418501:0.00014,(190026:0.01252,((New.CleanUp.ReferenceOTU19388:0.00014,New.CleanUp.ReferenceOTU23683:0.0083)0.375:0.00014,New.CleanUp.ReferenceOTU6270:0.01689)0.834:0.00413)0.889:0.00015)1.000:0.00015,New.CleanUp.ReferenceOTU4222:0.00413)0.985:0.02579)0.899:0.01295)0.989:0.02662)0.983:0.02855)0.998:0.05625)0.649:0.00225)0.229:0.00864)0.895:0.01462)0.902:0.00842,New.CleanUp.ReferenceOTU8584:0.02608)0.864:0.00014,(New.CleanUp.ReferenceOTU7487:0.0,New.CleanUp.ReferenceOTU8284:0.0):0.01252)0.893:0.01167)0.373:0.0068)0.932:0.00015,(New.CleanUp.ReferenceOTU20327:0.02121,New.CleanUp.ReferenceOTU8462:0.00014)0.907:0.0082)0.664:0.00419)0.798:0.00177,New.CleanUp.ReferenceOTU6951:0.01649)0.831:0.00267)0.759:0.00423)0.790:0.00422)0.149:0.00014,New.CleanUp.ReferenceOTU15369:0.01248)0.274:0.00015,(New.CleanUp.ReferenceOTU19769:0.02105,((New.CleanUp.ReferenceOTU7457:0.00414,(New.CleanUp.ReferenceOTU5698:0.01252,(New.CleanUp.ReferenceOTU21500:0.00416,((New.CleanUp.ReferenceOTU2311:0.0,New.CleanUp.ReferenceOTU23345:0.0):0.00405,(New.CleanUp.ReferenceOTU12637:0.00014,New.CleanUp.ReferenceOTU6942:0.02138)0.946:0.01277)0.890:0.00851)0.887:0.00833)0.037:0.00014)0.782:0.0042,New.CleanUp.ReferenceOTU2074:0.01707)0.785:0.00412)0.982:0.00014)0.591:0.00014,(New.CleanUp.ReferenceOTU14491:0.0,New.CleanUp.ReferenceOTU16393:0.0,New.CleanUp.ReferenceOTU18732:0.0,New.CleanUp.ReferenceOTU9815:0.0,176100:0.0):0.00014)0.642:0.00014,(New.CleanUp.ReferenceOTU19188:0.01686,(New.CleanUp.ReferenceOTU8285:0.00014,(New.CleanUp.ReferenceOTU16397:0.00413,New.CleanUp.ReferenceOTU14092:0.01257)0.774:0.00415)0.789:0.00414)0.783:0.00414)0.533:0.00014)0.502:0.00015,New.CleanUp.ReferenceOTU14490:0.01252)0.862:0.00413,(New.CleanUp.ReferenceOTU6334:0.00414,((178068:0.00011,(New.CleanUp.ReferenceOTU19349:0.01256,(New.CleanUp.ReferenceOTU13655:0.00414,New.CleanUp.ReferenceOTU8832:0.01688)0.779:0.00414)0.886:0.00014)0.772:0.00015,((((New.CleanUp.ReferenceOTU22461:0.00015,(New.CleanUp.ReferenceOTU22919:0.01262,(New.CleanUp.ReferenceOTU5065:0.0042,(New.CleanUp.ReferenceOTU7134:0.01257,((New.CleanUp.ReferenceOTU10966:0.0,175706:0.0):0.00014,((New.CleanUp.ReferenceOTU21142:0.00831,New.CleanUp.ReferenceOTU22217:0.0167)0.902:0.00014,((New.CleanUp.ReferenceOTU4531:0.00414,(New.CleanUp.ReferenceOTU18472:0.00838,((New.CleanUp.ReferenceOTU14051:0.00832,New.CleanUp.ReferenceOTU22306:0.01253)0.967:0.00014,(New.CleanUp.ReferenceOTU9301:0.00831,New.CleanUp.ReferenceOTU13858:0.00414)0.894:0.00013)0.921:0.00015)0.844:0.00414)0.871:0.00014,(New.CleanUp.ReferenceOTU23414:0.00413,New.CleanUp.ReferenceOTU14520:0.00833)0.925:0.00014)0.916:0.00014)0.814:0.00014)0.895:0.00014)0.782:0.00415)0.890:0.00841)0.748:0.00015)0.943:0.01251,((New.CleanUp.ReferenceOTU730:0.00832,((New.CleanUp.ReferenceOTU19749:0.0,New.CleanUp.ReferenceOTU731:0.0):0.00015,(New.CleanUp.ReferenceOTU16364:0.01256,(272279:0.00014,New.CleanUp.ReferenceOTU7649:0.00829)0.562:0.00014)0.832:0.00414)0.140:0.00014)0.808:0.00414,(New.CleanUp.ReferenceOTU426:0.02998,(New.CleanUp.ReferenceOTU4694:0.00014,(New.CleanUp.ReferenceOTU1866:0.00851,New.CleanUp.ReferenceOTU15565:0.01709)0.770:0.00399)0.154:0.00414)0.355:0.00014)0.906:0.00016)0.817:0.00773,(New.CleanUp.ReferenceOTU20519:0.00902,((New.CleanUp.ReferenceOTU19657:0.01306,New.CleanUp.ReferenceOTU23488:0.00805)0.865:0.01094,(New.CleanUp.ReferenceOTU7885:0.00372,(New.CleanUp.ReferenceOTU22314:0.02659,(New.CleanUp.ReferenceOTU2129:0.0083,New.CleanUp.ReferenceOTU9727:0.00014)0.896:0.01276)0.840:0.0089)0.869:0.01146)0.895:0.0159)0.851:0.00851)0.873:0.00608,(New.CleanUp.ReferenceOTU22270:0.0,New.CleanUp.ReferenceOTU249:0.0):0.01101)0.840:0.00433)0.997:0.00016)0.156:0.00413)0.558:0.00016,(New.CleanUp.ReferenceOTU22913:0.00016,New.CleanUp.ReferenceOTU4828:0.00414)0.794:0.00412)0.868:0.00014)0.984:0.00015,(345330:0.00413,New.CleanUp.ReferenceOTU2871:0.02105)0.911:0.00014)0.000:0.00012,(((New.CleanUp.ReferenceOTU10219:0.00425,New.CleanUp.ReferenceOTU9814:0.01712)0.084:0.00839,(New.CleanUp.ReferenceOTU4146:0.00414,((New.CleanUp.ReferenceOTU4205:0.0,New.CleanUp.ReferenceOTU6564:0.0,269673:0.0):0.00014,(New.CleanUp.ReferenceOTU2187:0.01248,New.CleanUp.ReferenceOTU14468:0.00828)0.969:0.00014)0.887:0.00015)1.000:0.00016)0.870:0.00409,((New.CleanUp.ReferenceOTU6025:0.00412,(New.CleanUp.ReferenceOTU13456:0.00414,New.CleanUp.ReferenceOTU12932:0.00835)0.000:0.00016)0.856:0.00414,((((New.CleanUp.ReferenceOTU11023:0.01253,(New.CleanUp.ReferenceOTU17721:0.00015,(((175458:0.01254,((New.CleanUp.ReferenceOTU11239:0.0083,New.CleanUp.ReferenceOTU2019:0.00412)0.903:0.00014,((New.CleanUp.ReferenceOTU18611:0.0,196578:0.0):0.00014,(447141:0.00412,(New.CleanUp.ReferenceOTU22560:0.0,New.CleanUp.ReferenceOTU6347:0.0):0.00413)0.886:0.00014)0.489:0.00014)1.000:0.00015)0.938:0.00403,(New.CleanUp.ReferenceOTU22844:0.02127,New.CleanUp.ReferenceOTU2579:0.01714)0.366:0.00825)1.000:0.00014,(New.CleanUp.ReferenceOTU10489:0.00774,(New.CleanUp.ReferenceOTU17725:0.01261,New.CleanUp.ReferenceOTU21627:0.00014)0.788:0.00234)0.788:0.00232)0.737:0.00014)0.960:0.00014)0.949:0.00833,New.CleanUp.ReferenceOTU397:0.00015)0.856:0.00414,New.CleanUp.ReferenceOTU15897:0.00015)0.945:0.00831,((New.CleanUp.ReferenceOTU20961:0.00014,(New.CleanUp.ReferenceOTU655:0.00828,New.CleanUp.ReferenceOTU465:0.00413)0.882:0.00014)0.744:0.00016,(New.CleanUp.ReferenceOTU11963:0.01263,New.CleanUp.ReferenceOTU12949:0.00417)0.783:0.00412)0.362:0.00014)0.860:0.00414)0.657:0.00015)0.858:0.00014)0.000:0.00014,193038:0.00412)0.986:0.00014,(177205:0.00412,(315147:0.00274,173807:0.00274)0.913:0.00274)0.902:0.00014)1.000:0.00014);
