# Supplementary material for: Microbiome Composition in Both Wild-Type and Disease Model Mice Is Heavily Influenced by Mouse Facility
Source: Front Microbiol. 2018 Jul 20;9:1598. doi: 10.3389/fmicb.2018.01598 (PMC6062620; doi:10.3389/fmicb.2018.01598)
Supplement: Supplementary file 2 [file Data_Sheet_2.ZIP › DataSheet2/HSCR_diffabund_map.txt]

#SampleID	BarcodeSequence	LinkerPrimerSequence	all_Age07	all_Age20	all_Age24	cBos_Age07	cBos_Age20	cBos_Age24	fBos_Age07	fBos_Age20	fBos_Age24	cLar_Age07	fLar_Age07	cLar_Age20	fLar_Age20	cLar_Age24	fLar_Age24	Facility	Description
92.C	AAAAACTT	GAGTTTGATCNTGGCTCAG	P07-KO			P07-KO												Boston	92-C
80.C	AAAAAGAC	GAGTTTGATCNTGGCTCAG	P07-KO			P07-KO												Boston	80-C
91.C	AAAAACTC	GAGTTTGATCNTGGCTCAG	P07-KO			P07-KO												Boston	91-C
93.C	AAAAAGAG	GAGTTTGATCNTGGCTCAG	P07-KO			P07-KO												Boston	93-C
81.C	AAAAAGAT	GAGTTTGATCNTGGCTCAG	P07-KO			P07-KO												Boston	81-C
92.F	AAAAATAG	GAGTTTGATCNTGGCTCAG	P07-KO						P07-KO									Boston	92-F
80.F	AAAAATAA	GAGTTTGATCNTGGCTCAG	P07-KO						P07-KO									Boston	80-F
93.F	AAAAATCA	GAGTTTGATCNTGGCTCAG	P07-KO						P07-KO									Boston	93-F
91.F	AAAAATAT	GAGTTTGATCNTGGCTCAG	P07-KO						P07-KO									Boston	91-F
81.F	AAAAATAC	GAGTTTGATCNTGGCTCAG	P07-KO						P07-KO									Boston	81-F
02.C	AAAAAAAC	GAGTTTGATCNTGGCTCAG	P07-WT			P07-WT												Boston	02-C
05.C	AAAAAAAT	GAGTTTGATCNTGGCTCAG	P07-WT			P07-WT												Boston	05-C
01.C	AAAAAAAA	GAGTTTGATCNTGGCTCAG	P07-WT			P07-WT												Boston	01-C
06.C	AAAAAAAG	GAGTTTGATCNTGGCTCAG	P07-WT			P07-WT												Boston	06-C
07.C	AAAAAACA	GAGTTTGATCNTGGCTCAG	P07-WT			P07-WT												Boston	07-C
02.F	AAAAAATG	GAGTTTGATCNTGGCTCAG	P07-WT						P07-WT									Boston	02-F
05.F	AAAAAAGA	GAGTTTGATCNTGGCTCAG	P07-WT						P07-WT									Boston	05-F
01.F	AAAAAATT	GAGTTTGATCNTGGCTCAG	P07-WT						P07-WT									Boston	01-F
06.F	AAAAAAGC	GAGTTTGATCNTGGCTCAG	P07-WT						P07-WT									Boston	06-F
07.F	AAAAAAGT	GAGTTTGATCNTGGCTCAG	P07-WT						P07-WT									Boston	07-F
49.C	AAAAACCG	GAGTTTGATCNTGGCTCAG		P20-KO			P20-KO											Boston	49-C
50.C	AAAAACTA	GAGTTTGATCNTGGCTCAG		P20-KO			P20-KO											Boston	50-C
48.C	AAAAACCT	GAGTTTGATCNTGGCTCAG		P20-KO			P20-KO											Boston	48-C
46.C	AAAAACCA	GAGTTTGATCNTGGCTCAG		P20-KO			P20-KO											Boston	46-C
47.C	AAAAACCC	GAGTTTGATCNTGGCTCAG		P20-KO			P20-KO											Boston	47-C
49.F	AAAAACGT	GAGTTTGATCNTGGCTCAG		P20-KO						P20-KO								Boston	49-F
50.F	AAAAACGG	GAGTTTGATCNTGGCTCAG		P20-KO						P20-KO								Boston	50-F
48.F	AAAAACGC	GAGTTTGATCNTGGCTCAG		P20-KO						P20-KO								Boston	48-F
46.F	AAAAACTG	GAGTTTGATCNTGGCTCAG		P20-KO						P20-KO								Boston	46-F
47.F	AAAAACGA	GAGTTTGATCNTGGCTCAG		P20-KO						P20-KO								Boston	47-F
32.C	AAAAAACG	GAGTTTGATCNTGGCTCAG		P20-WT			P20-WT											Boston	32-C
34.C	AAAAAATC	GAGTTTGATCNTGGCTCAG		P20-WT			P20-WT											Boston	34-C
31.C	AAAAAACT	GAGTTTGATCNTGGCTCAG		P20-WT			P20-WT											Boston	31-C
33.C	AAAAAATA	GAGTTTGATCNTGGCTCAG		P20-WT			P20-WT											Boston	33-C
30.C	AAAAAACC	GAGTTTGATCNTGGCTCAG		P20-WT			P20-WT											Boston	30-C
32.F	AAAAACAC	GAGTTTGATCNTGGCTCAG		P20-WT						P20-WT								Boston	32-F
34.F	AAAAACAG	GAGTTTGATCNTGGCTCAG		P20-WT						P20-WT								Boston	34-F
31.F	AAAAACAA	GAGTTTGATCNTGGCTCAG		P20-WT						P20-WT								Boston	31-F
33.F	AAAAACAT	GAGTTTGATCNTGGCTCAG		P20-WT						P20-WT								Boston	33-F
30.F	AAAAAAGG	GAGTTTGATCNTGGCTCAG		P20-WT						P20-WT								Boston	30-F
102.C	AAAAATGC	GAGTTTGATCNTGGCTCAG			P24-KO			P24-KO										Boston	102-C
101.C	AAAAATGA	GAGTTTGATCNTGGCTCAG			P24-KO			P24-KO										Boston	101-C
100.C	AAAAATTG	GAGTTTGATCNTGGCTCAG			P24-KO			P24-KO										Boston	100-C
102.F	AAAAATCG	GAGTTTGATCNTGGCTCAG			P24-KO						P24-KO							Boston	102-F
101.F	AAAAATCT	GAGTTTGATCNTGGCTCAG			P24-KO						P24-KO							Boston	101-F
100.F	AAAAATCC	GAGTTTGATCNTGGCTCAG			P24-KO						P24-KO							Boston	100-F
104.C	AAAAATGT	GAGTTTGATCNTGGCTCAG			P24-WT			P24-WT										Boston	104-C
109.C	AAAAAGAA	GAGTTTGATCNTGGCTCAG			P24-WT			P24-WT										Boston	109-C
107.C	AAAAATGG	GAGTTTGATCNTGGCTCAG			P24-WT			P24-WT										Boston	107-C
104.F	AAAAATTA	GAGTTTGATCNTGGCTCAG			P24-WT						P24-WT							Boston	104-F
109.F	AAAAATTT	GAGTTTGATCNTGGCTCAG			P24-WT						P24-WT							Boston	109-F
107.F	AAAAATTC	GAGTTTGATCNTGGCTCAG			P24-WT						P24-WT							Boston	107-F
7P2C.28F	AAAACGCA	GAGTTTGATCNTGGCTCAG	P07-KO									P07-KO						Laramie	7P2C-28F
7P5C.28F	AAAACGGG	GAGTTTGATCNTGGCTCAG	P07-KO									P07-KO						Laramie	7P5C-28F
7P4C.28F	AAAACGGA	GAGTTTGATCNTGGCTCAG	P07-KO									P07-KO						Laramie	7P4C-28F
7P3C.28F	AAAACGCG	GAGTTTGATCNTGGCTCAG	P07-KO									P07-KO						Laramie	7P3C-28F
7P1F.28F	AAAACGAT	GAGTTTGATCNTGGCTCAG	P07-KO										P07-KO					Laramie	7P1F-28F
7P2F.28F	AAAACGCC	GAGTTTGATCNTGGCTCAG	P07-KO										P07-KO					Laramie	7P2F-28F
7P3F.28F	AAAACGCT	GAGTTTGATCNTGGCTCAG	P07-KO										P07-KO					Laramie	7P3F-28F
7P5F.28F	AAAACGGT	GAGTTTGATCNTGGCTCAG	P07-KO										P07-KO					Laramie	7P5F-28F
7P4F.28F	AAAACGGC	GAGTTTGATCNTGGCTCAG	P07-KO										P07-KO					Laramie	7P4F-28F
7W1C.28F	AAAACGTA	GAGTTTGATCNTGGCTCAG	P07-WT									P07-WT						Laramie	7W1C-28F
7W2C.28F	AAAACGTG	GAGTTTGATCNTGGCTCAG	P07-WT									P07-WT						Laramie	7W2C-28F
7W4C.28F	AAAACTAG	GAGTTTGATCNTGGCTCAG	P07-WT									P07-WT						Laramie	7W4C-28F
7W3C.28F	AAAACTAA	GAGTTTGATCNTGGCTCAG	P07-WT									P07-WT						Laramie	7W3C-28F
7W5C.28F	AAAACTCA	GAGTTTGATCNTGGCTCAG	P07-WT									P07-WT						Laramie	7W5C-28F
7W3F.28F	AAAACTAC	GAGTTTGATCNTGGCTCAG	P07-WT										P07-WT					Laramie	7W3F-28F
7W2F.28F	AAAACGTT	GAGTTTGATCNTGGCTCAG	P07-WT										P07-WT					Laramie	7W2F-28F
7W4F.28F	AAAACTAT	GAGTTTGATCNTGGCTCAG	P07-WT										P07-WT					Laramie	7W4F-28F
7W5F.28F	AAAACTCC	GAGTTTGATCNTGGCTCAG	P07-WT										P07-WT					Laramie	7W5F-28F
7W1F.28F	AAAACGTC	GAGTTTGATCNTGGCTCAG	P07-WT										P07-WT					Laramie	7W1F-28F
20P3C.28F	AAAACACA	GAGTTTGATCNTGGCTCAG		P20-KO										P20-KO				Laramie	20P3C-28F
20P2C.28F	AAAACAAG	GAGTTTGATCNTGGCTCAG		P20-KO										P20-KO				Laramie	20P2C-28F
20P5C.28F	AAAACAGA	GAGTTTGATCNTGGCTCAG		P20-KO										P20-KO				Laramie	20P5C-28F
20P1C.28F	AAAACAAA	GAGTTTGATCNTGGCTCAG		P20-KO										P20-KO				Laramie	20P1C-28F
20P4C.28F	AAAACACG	GAGTTTGATCNTGGCTCAG		P20-KO										P20-KO				Laramie	20P4C-28F
20P6C.28F	AAAACAGG	GAGTTTGATCNTGGCTCAG		P20-KO										P20-KO				Laramie	20P6C-28F
20P1F.28F	AAAACAAC	GAGTTTGATCNTGGCTCAG		P20-KO											P20-KO			Laramie	20P1F-28F
20P6F.28F	AAAACAGT	GAGTTTGATCNTGGCTCAG		P20-KO											P20-KO			Laramie	20P6F-28F
20P2F.28F	AAAACAAT	GAGTTTGATCNTGGCTCAG		P20-KO											P20-KO			Laramie	20P2F-28F
20P5F.28F	AAAACAGC	GAGTTTGATCNTGGCTCAG		P20-KO											P20-KO			Laramie	20P5F-28F
20P3F.28F	AAAACACC	GAGTTTGATCNTGGCTCAG		P20-KO											P20-KO			Laramie	20P3F-28F
20P4F.28F	AAAACACT	GAGTTTGATCNTGGCTCAG		P20-KO											P20-KO			Laramie	20P4F-28F
20W5C.28F	AAAACCCA	GAGTTTGATCNTGGCTCAG		P20-WT										P20-WT				Laramie	20W5C-28F
20W3C.28F	AAAACCAA	GAGTTTGATCNTGGCTCAG		P20-WT										P20-WT				Laramie	20W3C-28F
20W1C.28F	AAAACATA	GAGTTTGATCNTGGCTCAG		P20-WT										P20-WT				Laramie	20W1C-28F
20W6C.28F	AAAACCCG	GAGTTTGATCNTGGCTCAG		P20-WT										P20-WT				Laramie	20W6C-28F
20W4C.28F	AAAACCAG	GAGTTTGATCNTGGCTCAG		P20-WT										P20-WT				Laramie	20W4C-28F
20W2C.28F	AAAACATG	GAGTTTGATCNTGGCTCAG		P20-WT										P20-WT				Laramie	20W2C-28F
20W4F.28F	AAAACCAT	GAGTTTGATCNTGGCTCAG		P20-WT											P20-WT			Laramie	20W4F-28F
20W2F.28F	AAAACATT	GAGTTTGATCNTGGCTCAG		P20-WT											P20-WT			Laramie	20W2F-28F
20W3F.28F	AAAACCAC	GAGTTTGATCNTGGCTCAG		P20-WT											P20-WT			Laramie	20W3F-28F
20W5F.28F	AAAACCCC	GAGTTTGATCNTGGCTCAG		P20-WT											P20-WT			Laramie	20W5F-28F
20W6F.28F	AAAACCCT	GAGTTTGATCNTGGCTCAG		P20-WT											P20-WT			Laramie	20W6F-28F
20W1F.28F	AAAACATC	GAGTTTGATCNTGGCTCAG		P20-WT											P20-WT			Laramie	20W1F-28F
P24.PIE.6.colon.MS28F.388R	AAAACAAA	GAGTTTGATCNTGGCTCAG			P24-KO											P24-KO		Laramie	MS28F-388R
24P2C.28F	AAAACCGC	GAGTTTGATCNTGGCTCAG			P24-KO											P24-KO		Laramie	24P2C-28F
24P4C.28F	AAAACCGG	GAGTTTGATCNTGGCTCAG			P24-KO											P24-KO		Laramie	24P4C-28F
P24.PIE.7.colon.MS28F.388R	AAAACAAG	GAGTTTGATCNTGGCTCAG			P24-KO											P24-KO		Laramie	MS28F-388R
24P1F.28F	AAAACCGA	GAGTTTGATCNTGGCTCAG			P24-KO												P24-KO	Laramie	24P1F-28F
P24.PIE.6.feces.MS28F.388R	AAAACAAC	GAGTTTGATCNTGGCTCAG			P24-KO												P24-KO	Laramie	MS28F-388R
P24.PIE.7.feces.MS28F.388R	AAAACAAT	GAGTTTGATCNTGGCTCAG			P24-KO												P24-KO	Laramie	MS28F-388R
24P4F.28F	AAAACCGT	GAGTTTGATCNTGGCTCAG			P24-KO												P24-KO	Laramie	24P4F-28F
P24.WT.6.colon.MS28F.388R	AAAACACA	GAGTTTGATCNTGGCTCAG			P24-WT											P24-WT		Laramie	MS28F-388R
24W1C.28F	AAAACCTA	GAGTTTGATCNTGGCTCAG			P24-WT											P24-WT		Laramie	24W1C-28F
24W5C.28F	AAAACGAG	GAGTTTGATCNTGGCTCAG			P24-WT											P24-WT		Laramie	24W5C-28F
24W2C.28F	AAAACCTG	GAGTTTGATCNTGGCTCAG			P24-WT											P24-WT		Laramie	24W2C-28F
24W3C.28F	AAAACGAA	GAGTTTGATCNTGGCTCAG			P24-WT											P24-WT		Laramie	24W3C-28F
P24.WT.7.colon.MS28F.388R	AAAACACG	GAGTTTGATCNTGGCTCAG			P24-WT											P24-WT		Laramie	MS28F-388R
24W4C.28F	AAAACGAC	GAGTTTGATCNTGGCTCAG			P24-WT											P24-WT		Laramie	24W4C-28F
P24.WT.6.feces.MS28F.388R	AAAACACC	GAGTTTGATCNTGGCTCAG			P24-WT												P24-WT	Laramie	MS28F-388R
24W2F.28F	AAAACCTT	GAGTTTGATCNTGGCTCAG			P24-WT												P24-WT	Laramie	24W2F-28F
24W1F.28F	AAAACCTC	GAGTTTGATCNTGGCTCAG			P24-WT												P24-WT	Laramie	24W1F-28F
P24.WT.7.feces.MS28F.388R	AAAACACT	GAGTTTGATCNTGGCTCAG			P24-WT												P24-WT	Laramie	MS28F-388R
																			
