# Supplementary material for: Microbiome Composition in Both Wild-Type and Disease Model Mice Is Heavily Influenced by Mouse Facility
Source: Front Microbiol. 2018 Jul 20;9:1598. doi: 10.3389/fmicb.2018.01598 (PMC6062620; doi:10.3389/fmicb.2018.01598)
Supplement: Supplementary file 2 [file Data_Sheet_2.ZIP › DataSheet2/HSCR_metadata.txt]

#SampleID	BarcodeSequence	LinkerPrimerSequence	MouseOrigin	Platform	Cage	Mother	Year	Geno	Age	Type	YearType	GenoType	AgeType	AgeGenoType	Group	Facility	GroupFacility	AgeFacility	AgeFacilityType	FacilityType	Study	StudyType	AgeGenoTypeStudy	Description
80.C	AAAAAGAC	GAGTTTGATCNTGGCTCAG	P07KO1	454	na	na	2012	KO	P07	colon	2012-colon	KO-colon	P07-colon	P07KO-C	P07-KO	Boston	P07-KO-Bos	P07-Boston	P07-Boston-C	Boston-C	1	1-colon	P07KO-C-1	80-C
80.F	AAAAATAA	GAGTTTGATCNTGGCTCAG	P07KO1	454	na	na	2012	KO	P07	fecal	2012-fecal	KO-fecal	P07-fecal	P07KO-F	P07-KO	Boston	P07-KO-Bos	P07-Boston	P07-Boston-F	Boston-F	1	1-fecal	P07KO-F-1	80-F
81.C	AAAAAGAT	GAGTTTGATCNTGGCTCAG	P07KO2	454	na	na	2012	KO	P07	colon	2012-colon	KO-colon	P07-colon	P07KO-C	P07-KO	Boston	P07-KO-Bos	P07-Boston	P07-Boston-C	Boston-C	1	1-colon	P07KO-C-1	81-C
81.F	AAAAATAC	GAGTTTGATCNTGGCTCAG	P07KO2	454	na	na	2012	KO	P07	fecal	2012-fecal	KO-fecal	P07-fecal	P07KO-F	P07-KO	Boston	P07-KO-Bos	P07-Boston	P07-Boston-F	Boston-F	1	1-fecal	P07KO-F-1	81-F
91.C	AAAAACTC	GAGTTTGATCNTGGCTCAG	P07KO3	454	na	na	2012	KO	P07	colon	2012-colon	KO-colon	P07-colon	P07KO-C	P07-KO	Boston	P07-KO-Bos	P07-Boston	P07-Boston-C	Boston-C	1	1-colon	P07KO-C-1	91-C
91.F	AAAAATAT	GAGTTTGATCNTGGCTCAG	P07KO3	454	na	na	2012	KO	P07	fecal	2012-fecal	KO-fecal	P07-fecal	P07KO-F	P07-KO	Boston	P07-KO-Bos	P07-Boston	P07-Boston-F	Boston-F	1	1-fecal	P07KO-F-1	91-F
92.C	AAAAACTT	GAGTTTGATCNTGGCTCAG	P07KO4	454	na	na	2012	KO	P07	colon	2012-colon	KO-colon	P07-colon	P07KO-C	P07-KO	Boston	P07-KO-Bos	P07-Boston	P07-Boston-C	Boston-C	1	1-colon	P07KO-C-1	92-C
92.F	AAAAATAG	GAGTTTGATCNTGGCTCAG	P07KO4	454	na	na	2012	KO	P07	fecal	2012-fecal	KO-fecal	P07-fecal	P07KO-F	P07-KO	Boston	P07-KO-Bos	P07-Boston	P07-Boston-F	Boston-F	1	1-fecal	P07KO-F-1	92-F
93.C	AAAAAGAG	GAGTTTGATCNTGGCTCAG	P07KO5	454	na	na	2012	KO	P07	colon	2012-colon	KO-colon	P07-colon	P07KO-C	P07-KO	Boston	P07-KO-Bos	P07-Boston	P07-Boston-C	Boston-C	1	1-colon	P07KO-C-1	93-C
93.F	AAAAATCA	GAGTTTGATCNTGGCTCAG	P07KO5	454	na	na	2012	KO	P07	fecal	2012-fecal	KO-fecal	P07-fecal	P07KO-F	P07-KO	Boston	P07-KO-Bos	P07-Boston	P07-Boston-F	Boston-F	1	1-fecal	P07KO-F-1	93-F
7P1F.28F	AAAACGAT	GAGTTTGATCNTGGCTCAG	P07M1	454	P07-Cage1	Mother1	2015	KO	P07	fecal	2015-fecal	KO-fecal	P07-fecal	P07KO-F	P07-KO	Laramie	P07-KO-Lar	P07-Laramie	P07-Laramie-F	Laramie-F	2	2-fecal	P07KO-F-2	7P1F-28F
7P2C.28F	AAAACGCA	GAGTTTGATCNTGGCTCAG	P07M2	454	P07-Cage2	Mother7	2015	KO	P07	colon	2015-colon	KO-colon	P07-colon	P07KO-C	P07-KO	Laramie	P07-KO-Lar	P07-Laramie	P07-Laramie-C	Laramie-C	2	2-colon	P07KO-C-2	7P2C-28F
7P2F.28F	AAAACGCC	GAGTTTGATCNTGGCTCAG	P07M2	454	P07-Cage2	Mother7	2015	KO	P07	fecal	2015-fecal	KO-fecal	P07-fecal	P07KO-F	P07-KO	Laramie	P07-KO-Lar	P07-Laramie	P07-Laramie-F	Laramie-F	2	2-fecal	P07KO-F-2	7P2F-28F
7P3C.28F	AAAACGCG	GAGTTTGATCNTGGCTCAG	P07M3	454	P07-Cage3	Mother8	2015	KO	P07	colon	2015-colon	KO-colon	P07-colon	P07KO-C	P07-KO	Laramie	P07-KO-Lar	P07-Laramie	P07-Laramie-C	Laramie-C	2	2-colon	P07KO-C-2	7P3C-28F
7P3F.28F	AAAACGCT	GAGTTTGATCNTGGCTCAG	P07M3	454	P07-Cage3	Mother8	2015	KO	P07	fecal	2015-fecal	KO-fecal	P07-fecal	P07KO-F	P07-KO	Laramie	P07-KO-Lar	P07-Laramie	P07-Laramie-F	Laramie-F	2	2-fecal	P07KO-F-2	7P3F-28F
7P4C.28F	AAAACGGA	GAGTTTGATCNTGGCTCAG	P07M4	454	P07-Cage4	Mother9	2015	KO	P07	colon	2015-colon	KO-colon	P07-colon	P07KO-C	P07-KO	Laramie	P07-KO-Lar	P07-Laramie	P07-Laramie-C	Laramie-C	2	2-colon	P07KO-C-2	7P4C-28F
7P4F.28F	AAAACGGC	GAGTTTGATCNTGGCTCAG	P07M4	454	P07-Cage4	Mother9	2015	KO	P07	fecal	2015-fecal	KO-fecal	P07-fecal	P07KO-F	P07-KO	Laramie	P07-KO-Lar	P07-Laramie	P07-Laramie-F	Laramie-F	2	2-fecal	P07KO-F-2	7P4F-28F
7P5C.28F	AAAACGGG	GAGTTTGATCNTGGCTCAG	P07M5	454	P07-Cage5	Mother10	2015	KO	P07	colon	2015-colon	KO-colon	P07-colon	P07KO-C	P07-KO	Laramie	P07-KO-Lar	P07-Laramie	P07-Laramie-C	Laramie-C	2	2-colon	P07KO-C-2	7P5C-28F
7P5F.28F	AAAACGGT	GAGTTTGATCNTGGCTCAG	P07M5	454	P07-Cage5	Mother10	2015	KO	P07	fecal	2015-fecal	KO-fecal	P07-fecal	P07KO-F	P07-KO	Laramie	P07-KO-Lar	P07-Laramie	P07-Laramie-F	Laramie-F	2	2-fecal	P07KO-F-2	7P5F-28F
01.C	AAAAAAAA	GAGTTTGATCNTGGCTCAG	P07WT1	454	na	na	2012	WT	P07	colon	2012-colon	WT-colon	P07-colon	P07WT-C	P07-WT	Boston	P07-WT-Bos	P07-Boston	P07-Boston-C	Boston-C	1	1-colon	P07WT-C-1	01-C
01.F	AAAAAATT	GAGTTTGATCNTGGCTCAG	P07WT1	454	na	na	2012	WT	P07	fecal	2012-fecal	WT-fecal	P07-fecal	P07WT-F	P07-WT	Boston	P07-WT-Bos	P07-Boston	P07-Boston-F	Boston-F	1	1-fecal	P07WT-F-1	01-F
02.C	AAAAAAAC	GAGTTTGATCNTGGCTCAG	P07WT2	454	na	na	2012	WT	P07	colon	2012-colon	WT-colon	P07-colon	P07WT-C	P07-WT	Boston	P07-WT-Bos	P07-Boston	P07-Boston-C	Boston-C	1	1-colon	P07WT-C-1	02-C
02.F	AAAAAATG	GAGTTTGATCNTGGCTCAG	P07WT2	454	na	na	2012	WT	P07	fecal	2012-fecal	WT-fecal	P07-fecal	P07WT-F	P07-WT	Boston	P07-WT-Bos	P07-Boston	P07-Boston-F	Boston-F	1	1-fecal	P07WT-F-1	02-F
05.C	AAAAAAAT	GAGTTTGATCNTGGCTCAG	P07WT3	454	na	na	2012	WT	P07	colon	2012-colon	WT-colon	P07-colon	P07WT-C	P07-WT	Boston	P07-WT-Bos	P07-Boston	P07-Boston-C	Boston-C	1	1-colon	P07WT-C-1	05-C
05.F	AAAAAAGA	GAGTTTGATCNTGGCTCAG	P07WT3	454	na	na	2012	WT	P07	fecal	2012-fecal	WT-fecal	P07-fecal	P07WT-F	P07-WT	Boston	P07-WT-Bos	P07-Boston	P07-Boston-F	Boston-F	1	1-fecal	P07WT-F-1	05-F
06.C	AAAAAAAG	GAGTTTGATCNTGGCTCAG	P07WT4	454	na	na	2012	WT	P07	colon	2012-colon	WT-colon	P07-colon	P07WT-C	P07-WT	Boston	P07-WT-Bos	P07-Boston	P07-Boston-C	Boston-C	1	1-colon	P07WT-C-1	06-C
06.F	AAAAAAGC	GAGTTTGATCNTGGCTCAG	P07WT4	454	na	na	2012	WT	P07	fecal	2012-fecal	WT-fecal	P07-fecal	P07WT-F	P07-WT	Boston	P07-WT-Bos	P07-Boston	P07-Boston-F	Boston-F	1	1-fecal	P07WT-F-1	06-F
07.C	AAAAAACA	GAGTTTGATCNTGGCTCAG	P07WT5	454	na	na	2012	WT	P07	colon	2012-colon	WT-colon	P07-colon	P07WT-C	P07-WT	Boston	P07-WT-Bos	P07-Boston	P07-Boston-C	Boston-C	1	1-colon	P07WT-C-1	07-C
07.F	AAAAAAGT	GAGTTTGATCNTGGCTCAG	P07WT5	454	na	na	2012	WT	P07	fecal	2012-fecal	WT-fecal	P07-fecal	P07WT-F	P07-WT	Boston	P07-WT-Bos	P07-Boston	P07-Boston-F	Boston-F	1	1-fecal	P07WT-F-1	07-F
7W1C.28F	AAAACGTA	GAGTTTGATCNTGGCTCAG	P07WT1	454	P07-Cage1	Mother1	2015	WT	P07	colon	2015-colon	WT-colon	P07-colon	P07WT-C	P07-WT	Laramie	P07-WT-Lar	P07-Laramie	P07-Laramie-C	Laramie-C	2	2-colon	P07WT-C-2	7W1C-28F
7W1F.28F	AAAACGTC	GAGTTTGATCNTGGCTCAG	P07WT1	454	P07-Cage1	Mother1	2015	WT	P07	fecal	2015-fecal	WT-fecal	P07-fecal	P07WT-F	P07-WT	Laramie	P07-WT-Lar	P07-Laramie	P07-Laramie-F	Laramie-F	2	2-fecal	P07WT-F-2	7W1F-28F
7W2C.28F	AAAACGTG	GAGTTTGATCNTGGCTCAG	P07WT2	454	P07-Cage2	Mother7	2015	WT	P07	colon	2015-colon	WT-colon	P07-colon	P07WT-C	P07-WT	Laramie	P07-WT-Lar	P07-Laramie	P07-Laramie-C	Laramie-C	2	2-colon	P07WT-C-2	7W2C-28F
7W2F.28F	AAAACGTT	GAGTTTGATCNTGGCTCAG	P07WT2	454	P07-Cage2	Mother7	2015	WT	P07	fecal	2015-fecal	WT-fecal	P07-fecal	P07WT-F	P07-WT	Laramie	P07-WT-Lar	P07-Laramie	P07-Laramie-F	Laramie-F	2	2-fecal	P07WT-F-2	7W2F-28F
7W3C.28F	AAAACTAA	GAGTTTGATCNTGGCTCAG	P07WT3	454	P07-Cage3	Mother8	2015	WT	P07	colon	2015-colon	WT-colon	P07-colon	P07WT-C	P07-WT	Laramie	P07-WT-Lar	P07-Laramie	P07-Laramie-C	Laramie-C	2	2-colon	P07WT-C-2	7W3C-28F
7W3F.28F	AAAACTAC	GAGTTTGATCNTGGCTCAG	P07WT3	454	P07-Cage3	Mother8	2015	WT	P07	fecal	2015-fecal	WT-fecal	P07-fecal	P07WT-F	P07-WT	Laramie	P07-WT-Lar	P07-Laramie	P07-Laramie-F	Laramie-F	2	2-fecal	P07WT-F-2	7W3F-28F
7W4C.28F	AAAACTAG	GAGTTTGATCNTGGCTCAG	P07WT4	454	P07-Cage4	Mother9	2015	WT	P07	colon	2015-colon	WT-colon	P07-colon	P07WT-C	P07-WT	Laramie	P07-WT-Lar	P07-Laramie	P07-Laramie-C	Laramie-C	2	2-colon	P07WT-C-2	7W4C-28F
7W4F.28F	AAAACTAT	GAGTTTGATCNTGGCTCAG	P07WT4	454	P07-Cage4	Mother9	2015	WT	P07	fecal	2015-fecal	WT-fecal	P07-fecal	P07WT-F	P07-WT	Laramie	P07-WT-Lar	P07-Laramie	P07-Laramie-F	Laramie-F	2	2-fecal	P07WT-F-2	7W4F-28F
7W5C.28F	AAAACTCA	GAGTTTGATCNTGGCTCAG	P07WT5	454	P07-Cage5	Mother10	2015	WT	P07	colon	2015-colon	WT-colon	P07-colon	P07WT-C	P07-WT	Laramie	P07-WT-Lar	P07-Laramie	P07-Laramie-C	Laramie-C	2	2-colon	P07WT-C-2	7W5C-28F
7W5F.28F	AAAACTCC	GAGTTTGATCNTGGCTCAG	P07WT5	454	P07-Cage5	Mother10	2015	WT	P07	fecal	2015-fecal	WT-fecal	P07-fecal	P07WT-F	P07-WT	Laramie	P07-WT-Lar	P07-Laramie	P07-Laramie-F	Laramie-F	2	2-fecal	P07WT-F-2	7W5F-28F
46.C	AAAAACCA	GAGTTTGATCNTGGCTCAG	P20KO1	454	na	na	2012	KO	P20	colon	2012-colon	KO-colon	P20-colon	P20KO-C	P20-KO	Boston	P20-KO-Bos	P20-Boston	P20-Boston-C	Boston-C	1	1-colon	P20KO-C-1	46-C
46.F	AAAAACTG	GAGTTTGATCNTGGCTCAG	P20KO1	454	na	na	2012	KO	P20	fecal	2012-fecal	KO-fecal	P20-fecal	P20KO-F	P20-KO	Boston	P20-KO-Bos	P20-Boston	P20-Boston-F	Boston-F	1	1-fecal	P20KO-F-1	46-F
47.C	AAAAACCC	GAGTTTGATCNTGGCTCAG	P20KO2	454	na	na	2012	KO	P20	colon	2012-colon	KO-colon	P20-colon	P20KO-C	P20-KO	Boston	P20-KO-Bos	P20-Boston	P20-Boston-C	Boston-C	1	1-colon	P20KO-C-1	47-C
47.F	AAAAACGA	GAGTTTGATCNTGGCTCAG	P20KO2	454	na	na	2012	KO	P20	fecal	2012-fecal	KO-fecal	P20-fecal	P20KO-F	P20-KO	Boston	P20-KO-Bos	P20-Boston	P20-Boston-F	Boston-F	1	1-fecal	P20KO-F-1	47-F
48.C	AAAAACCT	GAGTTTGATCNTGGCTCAG	P20KO3	454	na	na	2012	KO	P20	colon	2012-colon	KO-colon	P20-colon	P20KO-C	P20-KO	Boston	P20-KO-Bos	P20-Boston	P20-Boston-C	Boston-C	1	1-colon	P20KO-C-1	48-C
48.F	AAAAACGC	GAGTTTGATCNTGGCTCAG	P20KO3	454	na	na	2012	KO	P20	fecal	2012-fecal	KO-fecal	P20-fecal	P20KO-F	P20-KO	Boston	P20-KO-Bos	P20-Boston	P20-Boston-F	Boston-F	1	1-fecal	P20KO-F-1	48-F
49.C	AAAAACCG	GAGTTTGATCNTGGCTCAG	P20KO4	454	na	na	2012	KO	P20	colon	2012-colon	KO-colon	P20-colon	P20KO-C	P20-KO	Boston	P20-KO-Bos	P20-Boston	P20-Boston-C	Boston-C	1	1-colon	P20KO-C-1	49-C
49.F	AAAAACGT	GAGTTTGATCNTGGCTCAG	P20KO4	454	na	na	2012	KO	P20	fecal	2012-fecal	KO-fecal	P20-fecal	P20KO-F	P20-KO	Boston	P20-KO-Bos	P20-Boston	P20-Boston-F	Boston-F	1	1-fecal	P20KO-F-1	49-F
50.C	AAAAACTA	GAGTTTGATCNTGGCTCAG	P20KO5	454	na	na	2012	KO	P20	colon	2012-colon	KO-colon	P20-colon	P20KO-C	P20-KO	Boston	P20-KO-Bos	P20-Boston	P20-Boston-C	Boston-C	1	1-colon	P20KO-C-1	50-C
50.F	AAAAACGG	GAGTTTGATCNTGGCTCAG	P20KO5	454	na	na	2012	KO	P20	fecal	2012-fecal	KO-fecal	P20-fecal	P20KO-F	P20-KO	Boston	P20-KO-Bos	P20-Boston	P20-Boston-F	Boston-F	1	1-fecal	P20KO-F-1	50-F
20P1C.28F	AAAACAAA	GAGTTTGATCNTGGCTCAG	P20M1	454	P20-Cage1	Mother2	2015	KO	P20	colon	2015-colon	KO-colon	P20-colon	P20KO-C	P20-KO	Laramie	P20-KO-Lar	P20-Laramie	P20-Laramie-C	Laramie-C	2	2-colon	P20KO-C-2	20P1C-28F
20P1F.28F	AAAACAAC	GAGTTTGATCNTGGCTCAG	P20M1	454	P20-Cage1	Mother2	2015	KO	P20	fecal	2015-fecal	KO-fecal	P20-fecal	P20KO-F	P20-KO	Laramie	P20-KO-Lar	P20-Laramie	P20-Laramie-F	Laramie-F	2	2-fecal	P20KO-F-2	20P1F-28F
20P2C.28F	AAAACAAG	GAGTTTGATCNTGGCTCAG	P20M2	454	P20-Cage1	Mother2	2015	KO	P20	colon	2015-colon	KO-colon	P20-colon	P20KO-C	P20-KO	Laramie	P20-KO-Lar	P20-Laramie	P20-Laramie-C	Laramie-C	2	2-colon	P20KO-C-2	20P2C-28F
20P2F.28F	AAAACAAT	GAGTTTGATCNTGGCTCAG	P20M2	454	P20-Cage1	Mother2	2015	KO	P20	fecal	2015-fecal	KO-fecal	P20-fecal	P20KO-F	P20-KO	Laramie	P20-KO-Lar	P20-Laramie	P20-Laramie-F	Laramie-F	2	2-fecal	P20KO-F-2	20P2F-28F
20P3C.28F	AAAACACA	GAGTTTGATCNTGGCTCAG	P20M3	454	P20-Cage1	Mother2	2015	KO	P20	colon	2015-colon	KO-colon	P20-colon	P20KO-C	P20-KO	Laramie	P20-KO-Lar	P20-Laramie	P20-Laramie-C	Laramie-C	2	2-colon	P20KO-C-2	20P3C-28F
20P3F.28F	AAAACACC	GAGTTTGATCNTGGCTCAG	P20M3	454	P20-Cage1	Mother2	2015	KO	P20	fecal	2015-fecal	KO-fecal	P20-fecal	P20KO-F	P20-KO	Laramie	P20-KO-Lar	P20-Laramie	P20-Laramie-F	Laramie-F	2	2-fecal	P20KO-F-2	20P3F-28F
20P4C.28F	AAAACACG	GAGTTTGATCNTGGCTCAG	P20M4	454	P20-Cage2	Mother2	2015	KO	P20	colon	2015-colon	KO-colon	P20-colon	P20KO-C	P20-KO	Laramie	P20-KO-Lar	P20-Laramie	P20-Laramie-C	Laramie-C	2	2-colon	P20KO-C-2	20P4C-28F
20P4F.28F	AAAACACT	GAGTTTGATCNTGGCTCAG	P20M4	454	P20-Cage2	Mother2	2015	KO	P20	fecal	2015-fecal	KO-fecal	P20-fecal	P20KO-F	P20-KO	Laramie	P20-KO-Lar	P20-Laramie	P20-Laramie-F	Laramie-F	2	2-fecal	P20KO-F-2	20P4F-28F
20P5C.28F	AAAACAGA	GAGTTTGATCNTGGCTCAG	P20M5	454	P20-Cage2	Mother2	2015	KO	P20	colon	2015-colon	KO-colon	P20-colon	P20KO-C	P20-KO	Laramie	P20-KO-Lar	P20-Laramie	P20-Laramie-C	Laramie-C	2	2-colon	P20KO-C-2	20P5C-28F
20P5F.28F	AAAACAGC	GAGTTTGATCNTGGCTCAG	P20M5	454	P20-Cage2	Mother2	2015	KO	P20	fecal	2015-fecal	KO-fecal	P20-fecal	P20KO-F	P20-KO	Laramie	P20-KO-Lar	P20-Laramie	P20-Laramie-F	Laramie-F	2	2-fecal	P20KO-F-2	20P5F-28F
20P6C.28F	AAAACAGG	GAGTTTGATCNTGGCTCAG	P20M6	454	P20-Cage2	Mother2	2015	KO	P20	colon	2015-colon	KO-colon	P20-colon	P20KO-C	P20-KO	Laramie	P20-KO-Lar	P20-Laramie	P20-Laramie-C	Laramie-C	2	2-colon	P20KO-C-2	20P6C-28F
20P6F.28F	AAAACAGT	GAGTTTGATCNTGGCTCAG	P20M6	454	P20-Cage2	Mother2	2015	KO	P20	fecal	2015-fecal	KO-fecal	P20-fecal	P20KO-F	P20-KO	Laramie	P20-KO-Lar	P20-Laramie	P20-Laramie-F	Laramie-F	2	2-fecal	P20KO-F-2	20P6F-28F
30.C	AAAAAACC	GAGTTTGATCNTGGCTCAG	P20WT1	454	na	na	2012	WT	P20	colon	2012-colon	WT-colon	P20-colon	P20WT-C	P20-WT	Boston	P20-WT-Bos	P20-Boston	P20-Boston-C	Boston-C	1	1-colon	P20WT-C-1	30-C
30.F	AAAAAAGG	GAGTTTGATCNTGGCTCAG	P20WT1	454	na	na	2012	WT	P20	fecal	2012-fecal	WT-fecal	P20-fecal	P20WT-F	P20-WT	Boston	P20-WT-Bos	P20-Boston	P20-Boston-F	Boston-F	1	1-fecal	P20WT-F-1	30-F
31.C	AAAAAACT	GAGTTTGATCNTGGCTCAG	P20WT2	454	na	na	2012	WT	P20	colon	2012-colon	WT-colon	P20-colon	P20WT-C	P20-WT	Boston	P20-WT-Bos	P20-Boston	P20-Boston-C	Boston-C	1	1-colon	P20WT-C-1	31-C
31.F	AAAAACAA	GAGTTTGATCNTGGCTCAG	P20WT2	454	na	na	2012	WT	P20	fecal	2012-fecal	WT-fecal	P20-fecal	P20WT-F	P20-WT	Boston	P20-WT-Bos	P20-Boston	P20-Boston-F	Boston-F	1	1-fecal	P20WT-F-1	31-F
32.C	AAAAAACG	GAGTTTGATCNTGGCTCAG	P20WT3	454	na	na	2012	WT	P20	colon	2012-colon	WT-colon	P20-colon	P20WT-C	P20-WT	Boston	P20-WT-Bos	P20-Boston	P20-Boston-C	Boston-C	1	1-colon	P20WT-C-1	32-C
32.F	AAAAACAC	GAGTTTGATCNTGGCTCAG	P20WT3	454	na	na	2012	WT	P20	fecal	2012-fecal	WT-fecal	P20-fecal	P20WT-F	P20-WT	Boston	P20-WT-Bos	P20-Boston	P20-Boston-F	Boston-F	1	1-fecal	P20WT-F-1	32-F
33.C	AAAAAATA	GAGTTTGATCNTGGCTCAG	P20WT4	454	na	na	2012	WT	P20	colon	2012-colon	WT-colon	P20-colon	P20WT-C	P20-WT	Boston	P20-WT-Bos	P20-Boston	P20-Boston-C	Boston-C	1	1-colon	P20WT-C-1	33-C
33.F	AAAAACAT	GAGTTTGATCNTGGCTCAG	P20WT4	454	na	na	2012	WT	P20	fecal	2012-fecal	WT-fecal	P20-fecal	P20WT-F	P20-WT	Boston	P20-WT-Bos	P20-Boston	P20-Boston-F	Boston-F	1	1-fecal	P20WT-F-1	33-F
34.C	AAAAAATC	GAGTTTGATCNTGGCTCAG	P20WT5	454	na	na	2012	WT	P20	colon	2012-colon	WT-colon	P20-colon	P20WT-C	P20-WT	Boston	P20-WT-Bos	P20-Boston	P20-Boston-C	Boston-C	1	1-colon	P20WT-C-1	34-C
34.F	AAAAACAG	GAGTTTGATCNTGGCTCAG	P20WT5	454	na	na	2012	WT	P20	fecal	2012-fecal	WT-fecal	P20-fecal	P20WT-F	P20-WT	Boston	P20-WT-Bos	P20-Boston	P20-Boston-F	Boston-F	1	1-fecal	P20WT-F-1	34-F
20W1C.28F	AAAACATA	GAGTTTGATCNTGGCTCAG	P20WT1	454	P20-Cage1	Mother2	2015	WT	P20	colon	2015-colon	WT-colon	P20-colon	P20WT-C	P20-WT	Laramie	P20-WT-Lar	P20-Laramie	P20-Laramie-C	Laramie-C	2	2-colon	P20WT-C-2	20W1C-28F
20W1F.28F	AAAACATC	GAGTTTGATCNTGGCTCAG	P20WT1	454	P20-Cage1	Mother2	2015	WT	P20	fecal	2015-fecal	WT-fecal	P20-fecal	P20WT-F	P20-WT	Laramie	P20-WT-Lar	P20-Laramie	P20-Laramie-F	Laramie-F	2	2-fecal	P20WT-F-2	20W1F-28F
20W2C.28F	AAAACATG	GAGTTTGATCNTGGCTCAG	P20WT2	454	P20-Cage1	Mother2	2015	WT	P20	colon	2015-colon	WT-colon	P20-colon	P20WT-C	P20-WT	Laramie	P20-WT-Lar	P20-Laramie	P20-Laramie-C	Laramie-C	2	2-colon	P20WT-C-2	20W2C-28F
20W2F.28F	AAAACATT	GAGTTTGATCNTGGCTCAG	P20WT2	454	P20-Cage1	Mother2	2015	WT	P20	fecal	2015-fecal	WT-fecal	P20-fecal	P20WT-F	P20-WT	Laramie	P20-WT-Lar	P20-Laramie	P20-Laramie-F	Laramie-F	2	2-fecal	P20WT-F-2	20W2F-28F
20W3C.28F	AAAACCAA	GAGTTTGATCNTGGCTCAG	P20WT3	454	P20-Cage1	Mother2	2015	WT	P20	colon	2015-colon	WT-colon	P20-colon	P20WT-C	P20-WT	Laramie	P20-WT-Lar	P20-Laramie	P20-Laramie-C	Laramie-C	2	2-colon	P20WT-C-2	20W3C-28F
20W3F.28F	AAAACCAC	GAGTTTGATCNTGGCTCAG	P20WT3	454	P20-Cage1	Mother2	2015	WT	P20	fecal	2015-fecal	WT-fecal	P20-fecal	P20WT-F	P20-WT	Laramie	P20-WT-Lar	P20-Laramie	P20-Laramie-F	Laramie-F	2	2-fecal	P20WT-F-2	20W3F-28F
20W4C.28F	AAAACCAG	GAGTTTGATCNTGGCTCAG	P20WT4	454	P20-Cage2	Mother2	2015	WT	P20	colon	2015-colon	WT-colon	P20-colon	P20WT-C	P20-WT	Laramie	P20-WT-Lar	P20-Laramie	P20-Laramie-C	Laramie-C	2	2-colon	P20WT-C-2	20W4C-28F
20W4F.28F	AAAACCAT	GAGTTTGATCNTGGCTCAG	P20WT4	454	P20-Cage2	Mother2	2015	WT	P20	fecal	2015-fecal	WT-fecal	P20-fecal	P20WT-F	P20-WT	Laramie	P20-WT-Lar	P20-Laramie	P20-Laramie-F	Laramie-F	2	2-fecal	P20WT-F-2	20W4F-28F
20W5C.28F	AAAACCCA	GAGTTTGATCNTGGCTCAG	P20WT5	454	P20-Cage2	Mother2	2015	WT	P20	colon	2015-colon	WT-colon	P20-colon	P20WT-C	P20-WT	Laramie	P20-WT-Lar	P20-Laramie	P20-Laramie-C	Laramie-C	2	2-colon	P20WT-C-2	20W5C-28F
20W5F.28F	AAAACCCC	GAGTTTGATCNTGGCTCAG	P20WT5	454	P20-Cage2	Mother2	2015	WT	P20	fecal	2015-fecal	WT-fecal	P20-fecal	P20WT-F	P20-WT	Laramie	P20-WT-Lar	P20-Laramie	P20-Laramie-F	Laramie-F	2	2-fecal	P20WT-F-2	20W5F-28F
20W6C.28F	AAAACCCG	GAGTTTGATCNTGGCTCAG	P20WT6	454	P20-Cage2	Mother2	2015	WT	P20	colon	2015-colon	WT-colon	P20-colon	P20WT-C	P20-WT	Laramie	P20-WT-Lar	P20-Laramie	P20-Laramie-C	Laramie-C	2	2-colon	P20WT-C-2	20W6C-28F
20W6F.28F	AAAACCCT	GAGTTTGATCNTGGCTCAG	P20WT6	454	P20-Cage2	Mother2	2015	WT	P20	fecal	2015-fecal	WT-fecal	P20-fecal	P20WT-F	P20-WT	Laramie	P20-WT-Lar	P20-Laramie	P20-Laramie-F	Laramie-F	2	2-fecal	P20WT-F-2	20W6F-28F
100.C	AAAAATTG	GAGTTTGATCNTGGCTCAG	P24KO1	454	na	na	2012	KO	P24	colon	2012-colon	KO-colon	P24-colon	P24KO-C	P24-KO	Boston	P24-KO-Bos	P24-Boston	P24-Boston-C	Boston-C	1	1-colon	P24KO-C-1	100-C
100.F	AAAAATCC	GAGTTTGATCNTGGCTCAG	P24KO1	454	na	na	2012	KO	P24	fecal	2012-fecal	KO-fecal	P24-fecal	P24KO-F	P24-KO	Boston	P24-KO-Bos	P24-Boston	P24-Boston-F	Boston-F	1	1-fecal	P24KO-F-1	100-F
101.C	AAAAATGA	GAGTTTGATCNTGGCTCAG	P24KO2	454	na	na	2012	KO	P24	colon	2012-colon	KO-colon	P24-colon	P24KO-C	P24-KO	Boston	P24-KO-Bos	P24-Boston	P24-Boston-C	Boston-C	1	1-colon	P24KO-C-1	101-C
101.F	AAAAATCT	GAGTTTGATCNTGGCTCAG	P24KO2	454	na	na	2012	KO	P24	fecal	2012-fecal	KO-fecal	P24-fecal	P24KO-F	P24-KO	Boston	P24-KO-Bos	P24-Boston	P24-Boston-F	Boston-F	1	1-fecal	P24KO-F-1	101-F
102.C	AAAAATGC	GAGTTTGATCNTGGCTCAG	P24KO3	454	na	na	2012	KO	P24	colon	2012-colon	KO-colon	P24-colon	P24KO-C	P24-KO	Boston	P24-KO-Bos	P24-Boston	P24-Boston-C	Boston-C	1	1-colon	P24KO-C-1	102-C
102.F	AAAAATCG	GAGTTTGATCNTGGCTCAG	P24KO3	454	na	na	2012	KO	P24	fecal	2012-fecal	KO-fecal	P24-fecal	P24KO-F	P24-KO	Boston	P24-KO-Bos	P24-Boston	P24-Boston-F	Boston-F	1	1-fecal	P24KO-F-1	102-F
24P1F.28F	AAAACCGA	GAGTTTGATCNTGGCTCAG	P24M1	454	P24-Cage1	Mother1	2015	KO	P24	fecal	2015-fecal	KO-fecal	P24-fecal	P24KO-F	P24-KO	Laramie	P24-KO-Lar	P24-Laramie	P24-Laramie-F	Laramie-F	2	2-fecal	P24KO-F-2	24P1F-28F
24P2C.28F	AAAACCGC	GAGTTTGATCNTGGCTCAG	P24M2	454	P24-Cage1	Mother1	2015	KO	P24	colon	2015-colon	KO-colon	P24-colon	P24KO-C	P24-KO	Laramie	P24-KO-Lar	P24-Laramie	P24-Laramie-C	Laramie-C	2	2-colon	P24KO-C-2	24P2C-28F
24P4C.28F	AAAACCGG	GAGTTTGATCNTGGCTCAG	P24M4	454	P24-Cage3	Mother4	2015	KO	P24	colon	2015-colon	KO-colon	P24-colon	P24KO-C	P24-KO	Laramie	P24-KO-Lar	P24-Laramie	P24-Laramie-C	Laramie-C	2	2-colon	P24KO-C-2	24P4C-28F
24P4F.28F	AAAACCGT	GAGTTTGATCNTGGCTCAG	P24M4	454	P24-Cage3	Mother4	2015	KO	P24	fecal	2015-fecal	KO-fecal	P24-fecal	P24KO-F	P24-KO	Laramie	P24-KO-Lar	P24-Laramie	P24-Laramie-F	Laramie-F	2	2-fecal	P24KO-F-2	24P4F-28F
P24.PIE.6.colon.MS28F.388R	AAAACAAA	GAGTTTGATCNTGGCTCAG	P24KO6	illumina	P24-Cage5	Mother6	2015	KO	P24	colon	2015-colon	KO-colon	P24-colon	P24KO-C	P24-KO	Laramie	P24-KO-Lar	P24-Laramie	P24-Laramie-C	Laramie-C	2	2-colon	P24KO-C-2	MS28F-388R
P24.PIE.6.feces.MS28F.388R	AAAACAAC	GAGTTTGATCNTGGCTCAG	P24KO6	illumina	P24-Cage5	Mother6	2015	KO	P24	fecal	2015-fecal	KO-fecal	P24-fecal	P24KO-F	P24-KO	Laramie	P24-KO-Lar	P24-Laramie	P24-Laramie-F	Laramie-F	2	2-fecal	P24KO-F-2	MS28F-388R
P24.PIE.7.colon.MS28F.388R	AAAACAAG	GAGTTTGATCNTGGCTCAG	P24KO7	illumina	P24-Cage5	Mother6	2015	KO	P24	colon	2015-colon	KO-colon	P24-colon	P24KO-C	P24-KO	Laramie	P24-KO-Lar	P24-Laramie	P24-Laramie-C	Laramie-C	2	2-colon	P24KO-C-2	MS28F-388R
P24.PIE.7.feces.MS28F.388R	AAAACAAT	GAGTTTGATCNTGGCTCAG	P24KO7	illumina	P24-Cage5	Mother6	2015	KO	P24	fecal	2015-fecal	KO-fecal	P24-fecal	P24KO-F	P24-KO	Laramie	P24-KO-Lar	P24-Laramie	P24-Laramie-F	Laramie-F	2	2-fecal	P24KO-F-2	MS28F-388R
104.C	AAAAATGT	GAGTTTGATCNTGGCTCAG	P24WT1	454	na	na	2012	WT	P24	colon	2012-colon	WT-colon	P24-colon	P24WT-C	P24-WT	Boston	P24-WT-Bos	P24-Boston	P24-Boston-C	Boston-C	1	1-colon	P24WT-C-1	104-C
104.F	AAAAATTA	GAGTTTGATCNTGGCTCAG	P24WT1	454	na	na	2012	WT	P24	fecal	2012-fecal	WT-fecal	P24-fecal	P24WT-F	P24-WT	Boston	P24-WT-Bos	P24-Boston	P24-Boston-F	Boston-F	1	1-fecal	P24WT-F-1	104-F
107.C	AAAAATGG	GAGTTTGATCNTGGCTCAG	P24WT2	454	na	na	2012	WT	P24	colon	2012-colon	WT-colon	P24-colon	P24WT-C	P24-WT	Boston	P24-WT-Bos	P24-Boston	P24-Boston-C	Boston-C	1	1-colon	P24WT-C-1	107-C
107.F	AAAAATTC	GAGTTTGATCNTGGCTCAG	P24WT2	454	na	na	2012	WT	P24	fecal	2012-fecal	WT-fecal	P24-fecal	P24WT-F	P24-WT	Boston	P24-WT-Bos	P24-Boston	P24-Boston-F	Boston-F	1	1-fecal	P24WT-F-1	107-F
109.C	AAAAAGAA	GAGTTTGATCNTGGCTCAG	P24WT3	454	na	na	2012	WT	P24	colon	2012-colon	WT-colon	P24-colon	P24WT-C	P24-WT	Boston	P24-WT-Bos	P24-Boston	P24-Boston-C	Boston-C	1	1-colon	P24WT-C-1	109-C
109.F	AAAAATTT	GAGTTTGATCNTGGCTCAG	P24WT3	454	na	na	2012	WT	P24	fecal	2012-fecal	WT-fecal	P24-fecal	P24WT-F	P24-WT	Boston	P24-WT-Bos	P24-Boston	P24-Boston-F	Boston-F	1	1-fecal	P24WT-F-1	109-F
24W1C.28F	AAAACCTA	GAGTTTGATCNTGGCTCAG	P24WT1	454	P24-Cage1	Mother1	2015	WT	P24	colon	2015-colon	WT-colon	P24-colon	P24WT-C	P24-WT	Laramie	P24-WT-Lar	P24-Laramie	P24-Laramie-C	Laramie-C	2	2-colon	P24WT-C-2	24W1C-28F
24W1F.28F	AAAACCTC	GAGTTTGATCNTGGCTCAG	P24WT1	454	P24-Cage1	Mother1	2015	WT	P24	fecal	2015-fecal	WT-fecal	P24-fecal	P24WT-F	P24-WT	Laramie	P24-WT-Lar	P24-Laramie	P24-Laramie-F	Laramie-F	2	2-fecal	P24WT-F-2	24W1F-28F
24W2C.28F	AAAACCTG	GAGTTTGATCNTGGCTCAG	P24WT2	454	P24-Cage1	Mother1	2015	WT	P24	colon	2015-colon	WT-colon	P24-colon	P24WT-C	P24-WT	Laramie	P24-WT-Lar	P24-Laramie	P24-Laramie-C	Laramie-C	2	2-colon	P24WT-C-2	24W2C-28F
24W2F.28F	AAAACCTT	GAGTTTGATCNTGGCTCAG	P23WT2	454	P24-Cage1	Mother1	2015	WT	P24	fecal	2015-fecal	WT-fecal	P24-fecal	P24WT-F	P24-WT	Laramie	P24-WT-Lar	P24-Laramie	P24-Laramie-F	Laramie-F	2	2-fecal	P24WT-F-2	24W2F-28F
24W3C.28F	AAAACGAA	GAGTTTGATCNTGGCTCAG	P23WT3	454	P24-Cage2	Mother3	2015	WT	P24	colon	2015-colon	WT-colon	P24-colon	P24WT-C	P24-WT	Laramie	P24-WT-Lar	P24-Laramie	P24-Laramie-C	Laramie-C	2	2-colon	P24WT-C-2	24W3C-28F
24W4C.28F	AAAACGAC	GAGTTTGATCNTGGCTCAG	P24WT4	454	P24-Cage3	Mother4	2015	WT	P24	colon	2015-colon	WT-colon	P24-colon	P24WT-C	P24-WT	Laramie	P24-WT-Lar	P24-Laramie	P24-Laramie-C	Laramie-C	2	2-colon	P24WT-C-2	24W4C-28F
24W5C.28F	AAAACGAG	GAGTTTGATCNTGGCTCAG	P24WT5	454	P24-Cage4	Mother5	2015	WT	P24	colon	2015-colon	WT-colon	P24-colon	P24WT-C	P24-WT	Laramie	P24-WT-Lar	P24-Laramie	P24-Laramie-C	Laramie-C	2	2-colon	P24WT-C-2	24W5C-28F
P24.WT.6.colon.MS28F.388R	AAAACACA	GAGTTTGATCNTGGCTCAG	P24WT6	illumina	P24-Cage5	Mother6	2015	WT	P24	colon	2015-colon	WT-colon	P24-colon	P24WT-C	P24-WT	Laramie	P24-WT-Lar	P24-Laramie	P24-Laramie-C	Laramie-C	2	2-colon	P24WT-C-2	MS28F-388R
P24.WT.6.feces.MS28F.388R	AAAACACC	GAGTTTGATCNTGGCTCAG	P24WT6	illumina	P24-Cage5	Mother6	2015	WT	P24	fecal	2015-fecal	WT-fecal	P24-fecal	P24WT-F	P24-WT	Laramie	P24-WT-Lar	P24-Laramie	P24-Laramie-F	Laramie-F	2	2-fecal	P24WT-F-2	MS28F-388R
P24.WT.7.colon.MS28F.388R	AAAACACG	GAGTTTGATCNTGGCTCAG	P24WT7	illumina	P24-Cage5	Mother6	2015	WT	P24	colon	2015-colon	WT-colon	P24-colon	P24WT-C	P24-WT	Laramie	P24-WT-Lar	P24-Laramie	P24-Laramie-C	Laramie-C	2	2-colon	P24WT-C-2	MS28F-388R
P24.WT.7.feces.MS28F.388R	AAAACACT	GAGTTTGATCNTGGCTCAG	P24WT7	illumina	P24-Cage5	Mother6	2015	WT	P24	fecal	2015-fecal	WT-fecal	P24-fecal	P24WT-F	P24-WT	Laramie	P24-WT-Lar	P24-Laramie	P24-Laramie-F	Laramie-F	2	2-fecal	P24WT-F-2	MS28F-388R
