# Supplementary material for: Microbiome Composition in Both Wild-Type and Disease Model Mice Is Heavily Influenced by Mouse Facility
Source: Front Microbiol. 2018 Jul 20;9:1598. doi: 10.3389/fmicb.2018.01598 (PMC6062620; doi:10.3389/fmicb.2018.01598)
Supplement: Supplementary file 2 [file Data_Sheet_2.ZIP › DataSheet2/hscr_R_meta.txt]

SampleID	Platform	Year	Geno	Age	Type	YearType	GenoType	AgeType	AgeGenoType	Group	Facility	GroupFacility	GroupFacilityType	AgeFacility	AgeFacilityType	FacilityType	Study	StudyType	AgeGenoTypeStudy
92.C	454	2012	KO	P07	colon	2012-colon	KO-colon	P07-colon	P07KO-C	P07-KO	Boston	P07-KO-Bos	P07-KO-Bos-C	P07-Boston	P07-Boston-C	Boston-C	1	1-colon	P07KO-C-1
80.C	454	2012	KO	P07	colon	2012-colon	KO-colon	P07-colon	P07KO-C	P07-KO	Boston	P07-KO-Bos	P07-KO-Bos-C	P07-Boston	P07-Boston-C	Boston-C	1	1-colon	P07KO-C-1
91.C	454	2012	KO	P07	colon	2012-colon	KO-colon	P07-colon	P07KO-C	P07-KO	Boston	P07-KO-Bos	P07-KO-Bos-C	P07-Boston	P07-Boston-C	Boston-C	1	1-colon	P07KO-C-1
93.C	454	2012	KO	P07	colon	2012-colon	KO-colon	P07-colon	P07KO-C	P07-KO	Boston	P07-KO-Bos	P07-KO-Bos-C	P07-Boston	P07-Boston-C	Boston-C	1	1-colon	P07KO-C-1
81.C	454	2012	KO	P07	colon	2012-colon	KO-colon	P07-colon	P07KO-C	P07-KO	Boston	P07-KO-Bos	P07-KO-Bos-C	P07-Boston	P07-Boston-C	Boston-C	1	1-colon	P07KO-C-1
92.F	454	2012	KO	P07	fecal	2012-fecal	KO-fecal	P07-fecal	P07KO-F	P07-KO	Boston	P07-KO-Bos	P07-KO-Bos-F	P07-Boston	P07-Boston-F	Boston-F	1	1-fecal	P07KO-F-1
80.F	454	2012	KO	P07	fecal	2012-fecal	KO-fecal	P07-fecal	P07KO-F	P07-KO	Boston	P07-KO-Bos	P07-KO-Bos-F	P07-Boston	P07-Boston-F	Boston-F	1	1-fecal	P07KO-F-1
93.F	454	2012	KO	P07	fecal	2012-fecal	KO-fecal	P07-fecal	P07KO-F	P07-KO	Boston	P07-KO-Bos	P07-KO-Bos-F	P07-Boston	P07-Boston-F	Boston-F	1	1-fecal	P07KO-F-1
91.F	454	2012	KO	P07	fecal	2012-fecal	KO-fecal	P07-fecal	P07KO-F	P07-KO	Boston	P07-KO-Bos	P07-KO-Bos-F	P07-Boston	P07-Boston-F	Boston-F	1	1-fecal	P07KO-F-1
81.F	454	2012	KO	P07	fecal	2012-fecal	KO-fecal	P07-fecal	P07KO-F	P07-KO	Boston	P07-KO-Bos	P07-KO-Bos-F	P07-Boston	P07-Boston-F	Boston-F	1	1-fecal	P07KO-F-1
7P2C.28F	454	2015	KO	P07	colon	2015-colon	KO-colon	P07-colon	P07KO-C	P07-KO	Laramie	P07-KO-Lar	P07-KO-Lar-C	P07-Laramie	P07-Laramie-C	Laramie-C	2	2-colon	P07KO-C-2
7P5C.28F	454	2015	KO	P07	colon	2015-colon	KO-colon	P07-colon	P07KO-C	P07-KO	Laramie	P07-KO-Lar	P07-KO-Lar-C	P07-Laramie	P07-Laramie-C	Laramie-C	2	2-colon	P07KO-C-2
7P4C.28F	454	2015	KO	P07	colon	2015-colon	KO-colon	P07-colon	P07KO-C	P07-KO	Laramie	P07-KO-Lar	P07-KO-Lar-C	P07-Laramie	P07-Laramie-C	Laramie-C	2	2-colon	P07KO-C-2
7P3C.28F	454	2015	KO	P07	colon	2015-colon	KO-colon	P07-colon	P07KO-C	P07-KO	Laramie	P07-KO-Lar	P07-KO-Lar-C	P07-Laramie	P07-Laramie-C	Laramie-C	2	2-colon	P07KO-C-2
7P1F.28F	454	2015	KO	P07	fecal	2015-fecal	KO-fecal	P07-fecal	P07KO-F	P07-KO	Laramie	P07-KO-Lar	P07-KO-Lar-F	P07-Laramie	P07-Laramie-F	Laramie-F	2	2-fecal	P07KO-F-2
7P2F.28F	454	2015	KO	P07	fecal	2015-fecal	KO-fecal	P07-fecal	P07KO-F	P07-KO	Laramie	P07-KO-Lar	P07-KO-Lar-F	P07-Laramie	P07-Laramie-F	Laramie-F	2	2-fecal	P07KO-F-2
7P3F.28F	454	2015	KO	P07	fecal	2015-fecal	KO-fecal	P07-fecal	P07KO-F	P07-KO	Laramie	P07-KO-Lar	P07-KO-Lar-F	P07-Laramie	P07-Laramie-F	Laramie-F	2	2-fecal	P07KO-F-2
7P5F.28F	454	2015	KO	P07	fecal	2015-fecal	KO-fecal	P07-fecal	P07KO-F	P07-KO	Laramie	P07-KO-Lar	P07-KO-Lar-F	P07-Laramie	P07-Laramie-F	Laramie-F	2	2-fecal	P07KO-F-2
7P4F.28F	454	2015	KO	P07	fecal	2015-fecal	KO-fecal	P07-fecal	P07KO-F	P07-KO	Laramie	P07-KO-Lar	P07-KO-Lar-F	P07-Laramie	P07-Laramie-F	Laramie-F	2	2-fecal	P07KO-F-2
02.C	454	2012	WT	P07	colon	2012-colon	WT-colon	P07-colon	P07WT-C	P07-WT	Boston	P07-WT-Bos	P07-WT-Bos-C	P07-Boston	P07-Boston-C	Boston-C	1	1-colon	P07WT-C-1
05.C	454	2012	WT	P07	colon	2012-colon	WT-colon	P07-colon	P07WT-C	P07-WT	Boston	P07-WT-Bos	P07-WT-Bos-C	P07-Boston	P07-Boston-C	Boston-C	1	1-colon	P07WT-C-1
01.C	454	2012	WT	P07	colon	2012-colon	WT-colon	P07-colon	P07WT-C	P07-WT	Boston	P07-WT-Bos	P07-WT-Bos-C	P07-Boston	P07-Boston-C	Boston-C	1	1-colon	P07WT-C-1
06.C	454	2012	WT	P07	colon	2012-colon	WT-colon	P07-colon	P07WT-C	P07-WT	Boston	P07-WT-Bos	P07-WT-Bos-C	P07-Boston	P07-Boston-C	Boston-C	1	1-colon	P07WT-C-1
07.C	454	2012	WT	P07	colon	2012-colon	WT-colon	P07-colon	P07WT-C	P07-WT	Boston	P07-WT-Bos	P07-WT-Bos-C	P07-Boston	P07-Boston-C	Boston-C	1	1-colon	P07WT-C-1
02.F	454	2012	WT	P07	fecal	2012-fecal	WT-fecal	P07-fecal	P07WT-F	P07-WT	Boston	P07-WT-Bos	P07-WT-Bos-F	P07-Boston	P07-Boston-F	Boston-F	1	1-fecal	P07WT-F-1
05.F	454	2012	WT	P07	fecal	2012-fecal	WT-fecal	P07-fecal	P07WT-F	P07-WT	Boston	P07-WT-Bos	P07-WT-Bos-F	P07-Boston	P07-Boston-F	Boston-F	1	1-fecal	P07WT-F-1
01.F	454	2012	WT	P07	fecal	2012-fecal	WT-fecal	P07-fecal	P07WT-F	P07-WT	Boston	P07-WT-Bos	P07-WT-Bos-F	P07-Boston	P07-Boston-F	Boston-F	1	1-fecal	P07WT-F-1
06.F	454	2012	WT	P07	fecal	2012-fecal	WT-fecal	P07-fecal	P07WT-F	P07-WT	Boston	P07-WT-Bos	P07-WT-Bos-F	P07-Boston	P07-Boston-F	Boston-F	1	1-fecal	P07WT-F-1
07.F	454	2012	WT	P07	fecal	2012-fecal	WT-fecal	P07-fecal	P07WT-F	P07-WT	Boston	P07-WT-Bos	P07-WT-Bos-F	P07-Boston	P07-Boston-F	Boston-F	1	1-fecal	P07WT-F-1
7W1C.28F	454	2015	WT	P07	colon	2015-colon	WT-colon	P07-colon	P07WT-C	P07-WT	Laramie	P07-WT-Lar	P07-WT-Lar-C	P07-Laramie	P07-Laramie-C	Laramie-C	2	2-colon	P07WT-C-2
7W2C.28F	454	2015	WT	P07	colon	2015-colon	WT-colon	P07-colon	P07WT-C	P07-WT	Laramie	P07-WT-Lar	P07-WT-Lar-C	P07-Laramie	P07-Laramie-C	Laramie-C	2	2-colon	P07WT-C-2
7W4C.28F	454	2015	WT	P07	colon	2015-colon	WT-colon	P07-colon	P07WT-C	P07-WT	Laramie	P07-WT-Lar	P07-WT-Lar-C	P07-Laramie	P07-Laramie-C	Laramie-C	2	2-colon	P07WT-C-2
7W3C.28F	454	2015	WT	P07	colon	2015-colon	WT-colon	P07-colon	P07WT-C	P07-WT	Laramie	P07-WT-Lar	P07-WT-Lar-C	P07-Laramie	P07-Laramie-C	Laramie-C	2	2-colon	P07WT-C-2
7W5C.28F	454	2015	WT	P07	colon	2015-colon	WT-colon	P07-colon	P07WT-C	P07-WT	Laramie	P07-WT-Lar	P07-WT-Lar-C	P07-Laramie	P07-Laramie-C	Laramie-C	2	2-colon	P07WT-C-2
7W3F.28F	454	2015	WT	P07	fecal	2015-fecal	WT-fecal	P07-fecal	P07WT-F	P07-WT	Laramie	P07-WT-Lar	P07-WT-Lar-F	P07-Laramie	P07-Laramie-F	Laramie-F	2	2-fecal	P07WT-F-2
7W2F.28F	454	2015	WT	P07	fecal	2015-fecal	WT-fecal	P07-fecal	P07WT-F	P07-WT	Laramie	P07-WT-Lar	P07-WT-Lar-F	P07-Laramie	P07-Laramie-F	Laramie-F	2	2-fecal	P07WT-F-2
7W4F.28F	454	2015	WT	P07	fecal	2015-fecal	WT-fecal	P07-fecal	P07WT-F	P07-WT	Laramie	P07-WT-Lar	P07-WT-Lar-F	P07-Laramie	P07-Laramie-F	Laramie-F	2	2-fecal	P07WT-F-2
7W5F.28F	454	2015	WT	P07	fecal	2015-fecal	WT-fecal	P07-fecal	P07WT-F	P07-WT	Laramie	P07-WT-Lar	P07-WT-Lar-F	P07-Laramie	P07-Laramie-F	Laramie-F	2	2-fecal	P07WT-F-2
7W1F.28F	454	2015	WT	P07	fecal	2015-fecal	WT-fecal	P07-fecal	P07WT-F	P07-WT	Laramie	P07-WT-Lar	P07-WT-Lar-F	P07-Laramie	P07-Laramie-F	Laramie-F	2	2-fecal	P07WT-F-2
49.C	454	2012	KO	P20	colon	2012-colon	KO-colon	P20-colon	P20KO-C	P20-KO	Boston	P20-KO-Bos	P20-KO-Bos-C	P20-Boston	P20-Boston-C	Boston-C	1	1-colon	P20KO-C-1
50.C	454	2012	KO	P20	colon	2012-colon	KO-colon	P20-colon	P20KO-C	P20-KO	Boston	P20-KO-Bos	P20-KO-Bos-C	P20-Boston	P20-Boston-C	Boston-C	1	1-colon	P20KO-C-1
48.C	454	2012	KO	P20	colon	2012-colon	KO-colon	P20-colon	P20KO-C	P20-KO	Boston	P20-KO-Bos	P20-KO-Bos-C	P20-Boston	P20-Boston-C	Boston-C	1	1-colon	P20KO-C-1
46.C	454	2012	KO	P20	colon	2012-colon	KO-colon	P20-colon	P20KO-C	P20-KO	Boston	P20-KO-Bos	P20-KO-Bos-C	P20-Boston	P20-Boston-C	Boston-C	1	1-colon	P20KO-C-1
47.C	454	2012	KO	P20	colon	2012-colon	KO-colon	P20-colon	P20KO-C	P20-KO	Boston	P20-KO-Bos	P20-KO-Bos-C	P20-Boston	P20-Boston-C	Boston-C	1	1-colon	P20KO-C-1
49.F	454	2012	KO	P20	fecal	2012-fecal	KO-fecal	P20-fecal	P20KO-F	P20-KO	Boston	P20-KO-Bos	P20-KO-Bos-F	P20-Boston	P20-Boston-F	Boston-F	1	1-fecal	P20KO-F-1
50.F	454	2012	KO	P20	fecal	2012-fecal	KO-fecal	P20-fecal	P20KO-F	P20-KO	Boston	P20-KO-Bos	P20-KO-Bos-F	P20-Boston	P20-Boston-F	Boston-F	1	1-fecal	P20KO-F-1
48.F	454	2012	KO	P20	fecal	2012-fecal	KO-fecal	P20-fecal	P20KO-F	P20-KO	Boston	P20-KO-Bos	P20-KO-Bos-F	P20-Boston	P20-Boston-F	Boston-F	1	1-fecal	P20KO-F-1
46.F	454	2012	KO	P20	fecal	2012-fecal	KO-fecal	P20-fecal	P20KO-F	P20-KO	Boston	P20-KO-Bos	P20-KO-Bos-F	P20-Boston	P20-Boston-F	Boston-F	1	1-fecal	P20KO-F-1
47.F	454	2012	KO	P20	fecal	2012-fecal	KO-fecal	P20-fecal	P20KO-F	P20-KO	Boston	P20-KO-Bos	P20-KO-Bos-F	P20-Boston	P20-Boston-F	Boston-F	1	1-fecal	P20KO-F-1
20P3C.28F	454	2015	KO	P20	colon	2015-colon	KO-colon	P20-colon	P20KO-C	P20-KO	Laramie	P20-KO-Lar	P20-KO-Lar-C	P20-Laramie	P20-Laramie-C	Laramie-C	2	2-colon	P20KO-C-2
20P2C.28F	454	2015	KO	P20	colon	2015-colon	KO-colon	P20-colon	P20KO-C	P20-KO	Laramie	P20-KO-Lar	P20-KO-Lar-C	P20-Laramie	P20-Laramie-C	Laramie-C	2	2-colon	P20KO-C-2
20P5C.28F	454	2015	KO	P20	colon	2015-colon	KO-colon	P20-colon	P20KO-C	P20-KO	Laramie	P20-KO-Lar	P20-KO-Lar-C	P20-Laramie	P20-Laramie-C	Laramie-C	2	2-colon	P20KO-C-2
20P1C.28F	454	2015	KO	P20	colon	2015-colon	KO-colon	P20-colon	P20KO-C	P20-KO	Laramie	P20-KO-Lar	P20-KO-Lar-C	P20-Laramie	P20-Laramie-C	Laramie-C	2	2-colon	P20KO-C-2
20P4C.28F	454	2015	KO	P20	colon	2015-colon	KO-colon	P20-colon	P20KO-C	P20-KO	Laramie	P20-KO-Lar	P20-KO-Lar-C	P20-Laramie	P20-Laramie-C	Laramie-C	2	2-colon	P20KO-C-2
20P6C.28F	454	2015	KO	P20	colon	2015-colon	KO-colon	P20-colon	P20KO-C	P20-KO	Laramie	P20-KO-Lar	P20-KO-Lar-C	P20-Laramie	P20-Laramie-C	Laramie-C	2	2-colon	P20KO-C-2
20P1F.28F	454	2015	KO	P20	fecal	2015-fecal	KO-fecal	P20-fecal	P20KO-F	P20-KO	Laramie	P20-KO-Lar	P20-KO-Lar-F	P20-Laramie	P20-Laramie-F	Laramie-F	2	2-fecal	P20KO-F-2
20P6F.28F	454	2015	KO	P20	fecal	2015-fecal	KO-fecal	P20-fecal	P20KO-F	P20-KO	Laramie	P20-KO-Lar	P20-KO-Lar-F	P20-Laramie	P20-Laramie-F	Laramie-F	2	2-fecal	P20KO-F-2
20P2F.28F	454	2015	KO	P20	fecal	2015-fecal	KO-fecal	P20-fecal	P20KO-F	P20-KO	Laramie	P20-KO-Lar	P20-KO-Lar-F	P20-Laramie	P20-Laramie-F	Laramie-F	2	2-fecal	P20KO-F-2
20P5F.28F	454	2015	KO	P20	fecal	2015-fecal	KO-fecal	P20-fecal	P20KO-F	P20-KO	Laramie	P20-KO-Lar	P20-KO-Lar-F	P20-Laramie	P20-Laramie-F	Laramie-F	2	2-fecal	P20KO-F-2
20P3F.28F	454	2015	KO	P20	fecal	2015-fecal	KO-fecal	P20-fecal	P20KO-F	P20-KO	Laramie	P20-KO-Lar	P20-KO-Lar-F	P20-Laramie	P20-Laramie-F	Laramie-F	2	2-fecal	P20KO-F-2
20P4F.28F	454	2015	KO	P20	fecal	2015-fecal	KO-fecal	P20-fecal	P20KO-F	P20-KO	Laramie	P20-KO-Lar	P20-KO-Lar-F	P20-Laramie	P20-Laramie-F	Laramie-F	2	2-fecal	P20KO-F-2
32.C	454	2012	WT	P20	colon	2012-colon	WT-colon	P20-colon	P20WT-C	P20-WT	Boston	P20-WT-Bos	P20-WT-Bos-C	P20-Boston	P20-Boston-C	Boston-C	1	1-colon	P20WT-C-1
34.C	454	2012	WT	P20	colon	2012-colon	WT-colon	P20-colon	P20WT-C	P20-WT	Boston	P20-WT-Bos	P20-WT-Bos-C	P20-Boston	P20-Boston-C	Boston-C	1	1-colon	P20WT-C-1
31.C	454	2012	WT	P20	colon	2012-colon	WT-colon	P20-colon	P20WT-C	P20-WT	Boston	P20-WT-Bos	P20-WT-Bos-C	P20-Boston	P20-Boston-C	Boston-C	1	1-colon	P20WT-C-1
33.C	454	2012	WT	P20	colon	2012-colon	WT-colon	P20-colon	P20WT-C	P20-WT	Boston	P20-WT-Bos	P20-WT-Bos-C	P20-Boston	P20-Boston-C	Boston-C	1	1-colon	P20WT-C-1
30.C	454	2012	WT	P20	colon	2012-colon	WT-colon	P20-colon	P20WT-C	P20-WT	Boston	P20-WT-Bos	P20-WT-Bos-C	P20-Boston	P20-Boston-C	Boston-C	1	1-colon	P20WT-C-1
32.F	454	2012	WT	P20	fecal	2012-fecal	WT-fecal	P20-fecal	P20WT-F	P20-WT	Boston	P20-WT-Bos	P20-WT-Bos-F	P20-Boston	P20-Boston-F	Boston-F	1	1-fecal	P20WT-F-1
34.F	454	2012	WT	P20	fecal	2012-fecal	WT-fecal	P20-fecal	P20WT-F	P20-WT	Boston	P20-WT-Bos	P20-WT-Bos-F	P20-Boston	P20-Boston-F	Boston-F	1	1-fecal	P20WT-F-1
31.F	454	2012	WT	P20	fecal	2012-fecal	WT-fecal	P20-fecal	P20WT-F	P20-WT	Boston	P20-WT-Bos	P20-WT-Bos-F	P20-Boston	P20-Boston-F	Boston-F	1	1-fecal	P20WT-F-1
33.F	454	2012	WT	P20	fecal	2012-fecal	WT-fecal	P20-fecal	P20WT-F	P20-WT	Boston	P20-WT-Bos	P20-WT-Bos-F	P20-Boston	P20-Boston-F	Boston-F	1	1-fecal	P20WT-F-1
30.F	454	2012	WT	P20	fecal	2012-fecal	WT-fecal	P20-fecal	P20WT-F	P20-WT	Boston	P20-WT-Bos	P20-WT-Bos-F	P20-Boston	P20-Boston-F	Boston-F	1	1-fecal	P20WT-F-1
20W5C.28F	454	2015	WT	P20	colon	2015-colon	WT-colon	P20-colon	P20WT-C	P20-WT	Laramie	P20-WT-Lar	P20-WT-Lar-C	P20-Laramie	P20-Laramie-C	Laramie-C	2	2-colon	P20WT-C-2
20W3C.28F	454	2015	WT	P20	colon	2015-colon	WT-colon	P20-colon	P20WT-C	P20-WT	Laramie	P20-WT-Lar	P20-WT-Lar-C	P20-Laramie	P20-Laramie-C	Laramie-C	2	2-colon	P20WT-C-2
20W1C.28F	454	2015	WT	P20	colon	2015-colon	WT-colon	P20-colon	P20WT-C	P20-WT	Laramie	P20-WT-Lar	P20-WT-Lar-C	P20-Laramie	P20-Laramie-C	Laramie-C	2	2-colon	P20WT-C-2
20W6C.28F	454	2015	WT	P20	colon	2015-colon	WT-colon	P20-colon	P20WT-C	P20-WT	Laramie	P20-WT-Lar	P20-WT-Lar-C	P20-Laramie	P20-Laramie-C	Laramie-C	2	2-colon	P20WT-C-2
20W4C.28F	454	2015	WT	P20	colon	2015-colon	WT-colon	P20-colon	P20WT-C	P20-WT	Laramie	P20-WT-Lar	P20-WT-Lar-C	P20-Laramie	P20-Laramie-C	Laramie-C	2	2-colon	P20WT-C-2
20W2C.28F	454	2015	WT	P20	colon	2015-colon	WT-colon	P20-colon	P20WT-C	P20-WT	Laramie	P20-WT-Lar	P20-WT-Lar-C	P20-Laramie	P20-Laramie-C	Laramie-C	2	2-colon	P20WT-C-2
20W4F.28F	454	2015	WT	P20	fecal	2015-fecal	WT-fecal	P20-fecal	P20WT-F	P20-WT	Laramie	P20-WT-Lar	P20-WT-Lar-F	P20-Laramie	P20-Laramie-F	Laramie-F	2	2-fecal	P20WT-F-2
20W2F.28F	454	2015	WT	P20	fecal	2015-fecal	WT-fecal	P20-fecal	P20WT-F	P20-WT	Laramie	P20-WT-Lar	P20-WT-Lar-F	P20-Laramie	P20-Laramie-F	Laramie-F	2	2-fecal	P20WT-F-2
20W3F.28F	454	2015	WT	P20	fecal	2015-fecal	WT-fecal	P20-fecal	P20WT-F	P20-WT	Laramie	P20-WT-Lar	P20-WT-Lar-F	P20-Laramie	P20-Laramie-F	Laramie-F	2	2-fecal	P20WT-F-2
20W5F.28F	454	2015	WT	P20	fecal	2015-fecal	WT-fecal	P20-fecal	P20WT-F	P20-WT	Laramie	P20-WT-Lar	P20-WT-Lar-F	P20-Laramie	P20-Laramie-F	Laramie-F	2	2-fecal	P20WT-F-2
20W6F.28F	454	2015	WT	P20	fecal	2015-fecal	WT-fecal	P20-fecal	P20WT-F	P20-WT	Laramie	P20-WT-Lar	P20-WT-Lar-F	P20-Laramie	P20-Laramie-F	Laramie-F	2	2-fecal	P20WT-F-2
20W1F.28F	454	2015	WT	P20	fecal	2015-fecal	WT-fecal	P20-fecal	P20WT-F	P20-WT	Laramie	P20-WT-Lar	P20-WT-Lar-F	P20-Laramie	P20-Laramie-F	Laramie-F	2	2-fecal	P20WT-F-2
102.C	454	2012	KO	P24	colon	2012-colon	KO-colon	P24-colon	P24KO-C	P24-KO	Boston	P24-KO-Bos	P24-KO-Bos-C	P24-Boston	P24-Boston-C	Boston-C	1	1-colon	P24KO-C-1
101.C	454	2012	KO	P24	colon	2012-colon	KO-colon	P24-colon	P24KO-C	P24-KO	Boston	P24-KO-Bos	P24-KO-Bos-C	P24-Boston	P24-Boston-C	Boston-C	1	1-colon	P24KO-C-1
100.C	454	2012	KO	P24	colon	2012-colon	KO-colon	P24-colon	P24KO-C	P24-KO	Boston	P24-KO-Bos	P24-KO-Bos-C	P24-Boston	P24-Boston-C	Boston-C	1	1-colon	P24KO-C-1
102.F	454	2012	KO	P24	fecal	2012-fecal	KO-fecal	P24-fecal	P24KO-F	P24-KO	Boston	P24-KO-Bos	P24-KO-Bos-F	P24-Boston	P24-Boston-F	Boston-F	1	1-fecal	P24KO-F-1
101.F	454	2012	KO	P24	fecal	2012-fecal	KO-fecal	P24-fecal	P24KO-F	P24-KO	Boston	P24-KO-Bos	P24-KO-Bos-F	P24-Boston	P24-Boston-F	Boston-F	1	1-fecal	P24KO-F-1
100.F	454	2012	KO	P24	fecal	2012-fecal	KO-fecal	P24-fecal	P24KO-F	P24-KO	Boston	P24-KO-Bos	P24-KO-Bos-F	P24-Boston	P24-Boston-F	Boston-F	1	1-fecal	P24KO-F-1
P24.PIE.6.colon.MS28F.388R	illumina	2015	KO	P24	colon	2015-colon	KO-colon	P24-colon	P24KO-C	P24-KO	Laramie	P24-KO-Lar	P24-KO-Lar-C	P24-Laramie	P24-Laramie-C	Laramie-C	2	2-colon	P24KO-C-2
24P2C.28F	454	2015	KO	P24	colon	2015-colon	KO-colon	P24-colon	P24KO-C	P24-KO	Laramie	P24-KO-Lar	P24-KO-Lar-C	P24-Laramie	P24-Laramie-C	Laramie-C	2	2-colon	P24KO-C-2
24P4C.28F	454	2015	KO	P24	colon	2015-colon	KO-colon	P24-colon	P24KO-C	P24-KO	Laramie	P24-KO-Lar	P24-KO-Lar-C	P24-Laramie	P24-Laramie-C	Laramie-C	2	2-colon	P24KO-C-2
P24.PIE.7.colon.MS28F.388R	illumina	2015	KO	P24	colon	2015-colon	KO-colon	P24-colon	P24KO-C	P24-KO	Laramie	P24-KO-Lar	P24-KO-Lar-C	P24-Laramie	P24-Laramie-C	Laramie-C	2	2-colon	P24KO-C-2
24P1F.28F	454	2015	KO	P24	fecal	2015-fecal	KO-fecal	P24-fecal	P24KO-F	P24-KO	Laramie	P24-KO-Lar	P24-KO-Lar-F	P24-Laramie	P24-Laramie-F	Laramie-F	2	2-fecal	P24KO-F-2
P24.PIE.6.feces.MS28F.388R	illumina	2015	KO	P24	fecal	2015-fecal	KO-fecal	P24-fecal	P24KO-F	P24-KO	Laramie	P24-KO-Lar	P24-KO-Lar-F	P24-Laramie	P24-Laramie-F	Laramie-F	2	2-fecal	P24KO-F-2
P24.PIE.7.feces.MS28F.388R	illumina	2015	KO	P24	fecal	2015-fecal	KO-fecal	P24-fecal	P24KO-F	P24-KO	Laramie	P24-KO-Lar	P24-KO-Lar-F	P24-Laramie	P24-Laramie-F	Laramie-F	2	2-fecal	P24KO-F-2
24P4F.28F	454	2015	KO	P24	fecal	2015-fecal	KO-fecal	P24-fecal	P24KO-F	P24-KO	Laramie	P24-KO-Lar	P24-KO-Lar-F	P24-Laramie	P24-Laramie-F	Laramie-F	2	2-fecal	P24KO-F-2
104.C	454	2012	WT	P24	colon	2012-colon	WT-colon	P24-colon	P24WT-C	P24-WT	Boston	P24-WT-Bos	P24-WT-Bos-C	P24-Boston	P24-Boston-C	Boston-C	1	1-colon	P24WT-C-1
109.C	454	2012	WT	P24	colon	2012-colon	WT-colon	P24-colon	P24WT-C	P24-WT	Boston	P24-WT-Bos	P24-WT-Bos-C	P24-Boston	P24-Boston-C	Boston-C	1	1-colon	P24WT-C-1
107.C	454	2012	WT	P24	colon	2012-colon	WT-colon	P24-colon	P24WT-C	P24-WT	Boston	P24-WT-Bos	P24-WT-Bos-C	P24-Boston	P24-Boston-C	Boston-C	1	1-colon	P24WT-C-1
104.F	454	2012	WT	P24	fecal	2012-fecal	WT-fecal	P24-fecal	P24WT-F	P24-WT	Boston	P24-WT-Bos	P24-WT-Bos-F	P24-Boston	P24-Boston-F	Boston-F	1	1-fecal	P24WT-F-1
109.F	454	2012	WT	P24	fecal	2012-fecal	WT-fecal	P24-fecal	P24WT-F	P24-WT	Boston	P24-WT-Bos	P24-WT-Bos-F	P24-Boston	P24-Boston-F	Boston-F	1	1-fecal	P24WT-F-1
107.F	454	2012	WT	P24	fecal	2012-fecal	WT-fecal	P24-fecal	P24WT-F	P24-WT	Boston	P24-WT-Bos	P24-WT-Bos-F	P24-Boston	P24-Boston-F	Boston-F	1	1-fecal	P24WT-F-1
P24.WT.6.colon.MS28F.388R	illumina	2015	WT	P24	colon	2015-colon	WT-colon	P24-colon	P24WT-C	P24-WT	Laramie	P24-WT-Lar	P24-WT-Lar-C	P24-Laramie	P24-Laramie-C	Laramie-C	2	2-colon	P24WT-C-2
24W1C.28F	454	2015	WT	P24	colon	2015-colon	WT-colon	P24-colon	P24WT-C	P24-WT	Laramie	P24-WT-Lar	P24-WT-Lar-C	P24-Laramie	P24-Laramie-C	Laramie-C	2	2-colon	P24WT-C-2
24W5C.28F	454	2015	WT	P24	colon	2015-colon	WT-colon	P24-colon	P24WT-C	P24-WT	Laramie	P24-WT-Lar	P24-WT-Lar-C	P24-Laramie	P24-Laramie-C	Laramie-C	2	2-colon	P24WT-C-2
24W2C.28F	454	2015	WT	P24	colon	2015-colon	WT-colon	P24-colon	P24WT-C	P24-WT	Laramie	P24-WT-Lar	P24-WT-Lar-C	P24-Laramie	P24-Laramie-C	Laramie-C	2	2-colon	P24WT-C-2
24W3C.28F	454	2015	WT	P24	colon	2015-colon	WT-colon	P24-colon	P24WT-C	P24-WT	Laramie	P24-WT-Lar	P24-WT-Lar-C	P24-Laramie	P24-Laramie-C	Laramie-C	2	2-colon	P24WT-C-2
P24.WT.7.colon.MS28F.388R	illumina	2015	WT	P24	colon	2015-colon	WT-colon	P24-colon	P24WT-C	P24-WT	Laramie	P24-WT-Lar	P24-WT-Lar-C	P24-Laramie	P24-Laramie-C	Laramie-C	2	2-colon	P24WT-C-2
24W4C.28F	454	2015	WT	P24	colon	2015-colon	WT-colon	P24-colon	P24WT-C	P24-WT	Laramie	P24-WT-Lar	P24-WT-Lar-C	P24-Laramie	P24-Laramie-C	Laramie-C	2	2-colon	P24WT-C-2
P24.WT.6.feces.MS28F.388R	illumina	2015	WT	P24	fecal	2015-fecal	WT-fecal	P24-fecal	P24WT-F	P24-WT	Laramie	P24-WT-Lar	P24-WT-Lar-F	P24-Laramie	P24-Laramie-F	Laramie-F	2	2-fecal	P24WT-F-2
24W2F.28F	454	2015	WT	P24	fecal	2015-fecal	WT-fecal	P24-fecal	P24WT-F	P24-WT	Laramie	P24-WT-Lar	P24-WT-Lar-F	P24-Laramie	P24-Laramie-F	Laramie-F	2	2-fecal	P24WT-F-2
24W1F.28F	454	2015	WT	P24	fecal	2015-fecal	WT-fecal	P24-fecal	P24WT-F	P24-WT	Laramie	P24-WT-Lar	P24-WT-Lar-F	P24-Laramie	P24-Laramie-F	Laramie-F	2	2-fecal	P24WT-F-2
P24.WT.7.feces.MS28F.388R	illumina	2015	WT	P24	fecal	2015-fecal	WT-fecal	P24-fecal	P24WT-F	P24-WT	Laramie	P24-WT-Lar	P24-WT-Lar-F	P24-Laramie	P24-Laramie-F	Laramie-F	2	2-fecal	P24WT-F-2
