# Supplementary material for: Microbiome Composition in Both Wild-Type and Disease Model Mice Is Heavily Influenced by Mouse Facility
Source: Front Microbiol. 2018 Jul 20;9:1598. doi: 10.3389/fmicb.2018.01598 (PMC6062620; doi:10.3389/fmicb.2018.01598)
Supplement: Supplementary file 2 [file Data_Sheet_2.ZIP › DataSheet2/HSCR_rep_set.tre]

(((((((New.CleanUp.ReferenceOTU6045:0.05692,(New.CleanUp.ReferenceOTU4362:0.02211,New.CleanUp.ReferenceOTU7506:0.0085)0.815:0.01052)0.970:0.03218,New.CleanUp.ReferenceOTU10417:0.04065)0.741:0.00477,((((198238:0.00015,New.ReferenceOTU69:0.00862)0.863:0.00248,((356657:0.03159,New.CleanUp.ReferenceOTU21829:0.01494)0.729:0.00219,(New.CleanUp.ReferenceOTU15769:0.02512,(New.CleanUp.ReferenceOTU23149:0.00239,(New.CleanUp.ReferenceOTU12112:0.02221,(New.CleanUp.ReferenceOTU1192:0.00279,New.CleanUp.ReferenceOTU20550:0.00553)0.738:0.00327)0.707:0.00877)0.782:0.00015)0.911:0.00785)0.755:0.00277)1.000:0.00014,((New.CleanUp.ReferenceOTU3777:0.01071,New.CleanUp.ReferenceOTU5762:0.01394)0.870:0.0071,New.CleanUp.ReferenceOTU17438:0.00015)0.587:0.00016)0.768:0.00269,(((New.ReferenceOTU43:0.00016,New.CleanUp.ReferenceOTU3733:0.02662)0.829:0.00254,((New.CleanUp.ReferenceOTU12424:0.00823,(New.CleanUp.ReferenceOTU1848:0.01042,(New.CleanUp.ReferenceOTU4382:0.00581,New.CleanUp.ReferenceOTU22697:0.01224)0.760:0.00291)0.886:0.0059)0.885:0.00585,(New.CleanUp.ReferenceOTU10719:0.03863,New.CleanUp.ReferenceOTU15652:0.02461)1.000:0.00016)0.883:0.00015)0.909:0.0095,((((New.CleanUp.ReferenceOTU2140:0.0001,New.CleanUp.ReferenceOTU11244:0.01128)0.259:0.00759,(New.CleanUp.ReferenceOTU3959:0.02182,(New.CleanUp.ReferenceOTU6322:0.00421,(New.CleanUp.ReferenceOTU13222:0.01559,New.CleanUp.ReferenceOTU13576:0.02686)0.733:0.00268)0.883:0.00689)0.822:0.00586)0.912:0.01184,((258411:0.00783,(((((New.CleanUp.ReferenceOTU11181:0.00016,((New.CleanUp.ReferenceOTU4612:0.0413,(New.CleanUp.ReferenceOTU10587:0.07849,New.CleanUp.ReferenceOTU14897:0.097)0.635:0.00529)0.954:0.05552,(((New.CleanUp.ReferenceOTU21699:0.06008,(New.CleanUp.ReferenceOTU16317:0.05037,New.CleanUp.ReferenceOTU16583:0.01449)0.632:0.02307)0.999:0.07914,((New.CleanUp.ReferenceOTU13163:0.01615,New.CleanUp.ReferenceOTU6476:0.03)0.223:0.00699,(New.CleanUp.ReferenceOTU16185:0.03834,((New.CleanUp.ReferenceOTU17344:0.04228,New.CleanUp.ReferenceOTU18003:0.01419)0.643:0.00992,(New.CleanUp.ReferenceOTU2953:0.03715,(New.CleanUp.ReferenceOTU1345:0.01206,New.CleanUp.ReferenceOTU17394:0.02751)0.916:0.01725)0.928:0.00016)0.982:0.02925)0.843:0.00944)0.211:0.00014)0.840:0.01978,(New.CleanUp.ReferenceOTU3020:0.05139,New.CleanUp.ReferenceOTU4444:0.03395)0.401:0.02888)0.991:0.04015)0.748:0.00683)0.897:0.01935,New.CleanUp.ReferenceOTU7211:0.10535)0.049:0.02326,276499:0.0344)0.679:0.00741,(((New.CleanUp.ReferenceOTU19382:0.00015,((New.CleanUp.ReferenceOTU15163:0.12278,((New.ReferenceOTU68:0.00386,New.CleanUp.ReferenceOTU18887:0.02728)0.819:0.00689,(New.CleanUp.ReferenceOTU20391:0.02339,New.CleanUp.ReferenceOTU22434:0.04851)0.835:0.01195)0.906:0.03544)0.860:0.03031,(New.CleanUp.ReferenceOTU3008:0.03511,(New.CleanUp.ReferenceOTU3350:0.01223,(New.CleanUp.ReferenceOTU22816:0.06375,(New.CleanUp.ReferenceOTU16586:0.05712,New.CleanUp.ReferenceOTU6880:0.0233)0.683:0.00309)0.957:0.0355)0.721:0.00484)0.365:0.01346)0.761:0.00671)0.994:0.0557,(New.CleanUp.ReferenceOTU8795:0.06653,(New.CleanUp.ReferenceOTU20129:0.03137,New.CleanUp.ReferenceOTU2995:0.01624)0.387:0.00909)0.900:0.03769)0.521:0.0164,((((New.CleanUp.ReferenceOTU1528:0.05449,New.CleanUp.ReferenceOTU13892:0.01786)0.785:0.01635,New.CleanUp.ReferenceOTU4290:0.01556)0.561:0.00015,((New.CleanUp.ReferenceOTU15700:0.03433,(New.CleanUp.ReferenceOTU1472:0.01,New.CleanUp.ReferenceOTU22467:0.00783)0.993:0.02447)0.737:0.00283,(New.CleanUp.ReferenceOTU11047:0.05027,(New.CleanUp.ReferenceOTU14930:0.00015,New.CleanUp.ReferenceOTU197:0.03023)0.521:0.00015)0.950:0.0367)0.858:0.00675)0.953:0.01397,((New.CleanUp.ReferenceOTU16932:0.00927,New.CleanUp.ReferenceOTU15054:0.07383)0.944:0.00015,(New.CleanUp.ReferenceOTU7821:0.02214,New.CleanUp.ReferenceOTU22267:0.01151)0.745:0.00321)0.742:0.0025)0.763:0.00839)0.899:0.01272)0.920:0.01123,((New.CleanUp.ReferenceOTU263:0.02209,New.CleanUp.ReferenceOTU6883:0.02953)0.964:0.0308,(New.CleanUp.ReferenceOTU23200:0.05671,New.CleanUp.ReferenceOTU9469:0.00014)0.739:0.00943)0.853:0.01668)0.389:0.00898)0.020:0.00011,(((((New.CleanUp.ReferenceOTU2005:0.03856,New.CleanUp.ReferenceOTU8351:0.02795)1.000:0.22863,New.CleanUp.ReferenceOTU5300:0.02098)0.915:0.17734,New.CleanUp.ReferenceOTU5381:0.03813)0.843:0.03337,New.CleanUp.ReferenceOTU18344:0.07989)0.447:0.04033,(259594:0.01652,(337494:0.00014,(314058:0.00823,264844:0.00823)0.868:0.00016)0.554:0.00015)0.898:0.01659)0.016:0.00019)0.219:0.00015)0.813:0.00861,((New.CleanUp.ReferenceOTU8921:0.04757,(New.CleanUp.ReferenceOTU17447:0.00014,New.CleanUp.ReferenceOTU7321:0.04826)0.973:0.0245)0.908:0.01777,(New.CleanUp.ReferenceOTU18930:0.03337,(New.CleanUp.ReferenceOTU11361:0.00782,((New.CleanUp.ReferenceOTU20267:0.00383,((New.CleanUp.ReferenceOTU11377:0.03536,((New.CleanUp.ReferenceOTU11170:0.06866,(New.CleanUp.ReferenceOTU10875:0.01547,New.CleanUp.ReferenceOTU13658:0.02205)0.053:0.01182)0.401:0.00701,(((New.CleanUp.ReferenceOTU6840:0.00415,New.CleanUp.ReferenceOTU9963:0.00639)0.781:0.00416,((New.CleanUp.ReferenceOTU2343:0.01388,(New.CleanUp.ReferenceOTU16478:0.00014,New.CleanUp.ReferenceOTU2649:0.0237)0.333:0.00423)0.895:0.00859,(New.CleanUp.ReferenceOTU11375:0.00445,(New.CleanUp.ReferenceOTU18680:0.00323,New.CleanUp.ReferenceOTU6090:0.01833)0.874:0.0053)0.456:0.00015)0.951:0.01064)0.778:0.00389,New.CleanUp.ReferenceOTU16072:0.01168)0.785:0.00311)0.678:0.00216)0.995:0.00024,New.CleanUp.ReferenceOTU19747:0.01396)0.010:0.00016)0.767:0.00293,(New.CleanUp.ReferenceOTU21442:0.03329,((New.CleanUp.ReferenceOTU11557:0.00015,((New.CleanUp.ReferenceOTU8329:0.00536,(New.CleanUp.ReferenceOTU2771:0.00638,(New.CleanUp.ReferenceOTU12411:0.00246,(New.CleanUp.ReferenceOTU15090:0.00014,New.CleanUp.ReferenceOTU17896:0.01309)0.653:0.00497)0.781:0.00356)0.968:0.0142)0.924:0.00797,(New.CleanUp.ReferenceOTU14819:0.01831,New.CleanUp.ReferenceOTU5821:0.01782)0.897:0.00917)0.732:0.00259)0.890:0.00457,New.CleanUp.ReferenceOTU13145:0.01534)0.886:0.00015)0.785:0.0026)0.873:0.00015)0.825:0.00551)0.932:0.01699)0.734:0.00981)0.920:0.01587)0.866:0.00822)0.576:0.00229)0.658:0.0001,(((((New.CleanUp.ReferenceOTU7350:0.00556,((((((((New.CleanUp.ReferenceOTU14813:0.0104,New.CleanUp.ReferenceOTU14997:0.00014)0.825:0.00771,(New.CleanUp.ReferenceOTU1693:0.00938,(328212:0.0008,New.CleanUp.ReferenceOTU4125:0.01245)0.937:0.01239)0.609:0.00675)0.397:0.00715,(New.CleanUp.ReferenceOTU12333:0.02824,(New.CleanUp.ReferenceOTU12723:0.01139,New.CleanUp.ReferenceOTU1905:0.01205)0.793:0.01203)0.457:0.00014)0.857:0.00691,(320371:0.01497,New.CleanUp.ReferenceOTU4450:0.00626)0.799:0.00844)0.829:0.006,(308546:0.02912,New.CleanUp.ReferenceOTU226:0.0072)0.748:0.00358)0.908:0.00015,New.CleanUp.ReferenceOTU20468:0.00845)0.887:0.00606,((((348785:0.00968,(New.CleanUp.ReferenceOTU23930:0.00014,New.CleanUp.ReferenceOTU3458:0.00015)0.456:0.00015)0.281:0.01078,((351094:0.00014,334602:0.00522)0.142:0.00032,New.CleanUp.ReferenceOTU6727:0.02368)0.753:0.00578)0.529:0.00865,(321353:0.0029,(328536:0.00565,New.CleanUp.ReferenceOTU2388:0.00365)0.886:0.00015)0.780:0.00286)0.995:0.00015,(((((311724:0.00823,New.CleanUp.ReferenceOTU165:0.00048)0.000:0.00014,353923:0.02525)0.800:0.03852,New.CleanUp.ReferenceOTU7210:0.02035)0.891:0.01895,347166:0.03575)0.897:0.01764,((New.CleanUp.ReferenceOTU9648:0.02505,New.CleanUp.ReferenceOTU6214:0.02795)0.146:0.0022,(((((New.CleanUp.ReferenceOTU3558:0.04709,(New.CleanUp.ReferenceOTU23867:0.02275,New.CleanUp.ReferenceOTU8620:0.00014)0.873:0.02248)0.766:0.0105,(New.CleanUp.ReferenceOTU17:0.01039,(New.CleanUp.ReferenceOTU10384:0.00673,New.CleanUp.ReferenceOTU8621:0.00524)0.755:0.00302)0.998:0.0695)0.760:0.0097,New.CleanUp.ReferenceOTU19358:0.01682)0.746:0.00951,(350579:0.00014,354964:0.00016)0.679:0.00015)0.230:0.00531,276029:0.01536)0.773:0.00542)0.843:0.01719)0.966:0.02973)0.933:0.00014)0.863:0.00541,(New.CleanUp.ReferenceOTU19359:0.00014,(New.CleanUp.ReferenceOTU17668:0.00015,((New.CleanUp.ReferenceOTU3058:0.03832,New.CleanUp.ReferenceOTU3104:0.06338)0.918:0.03866,((659831:0.00014,New.CleanUp.ReferenceOTU17080:0.01474)0.000:0.00015,New.CleanUp.ReferenceOTU12415:0.0423)0.696:0.00614)0.962:0.04007)1.000:0.00014)0.557:0.00888)0.875:0.00568)0.886:0.00637,New.CleanUp.ReferenceOTU22470:0.02707)0.680:0.00167,((New.CleanUp.ReferenceOTU20780:0.02126,((New.CleanUp.ReferenceOTU21348:0.00401,(New.CleanUp.ReferenceOTU2100:0.00015,(((New.CleanUp.ReferenceOTU16900:0.00014,(New.CleanUp.ReferenceOTU2434:0.00014,(New.CleanUp.ReferenceOTU22061:0.00441,New.CleanUp.ReferenceOTU8877:0.00014)0.991:0.01112)0.831:0.00276)0.786:0.00275,((New.CleanUp.ReferenceOTU1337:0.00766,(New.CleanUp.ReferenceOTU6734:0.00014,New.CleanUp.ReferenceOTU21323:0.0001)0.544:0.00237)0.971:0.01014,(New.CleanUp.ReferenceOTU21657:0.00319,New.CleanUp.ReferenceOTU9981:0.00015)0.838:0.00256)0.772:0.00014)0.165:0.0047,New.CleanUp.ReferenceOTU15751:0.09774)0.749:0.00015)1.000:0.03416)0.313:0.00402,((New.CleanUp.ReferenceOTU16926:0.01173,New.CleanUp.ReferenceOTU7129:0.02962)0.874:0.00837,((352612:0.00014,(341750:0.02897,New.CleanUp.ReferenceOTU20666:0.03779)0.066:0.01835)0.973:0.02977,(New.CleanUp.ReferenceOTU21359:0.02063,(New.CleanUp.ReferenceOTU22642:0.02857,(New.CleanUp.ReferenceOTU6291:0.01094,(New.CleanUp.ReferenceOTU13946:0.00514,New.CleanUp.ReferenceOTU14218:0.00918)0.272:0.00015)0.948:0.01354)0.474:0.00471)0.722:0.00868)0.836:0.01267)0.858:0.0094)0.925:0.00975)0.931:0.00944,(((New.CleanUp.ReferenceOTU21354:0.01326,((New.CleanUp.ReferenceOTU20661:0.02276,New.CleanUp.ReferenceOTU9612:0.04341)0.865:0.01152,((New.CleanUp.ReferenceOTU20458:0.01724,New.CleanUp.ReferenceOTU21508:0.02512)0.369:0.01086,(187744:0.00939,((258463:0.0084,(New.CleanUp.ReferenceOTU2020:0.00015,(195433:0.00015,New.CleanUp.ReferenceOTU22523:0.02298)0.826:0.00377)0.886:0.00641)0.368:0.00015,((215018:0.00014,New.CleanUp.ReferenceOTU1611:0.03249)0.061:0.00531,New.CleanUp.ReferenceOTU20013:0.01988)0.759:0.00645)0.873:0.01011)0.798:0.00804)0.762:0.00378)0.931:0.009)0.879:0.00834,(New.CleanUp.ReferenceOTU6317:0.01481,((New.CleanUp.ReferenceOTU20253:0.00315,New.CleanUp.ReferenceOTU9319:0.00527)0.630:0.00211,(New.CleanUp.ReferenceOTU21278:0.01257,4397901:0.00015)0.884:0.00016)0.931:0.01059)0.763:0.00257)0.888:0.00014,New.CleanUp.ReferenceOTU14669:0.01327)0.855:0.00674)0.727:0.00199)0.832:0.00508,(New.CleanUp.ReferenceOTU2780:0.01347,(New.CleanUp.ReferenceOTU10049:0.01457,New.CleanUp.ReferenceOTU20830:0.00283)0.930:0.00876)0.913:0.00999)0.777:0.00266,(((New.CleanUp.ReferenceOTU1319:0.0205,New.CleanUp.ReferenceOTU3966:0.00015)0.852:0.00805,((New.CleanUp.ReferenceOTU13690:0.00014,((New.CleanUp.ReferenceOTU4662:0.00014,(New.CleanUp.ReferenceOTU22199:0.00015,New.CleanUp.ReferenceOTU9452:0.02384)0.908:0.00815)0.976:0.01231,(New.CleanUp.ReferenceOTU1690:0.00015,New.CleanUp.ReferenceOTU5613:0.00441)0.970:0.02043)0.788:0.00014)0.772:0.00279,New.CleanUp.ReferenceOTU10803:0.00792)0.880:0.00906)0.310:0.00407,New.CleanUp.ReferenceOTU8338:0.0297)0.871:0.00886)0.931:0.00751)0.908:0.00015,(((196037:0.00285,(New.CleanUp.ReferenceOTU7190:0.02707,((New.CleanUp.ReferenceOTU17814:0.00343,New.CleanUp.ReferenceOTU4205:0.01481)0.898:0.00984,(New.CleanUp.ReferenceOTU1883:0.00961,New.CleanUp.ReferenceOTU20788:0.01565)0.986:0.02511)0.900:0.00015)0.887:0.00272)0.811:0.00015,(New.CleanUp.ReferenceOTU18698:0.00312,New.CleanUp.ReferenceOTU8097:0.0055)0.981:0.01569)0.331:0.00016,(New.CleanUp.ReferenceOTU12126:0.02062,(New.CleanUp.ReferenceOTU20208:0.00794,(New.CleanUp.ReferenceOTU19754:0.0124,(New.CleanUp.ReferenceOTU15842:0.02393,(New.CleanUp.ReferenceOTU23105:0.03999,New.CleanUp.ReferenceOTU6970:0.00016)0.487:0.00539)0.890:0.01095)0.842:0.00549)0.796:0.00462)0.509:0.00015)0.897:0.00292)0.377:0.00015,New.ReferenceOTU55:0.01783)0.868:0.00015,(((((((New.CleanUp.ReferenceOTU11886:0.0236,New.CleanUp.ReferenceOTU14431:0.02194)0.727:0.00296,New.CleanUp.ReferenceOTU9378:0.00573)0.766:0.00248,New.CleanUp.ReferenceOTU15696:0.02176)0.854:0.00524,(318470:0.00288,New.CleanUp.ReferenceOTU1968:0.00523)0.741:0.0025)0.926:0.00841,(New.CleanUp.ReferenceOTU22050:0.03101,(New.CleanUp.ReferenceOTU14300:0.008,(274387:0.00014,(New.CleanUp.ReferenceOTU5049:0.0337,(New.CleanUp.ReferenceOTU7989:0.02951,New.CleanUp.ReferenceOTU23165:0.0077)0.296:0.03074)0.506:0.00015)0.997:0.00015)0.905:0.01214)0.945:0.01517)0.525:0.00507,(New.CleanUp.ReferenceOTU14553:0.01003,((New.CleanUp.ReferenceOTU9118:0.01532,(((New.CleanUp.ReferenceOTU21675:0.00015,(New.CleanUp.ReferenceOTU12922:0.01396,New.CleanUp.ReferenceOTU16024:0.01121)0.981:0.01698)0.864:0.01283,(New.CleanUp.ReferenceOTU10716:0.01735,(New.CleanUp.ReferenceOTU12500:0.01471,(New.CleanUp.ReferenceOTU17127:0.01662,276701:0.07779)0.866:0.02606)0.588:0.00015)0.947:0.01395)0.901:0.00765,(New.CleanUp.ReferenceOTU13331:0.01967,(New.CleanUp.ReferenceOTU11285:0.01207,(New.CleanUp.ReferenceOTU23514:0.00016,(New.CleanUp.ReferenceOTU15901:0.05839,New.CleanUp.ReferenceOTU17124:0.04813)0.954:0.05814)0.962:0.03609)0.942:0.01284)0.766:0.00354)0.333:0.00261)0.864:0.00015,((((New.CleanUp.ReferenceOTU11516:0.01192,New.CleanUp.ReferenceOTU22904:0.01713)0.740:0.00357,(New.CleanUp.ReferenceOTU18093:0.02939,New.CleanUp.ReferenceOTU12789:0.00296)0.871:0.00604)0.859:0.00761,((((New.CleanUp.ReferenceOTU8574:0.03753,(New.CleanUp.ReferenceOTU14164:0.00014,(New.CleanUp.ReferenceOTU19917:0.0038,New.CleanUp.ReferenceOTU724:0.02666)0.987:0.01931)0.930:0.01128)0.728:0.00398,(New.CleanUp.ReferenceOTU8302:0.02565,(New.CleanUp.ReferenceOTU10991:0.00405,((New.CleanUp.ReferenceOTU5089:0.02982,New.CleanUp.ReferenceOTU748:0.00365)0.752:0.00356,(New.CleanUp.ReferenceOTU15966:0.00015,(New.CleanUp.ReferenceOTU22268:0.04394,New.CleanUp.ReferenceOTU7370:0.00279)0.784:0.00289)0.897:0.00808)0.371:0.01078)0.816:0.0074)0.748:0.00702)0.622:0.00132,New.CleanUp.ReferenceOTU2178:0.01975)0.985:0.01907,((((New.CleanUp.ReferenceOTU20207:0.00016,New.CleanUp.ReferenceOTU14574:0.0269)0.878:0.0235,New.CleanUp.ReferenceOTU21216:0.00353)0.999:0.00016,New.CleanUp.ReferenceOTU5983:0.00644)0.956:0.00992,(New.CleanUp.ReferenceOTU5108:0.01261,((New.CleanUp.ReferenceOTU13040:0.01616,((New.CleanUp.ReferenceOTU5255:0.00691,(New.CleanUp.ReferenceOTU18132:0.03953,New.CleanUp.ReferenceOTU19120:0.00666)0.512:0.00472)0.864:0.00739,New.CleanUp.ReferenceOTU23491:0.01809)0.593:0.00743)0.803:0.00676,(New.CleanUp.ReferenceOTU7447:0.0143,(New.CleanUp.ReferenceOTU7155:0.03391,New.CleanUp.ReferenceOTU9633:0.02162)0.970:0.00015)0.111:0.00381)0.873:0.00016)0.873:0.00549)0.045:0.00016)0.851:0.00407)0.958:0.00014,(New.CleanUp.ReferenceOTU18121:0.01845,(((((New.CleanUp.ReferenceOTU20317:0.00016,(New.CleanUp.ReferenceOTU7692:0.00326,((New.CleanUp.ReferenceOTU3368:0.00014,(New.CleanUp.ReferenceOTU23609:0.00629,New.CleanUp.ReferenceOTU7513:0.00822)0.885:0.00015)0.981:0.02278,(New.CleanUp.ReferenceOTU20322:0.0089,(New.CleanUp.ReferenceOTU16427:0.01198,New.CleanUp.ReferenceOTU22250:0.00014)0.759:0.00375)0.907:0.01019)0.748:0.00517)0.873:0.01119)0.976:0.01749,New.CleanUp.ReferenceOTU13024:0.00403)0.761:0.00427,((New.CleanUp.ReferenceOTU6114:0.01418,((((((New.CleanUp.ReferenceOTU11565:0.11711,(New.CleanUp.ReferenceOTU10661:0.03409,New.CleanUp.ReferenceOTU358:0.11485)0.286:0.01508)0.128:0.00014,((((((New.CleanUp.ReferenceOTU16521:0.01039,New.CleanUp.ReferenceOTU7693:0.00891)0.761:0.01006,(New.CleanUp.ReferenceOTU1367:0.013,New.CleanUp.ReferenceOTU16743:0.02035)0.917:0.01354)0.932:0.01159,New.CleanUp.ReferenceOTU8122:0.01222)0.711:0.00297,((New.CleanUp.ReferenceOTU13032:0.02083,(New.CleanUp.ReferenceOTU20396:0.01787,New.CleanUp.ReferenceOTU5436:0.01366)0.908:0.01518)0.947:0.01483,New.CleanUp.ReferenceOTU3472:0.01636)0.632:0.00015)0.978:0.0331,((New.CleanUp.ReferenceOTU6857:0.02485,(New.CleanUp.ReferenceOTU16290:0.00015,New.CleanUp.ReferenceOTU21196:0.02515)0.837:0.01576)0.968:0.02792,(New.CleanUp.ReferenceOTU17265:0.00014,New.CleanUp.ReferenceOTU8813:0.09707)0.840:0.02431)0.664:0.01295)0.922:0.02209,(((New.CleanUp.ReferenceOTU9647:0.0759,(New.CleanUp.ReferenceOTU22120:0.01631,New.CleanUp.ReferenceOTU7352:0.00014)0.408:0.04459)0.832:0.06681,((New.CleanUp.ReferenceOTU6320:0.00015,New.CleanUp.ReferenceOTU16615:0.01666)0.814:0.00836,New.CleanUp.ReferenceOTU18222:0.03353)0.791:0.00015)0.729:0.01552,(((((New.CleanUp.ReferenceOTU17226:0.01548,((New.CleanUp.ReferenceOTU1753:0.03075,New.CleanUp.ReferenceOTU22559:0.04128)0.962:0.06985,(New.CleanUp.ReferenceOTU10000:0.01318,263933:0.00014)0.049:0.00014)0.855:0.02971)0.008:0.0153,New.CleanUp.ReferenceOTU9442:0.07808)0.898:0.03812,New.CleanUp.ReferenceOTU16847:0.01007)0.983:0.0233,New.CleanUp.ReferenceOTU12785:0.03996)0.709:0.0038,(New.CleanUp.ReferenceOTU20161:0.0172,(New.CleanUp.ReferenceOTU19084:0.01533,New.CleanUp.ReferenceOTU14737:0.01414)0.907:0.01665)0.036:0.00626)0.999:0.07)0.709:0.00756)0.630:0.01284)0.942:0.01892,(((New.CleanUp.ReferenceOTU7872:0.00823,New.CleanUp.ReferenceOTU5956:0.00014)0.881:0.01924,((New.CleanUp.ReferenceOTU19577:0.01889,New.CleanUp.ReferenceOTU23316:0.01179)0.772:0.0113,(New.CleanUp.ReferenceOTU12808:0.01066,New.CleanUp.ReferenceOTU22272:0.00881)0.564:0.00672)0.863:0.02086)0.653:0.01801,(New.CleanUp.ReferenceOTU18325:0.03967,(New.CleanUp.ReferenceOTU22255:0.02686,New.CleanUp.ReferenceOTU22426:0.08715)0.893:0.11928)0.290:0.01865)0.000:0.00014)0.014:0.0001,New.CleanUp.ReferenceOTU17318:0.011)0.024:0.01424,(((New.CleanUp.ReferenceOTU4964:0.01298,(New.CleanUp.ReferenceOTU13101:0.0153,New.CleanUp.ReferenceOTU8133:0.0038)0.372:0.01054)0.820:0.00896,New.CleanUp.ReferenceOTU22557:0.01844)0.827:0.00014,(New.CleanUp.ReferenceOTU7215:0.03337,(New.CleanUp.ReferenceOTU14928:0.00963,New.CleanUp.ReferenceOTU14896:0.0103)0.725:0.01198)0.872:0.00745)0.830:0.00751)0.001:0.00018,New.CleanUp.ReferenceOTU19484:0.02378)0.416:0.00252)0.734:0.00314,(((((New.CleanUp.ReferenceOTU18784:0.00014,New.CleanUp.ReferenceOTU20289:0.00925)0.947:0.01401,((New.CleanUp.ReferenceOTU636:0.07232,(New.CleanUp.ReferenceOTU23260:0.04676,New.CleanUp.ReferenceOTU23070:0.05318)0.896:0.01451)0.975:0.00015,(New.CleanUp.ReferenceOTU15325:0.00766,(New.CleanUp.ReferenceOTU13389:0.02847,New.CleanUp.ReferenceOTU15324:0.02947)0.892:0.02377)0.994:0.04749)0.523:0.0056)0.724:0.00665,(New.CleanUp.ReferenceOTU7025:0.02614,(New.CleanUp.ReferenceOTU2057:0.04243,New.CleanUp.ReferenceOTU21410:0.01673)0.733:0.0054)0.727:0.00413)0.822:0.00761,(New.CleanUp.ReferenceOTU20066:0.04959,273778:0.00014)0.295:0.00015)0.145:0.00014,(New.CleanUp.ReferenceOTU17749:0.00014,New.CleanUp.ReferenceOTU20244:0.00014)0.851:0.00015)0.895:0.00505)0.772:0.00271)0.769:0.00016,New.CleanUp.ReferenceOTU10245:0.0056)0.973:0.01596,New.CleanUp.ReferenceOTU12192:0.00569)0.409:0.00269)0.773:0.00283)0.954:0.00821)0.713:0.00016)0.823:0.00543)0.945:0.01045,((New.CleanUp.ReferenceOTU13059:0.01543,((New.CleanUp.ReferenceOTU15146:0.03273,(New.CleanUp.ReferenceOTU16943:0.00015,New.CleanUp.ReferenceOTU20319:0.04814)0.779:0.01968)0.991:0.04657,New.CleanUp.ReferenceOTU4581:0.00015)0.732:0.00239)0.977:0.01288,(New.CleanUp.ReferenceOTU13876:0.04258,(New.CleanUp.ReferenceOTU10202:0.0159,(New.CleanUp.ReferenceOTU10742:0.00014,New.CleanUp.ReferenceOTU15627:0.00862)0.340:0.0001)0.466:0.00015)0.472:0.00474)0.749:0.00257)0.889:0.00536,(((376516:0.00015,((New.CleanUp.ReferenceOTU16766:0.02031,New.CleanUp.ReferenceOTU9919:0.01744)0.720:0.0032,((174126:0.00014,(215750:0.00507,(346291:0.0,348376:0.0):0.00014)0.480:0.00011)0.577:0.00011,(((((345063:0.00014,New.CleanUp.ReferenceOTU5621:0.00015)0.784:0.00589,(New.CleanUp.ReferenceOTU1326:0.00916,New.CleanUp.ReferenceOTU22962:0.003)0.874:0.00605)0.848:0.01181,(((180288:0.0032,(New.CleanUp.ReferenceOTU2721:0.02059,183211:0.00014)0.958:0.00015)0.764:0.00327,New.CleanUp.ReferenceOTU3693:0.01315)0.414:0.00617,(New.CleanUp.ReferenceOTU3201:0.04536,New.CleanUp.ReferenceOTU9731:0.00588)0.930:0.01903)0.774:0.00835)0.832:0.00502,((New.CleanUp.ReferenceOTU258:0.00973,(180972:0.00307,(New.CleanUp.ReferenceOTU17261:0.01108,((263155:0.02393,New.CleanUp.ReferenceOTU22333:0.03092)0.865:0.00957,New.CleanUp.ReferenceOTU10883:0.06011)0.744:0.00322)0.986:0.02854)0.880:0.00015)0.410:0.00039,195621:0.00014)0.496:0.00154)0.929:0.01161,((New.CleanUp.ReferenceOTU8992:0.01303,(185989:0.00398,(((New.CleanUp.ReferenceOTU1908:0.01245,((New.CleanUp.ReferenceOTU10172:0.02383,New.CleanUp.ReferenceOTU13566:0.00015)0.858:0.00547,((New.CleanUp.ReferenceOTU21172:0.00915,(New.CleanUp.ReferenceOTU16013:0.01913,New.CleanUp.ReferenceOTU7187:0.01747)0.750:0.00579)0.776:0.00366,((New.CleanUp.ReferenceOTU1137:0.00619,New.CleanUp.ReferenceOTU224:0.01482)0.349:0.006,New.CleanUp.ReferenceOTU477:0.00014)0.898:0.00601)0.216:0.00015)0.879:0.00533)0.742:0.00262,(New.CleanUp.ReferenceOTU13866:0.01532,New.CleanUp.ReferenceOTU14452:0.00016)0.860:0.01581)0.705:0.0027,((((New.CleanUp.ReferenceOTU8440:0.04282,((((New.CleanUp.ReferenceOTU7225:0.02106,(New.CleanUp.ReferenceOTU16882:0.02243,(New.CleanUp.ReferenceOTU10808:0.00014,New.CleanUp.ReferenceOTU9342:0.02932)0.428:0.00015)0.866:0.01687)0.963:0.01761,(New.CleanUp.ReferenceOTU1023:0.00885,(((New.CleanUp.ReferenceOTU10421:0.00016,(274697:0.00443,New.CleanUp.ReferenceOTU17607:0.00377)0.812:0.00373)0.966:0.01515,(New.CleanUp.ReferenceOTU20205:0.00514,198770:0.00459)0.518:0.0008)0.487:0.00015,New.CleanUp.ReferenceOTU10423:0.02999)0.935:0.01962)0.998:0.00016)0.791:0.00303,New.CleanUp.ReferenceOTU476:0.00015)1.000:0.00291,197013:0.00428)0.925:0.00012)0.426:0.00016,(New.CleanUp.ReferenceOTU2325:0.00601,(New.CleanUp.ReferenceOTU23277:0.02378,(New.CleanUp.ReferenceOTU13990:0.01038,New.CleanUp.ReferenceOTU22476:0.00575)0.078:0.00052)0.745:0.00532)0.970:0.01549)0.352:0.00016,(New.CleanUp.ReferenceOTU6698:0.05455,((New.CleanUp.ReferenceOTU10198:0.06229,New.CleanUp.ReferenceOTU19969:0.07324)0.808:0.02066,(((((New.CleanUp.ReferenceOTU10581:0.00015,(New.CleanUp.ReferenceOTU15053:0.07634,New.CleanUp.ReferenceOTU23409:0.00956)0.869:0.01016)0.966:0.01978,New.CleanUp.ReferenceOTU1635:0.01563)0.317:0.00891,275628:0.03395)0.000:0.00014,197790:0.00014)0.673:0.00144,863682:0.00014)0.135:0.00068)0.751:0.01079)0.840:0.01779)0.785:0.00271,(New.CleanUp.ReferenceOTU2742:0.00921,((175077:0.00565,(453405:0.00014,New.CleanUp.ReferenceOTU20676:0.02238)0.000:0.00015)0.857:0.022,(New.CleanUp.ReferenceOTU12310:0.02362,(New.CleanUp.ReferenceOTU16253:0.05952,New.CleanUp.ReferenceOTU22356:0.01761)0.737:0.0032)0.746:0.00591)0.098:0.00471)0.842:0.00538)0.784:0.0027)0.061:0.00069)0.471:0.00129)1.000:0.00071,New.CleanUp.ReferenceOTU6314:0.00517)0.810:0.00262)0.123:0.00016)0.420:0.00015)0.516:0.00015)0.266:0.00015,(((New.CleanUp.ReferenceOTU11609:0.00524,(New.CleanUp.ReferenceOTU11560:0.00374,New.CleanUp.ReferenceOTU16637:0.02074)0.910:0.0116)0.458:0.00744,(New.CleanUp.ReferenceOTU23566:0.00746,(((((New.CleanUp.ReferenceOTU18990:0.04304,(((2374993:0.02329,New.CleanUp.ReferenceOTU7004:0.01432)0.665:0.01116,((New.CleanUp.ReferenceOTU10501:0.00878,(New.CleanUp.ReferenceOTU22932:0.00444,(New.CleanUp.ReferenceOTU16717:0.00014,New.CleanUp.ReferenceOTU19968:0.01151)0.881:0.01029)0.948:0.01553)0.872:0.00014,((262227:0.00014,(New.CleanUp.ReferenceOTU14650:0.00279,(((New.CleanUp.ReferenceOTU11364:0.00795,(New.CleanUp.ReferenceOTU13195:0.05667,(New.CleanUp.ReferenceOTU23923:0.05768,New.CleanUp.ReferenceOTU7147:0.03348)0.152:0.00014)0.971:0.02373)0.749:0.00459,((New.CleanUp.ReferenceOTU1296:0.01382,New.CleanUp.ReferenceOTU13973:0.00014)0.915:0.01397,328758:0.01093)0.021:0.00012)0.971:0.02921,(179203:0.00475,(352171:0.00014,(New.CleanUp.ReferenceOTU9524:0.01568,(New.CleanUp.ReferenceOTU11543:0.03447,New.CleanUp.ReferenceOTU5514:0.02359)0.872:0.00944)0.582:0.00576)0.407:0.00014)0.468:0.00014)0.000:0.00015)0.179:0.00015)0.294:0.00015,((((New.CleanUp.ReferenceOTU18922:0.03513,(New.CleanUp.ReferenceOTU2750:0.01754,((((New.CleanUp.ReferenceOTU12566:0.00014,(New.CleanUp.ReferenceOTU14285:0.00543,(New.CleanUp.ReferenceOTU2864:0.00014,New.CleanUp.ReferenceOTU2888:0.00598)0.830:0.00598)0.441:0.00016)0.944:0.00543,272518:0.00014)0.749:0.00013,197126:0.00014)0.443:0.00014,(New.CleanUp.ReferenceOTU23304:0.01727,New.CleanUp.ReferenceOTU9102:0.02609)0.628:0.009)0.305:0.00014)0.626:0.00133)0.926:0.01442,(320048:0.00862,New.CleanUp.ReferenceOTU11606:0.01525)0.841:0.01015)0.721:0.00423,(345802:0.00014,(318732:0.01526,New.CleanUp.ReferenceOTU5457:0.00015)0.542:0.00701)0.521:0.00293)0.603:0.00015,New.CleanUp.ReferenceOTU15914:0.00738)0.874:0.00014)0.900:0.00528)0.804:0.00014)0.836:0.00793,New.CleanUp.ReferenceOTU12191:0.01022)0.736:0.0032)0.914:0.01044,(New.CleanUp.ReferenceOTU10838:0.01842,267892:0.00016)0.465:0.00014)0.921:0.00908,New.CleanUp.ReferenceOTU20583:0.01807)0.727:0.00912,((((((266192:0.00823,(((New.CleanUp.ReferenceOTU13411:0.03191,New.CleanUp.ReferenceOTU21205:0.0083)0.980:0.05337,((277265:0.00014,((New.CleanUp.ReferenceOTU15143:0.00015,193453:0.00014)0.809:0.01123,(New.CleanUp.ReferenceOTU23862:0.12873,274380:0.00014)0.857:0.01247)0.962:0.00015)0.019:0.00016,269775:0.02486)0.000:0.06318)0.007:0.00011,((New.CleanUp.ReferenceOTU2532:0.03113,(New.CleanUp.ReferenceOTU4984:0.01395,(New.CleanUp.ReferenceOTU17582:0.01133,(New.CleanUp.ReferenceOTU3252:0.03582,((New.CleanUp.ReferenceOTU19027:0.01057,(New.CleanUp.ReferenceOTU1283:0.01952,(New.CleanUp.ReferenceOTU17722:0.01159,(New.CleanUp.ReferenceOTU19946:0.03017,New.CleanUp.ReferenceOTU8930:0.00014)0.993:0.00014)0.762:0.00248)0.906:0.01395)0.831:0.00886,(New.CleanUp.ReferenceOTU4645:0.0272,(New.CleanUp.ReferenceOTU16643:0.00343,New.CleanUp.ReferenceOTU21473:0.00553)0.917:0.01479)0.996:0.02725)0.953:0.01508)0.936:0.0386)0.793:0.04078)0.865:0.06685)0.577:0.01862,(267478:0.00833,(New.CleanUp.ReferenceOTU23863:0.04723,New.CleanUp.ReferenceOTU14046:0.04342)0.752:0.02101)0.802:0.02102)0.336:0.00015)0.020:0.00014)0.901:0.00615,269141:0.0082)0.843:0.02044,(New.CleanUp.ReferenceOTU15071:0.00014,((New.CleanUp.ReferenceOTU21847:0.00747,((188878:0.00014,(196770:0.00823,(187359:0.00824,New.CleanUp.ReferenceOTU5655:0.03492)0.000:0.00014)0.499:0.00014)0.733:0.00015,New.CleanUp.ReferenceOTU2060:0.00014)0.042:0.00014)0.000:0.02801,259345:0.00823)0.925:0.00085)0.416:0.00015)0.948:0.01759,(((((New.CleanUp.ReferenceOTU19745:0.01029,New.CleanUp.ReferenceOTU7401:0.03321)0.660:0.01011,((((New.CleanUp.ReferenceOTU2626:0.01793,((New.CleanUp.ReferenceOTU1037:0.01151,(270782:0.02469,New.CleanUp.ReferenceOTU13039:0.02407)0.754:0.00117)0.830:0.00149,((New.CleanUp.ReferenceOTU11004:0.01739,(New.CleanUp.ReferenceOTU19005:0.00912,New.CleanUp.ReferenceOTU2833:0.01932)0.051:0.00867)0.746:0.00319,((New.CleanUp.ReferenceOTU21387:0.02481,((New.CleanUp.ReferenceOTU18384:0.00015,264248:0.0302)0.823:0.01067,(New.CleanUp.ReferenceOTU15036:0.01191,(New.CleanUp.ReferenceOTU22554:0.01903,(New.CleanUp.ReferenceOTU16853:0.04546,New.CleanUp.ReferenceOTU1606:0.00015)0.718:0.01119)0.774:0.00529)0.744:0.00315)0.704:0.00195)0.895:0.00859,(New.CleanUp.ReferenceOTU21673:0.01887,275123:0.00016)0.902:0.00609)0.785:0.0028)0.767:0.00289)0.435:0.00015)0.965:0.00784,((New.CleanUp.ReferenceOTU16869:0.01237,New.CleanUp.ReferenceOTU15593:0.01977)0.487:0.00015,(New.CleanUp.ReferenceOTU12425:0.01301,New.CleanUp.ReferenceOTU22443:0.01598)0.872:0.00848)0.656:0.00014)0.886:0.00593,(New.CleanUp.ReferenceOTU11575:0.01403,(((259720:0.0064,(265828:0.0062,(New.CleanUp.ReferenceOTU22761:0.03419,((New.CleanUp.ReferenceOTU12085:0.02106,New.CleanUp.ReferenceOTU23636:0.00658)0.869:0.00659,((New.CleanUp.ReferenceOTU2332:0.01308,274844:0.00015)1.000:0.00226,New.CleanUp.ReferenceOTU10646:0.02998)0.040:0.00013)0.081:0.00024)0.029:0.00252)0.776:0.00283)0.965:0.01418,(New.CleanUp.ReferenceOTU2625:0.00755,New.CleanUp.ReferenceOTU16023:0.0375)0.933:0.01713)0.532:0.00015,(New.CleanUp.ReferenceOTU14211:0.02206,(New.ReferenceOTU57:0.0163,(New.CleanUp.ReferenceOTU20170:0.02678,New.CleanUp.ReferenceOTU4221:0.00014)0.852:0.01662)0.762:0.00667)0.755:0.00302)0.927:0.00834)0.877:0.00552)0.884:0.00539,New.CleanUp.ReferenceOTU18137:0.02835)0.714:0.00298)0.618:0.00198,(((New.CleanUp.ReferenceOTU19613:0.00015,(New.CleanUp.ReferenceOTU22759:0.01546,New.CleanUp.ReferenceOTU1041:0.02577)0.406:0.00015)0.874:0.00566,New.CleanUp.ReferenceOTU18597:0.01907)0.410:0.00281,New.CleanUp.ReferenceOTU12598:0.01828)0.781:0.003)0.921:0.00803,New.CleanUp.ReferenceOTU9411:0.01521)0.855:0.00513,((New.CleanUp.ReferenceOTU21022:0.00288,New.CleanUp.ReferenceOTU22589:0.00548)0.965:0.00016,(New.CleanUp.ReferenceOTU21403:0.00015,New.CleanUp.ReferenceOTU21326:0.02044)0.811:0.0025)0.855:0.00477)0.866:0.00506)0.743:0.0026,(((New.CleanUp.ReferenceOTU16202:0.00015,(New.CleanUp.ReferenceOTU16617:0.03255,(New.CleanUp.ReferenceOTU14241:0.00221,New.CleanUp.ReferenceOTU20984:0.00316)0.850:0.01304)0.910:0.01919)0.954:0.01931,((((((((New.CleanUp.ReferenceOTU9099:0.02292,New.CleanUp.ReferenceOTU21161:0.03715)0.289:0.0024,(New.CleanUp.ReferenceOTU13416:0.0078,New.CleanUp.ReferenceOTU13940:0.04201)0.768:0.0033)0.762:0.00348,261277:0.00589)0.987:0.0197,(826382:0.00016,New.CleanUp.ReferenceOTU19765:0.03406)0.885:0.02332)0.893:0.00847,((New.CleanUp.ReferenceOTU17268:0.01617,(New.CleanUp.ReferenceOTU2149:0.02763,(New.CleanUp.ReferenceOTU20135:0.07175,New.CleanUp.ReferenceOTU2463:0.03592)0.508:0.03152)0.834:0.01637)0.995:0.05524,((((New.CleanUp.ReferenceOTU20628:0.04921,187759:0.01115)0.899:0.01141,(New.CleanUp.ReferenceOTU12422:0.01035,215317:0.00014)0.305:0.00015)0.912:0.01023,((New.CleanUp.ReferenceOTU293:0.04791,((New.CleanUp.ReferenceOTU14223:0.05859,New.CleanUp.ReferenceOTU19511:0.00544)0.765:0.01097,New.CleanUp.ReferenceOTU600:0.07024)0.603:0.004)0.919:0.00016,(264572:0.02507,New.CleanUp.ReferenceOTU5448:0.0007)0.840:0.0037)0.766:0.00385)0.970:0.01754,(New.CleanUp.ReferenceOTU15624:0.09428,(New.CleanUp.ReferenceOTU22856:0.02652,((332132:0.00014,(830014:0.02501,(New.CleanUp.ReferenceOTU10983:0.03372,(New.CleanUp.ReferenceOTU15383:0.02061,New.CleanUp.ReferenceOTU5786:0.10031)0.823:0.01458)0.795:0.00987)0.479:0.00015)0.947:0.00014,New.CleanUp.ReferenceOTU2711:0.01711)0.990:0.02257)0.729:0.00381)0.766:0.00754)0.879:0.00964)0.769:0.00311)0.842:0.00654,(((New.CleanUp.ReferenceOTU5357:0.01306,(((((New.CleanUp.ReferenceOTU17251:0.00444,New.CleanUp.ReferenceOTU20978:0.02317)0.389:0.01323,New.CleanUp.ReferenceOTU3255:0.03335)0.533:0.00333,(((181091:0.00014,((New.CleanUp.ReferenceOTU15538:0.00657,New.CleanUp.ReferenceOTU20825:0.0201)0.904:0.00897,270480:0.00015)0.423:0.00195)0.000:0.00012,New.CleanUp.ReferenceOTU239:0.04586)0.947:0.00042,(((New.CleanUp.ReferenceOTU20329:0.00746,New.CleanUp.ReferenceOTU12279:0.00464)0.797:0.00461,(((New.CleanUp.ReferenceOTU9100:0.0251,((((New.CleanUp.ReferenceOTU8796:0.00015,New.CleanUp.ReferenceOTU13762:0.07898)0.809:0.0178,(New.CleanUp.ReferenceOTU8924:0.01833,New.CleanUp.ReferenceOTU9951:0.07974)0.785:0.02672)0.961:0.02696,(New.CleanUp.ReferenceOTU21413:0.12466,(New.CleanUp.ReferenceOTU5383:0.00131,((New.CleanUp.ReferenceOTU19303:0.00577,New.CleanUp.ReferenceOTU215:0.0165)0.875:0.02751,(New.CleanUp.ReferenceOTU11669:0.00863,New.CleanUp.ReferenceOTU15754:0.0667)0.888:0.01111)0.978:0.02584)0.051:0.01703)0.012:0.00011)0.970:0.02673,New.CleanUp.ReferenceOTU740:0.01185)0.455:0.00538)0.973:0.0001,(New.CleanUp.ReferenceOTU23610:0.00014,(New.CleanUp.ReferenceOTU7761:0.04117,New.CleanUp.ReferenceOTU9991:0.00015)0.999:0.04069)1.000:0.10112)0.006:0.00014,(New.CleanUp.ReferenceOTU15113:0.02719,259846:0.00427)0.783:0.00455)0.826:0.00308)0.366:0.00015,New.CleanUp.ReferenceOTU4395:0.03843)0.947:0.00936)0.865:0.00406)0.424:0.00015,New.CleanUp.ReferenceOTU13431:0.0397)0.718:0.0044,((New.CleanUp.ReferenceOTU3814:0.02213,(New.CleanUp.ReferenceOTU15426:0.04267,(189757:0.00016,New.CleanUp.ReferenceOTU17977:0.00298)0.795:0.00625)0.929:0.01054)0.654:0.00257,(New.CleanUp.ReferenceOTU183:0.00233,New.CleanUp.ReferenceOTU3091:0.0322)0.931:0.01292)0.924:0.01021)0.971:0.01582)0.946:0.01133,(New.CleanUp.ReferenceOTU14888:0.02998,(New.CleanUp.ReferenceOTU675:0.0327,New.CleanUp.ReferenceOTU5151:0.00517)0.827:0.00544)0.866:0.00536)0.985:0.02081,(((((((New.CleanUp.ReferenceOTU4841:0.00281,(((New.CleanUp.ReferenceOTU2032:0.02556,New.CleanUp.ReferenceOTU4462:0.00997)0.992:0.00012,(New.CleanUp.ReferenceOTU18807:0.00525,(((New.CleanUp.ReferenceOTU20324:0.03573,(New.CleanUp.ReferenceOTU10619:0.00313,((New.CleanUp.ReferenceOTU807:0.05414,(New.CleanUp.ReferenceOTU14728:0.00016,New.CleanUp.ReferenceOTU2876:0.0229)0.954:0.00015)0.442:0.00321,(164237:0.09115,New.CleanUp.ReferenceOTU10544:0.01111)0.953:0.03004)0.939:0.01738)0.909:0.01485)0.753:0.00455,New.CleanUp.ReferenceOTU19237:0.02725)0.846:0.00852,(New.CleanUp.ReferenceOTU10158:0.01331,New.CleanUp.ReferenceOTU1359:0.02228)0.863:0.00628)0.942:0.0115)0.900:0.017)0.782:0.01104,(New.CleanUp.ReferenceOTU22587:0.01575,((New.CleanUp.ReferenceOTU8788:0.00015,(New.CleanUp.ReferenceOTU19971:0.0265,(New.CleanUp.ReferenceOTU21119:0.0124,((416286:0.00521,(New.CleanUp.ReferenceOTU2416:0.00711,198690:0.00014)0.860:0.00015)0.922:0.00997,(New.CleanUp.ReferenceOTU2390:0.03683,(274317:0.00014,(New.CleanUp.ReferenceOTU7060:0.02873,New.CleanUp.ReferenceOTU13684:0.03477)0.000:0.00014)0.511:0.03384)0.187:0.00015)0.901:0.01126)0.962:0.01733)0.869:0.00745)0.972:0.01305,(New.CleanUp.ReferenceOTU6844:0.01747,New.CleanUp.ReferenceOTU6728:0.00675)0.043:0.00318)0.877:0.00576)0.747:0.00268)0.916:0.00811)0.786:0.00457,((New.CleanUp.ReferenceOTU13641:0.04288,(((((344108:0.00014,303414:0.00289)0.976:0.01472,(New.CleanUp.ReferenceOTU19106:0.02564,272749:0.03255)0.548:0.00015)0.933:0.00859,(New.CleanUp.ReferenceOTU7924:0.03276,New.ReferenceOTU36:0.01429)0.342:0.0095)0.576:0.00015,1105751:0.00014)0.771:0.00448,New.CleanUp.ReferenceOTU3759:0.00414)0.913:0.01151)0.899:0.01249,((New.CleanUp.ReferenceOTU3061:0.0176,((New.CleanUp.ReferenceOTU3428:0.05167,New.CleanUp.ReferenceOTU10514:0.01136)0.976:0.0293,(New.CleanUp.ReferenceOTU7826:0.0219,(311031:0.02092,(New.CleanUp.ReferenceOTU624:0.02389,(271866:0.00014,(New.CleanUp.ReferenceOTU923:0.06691,(New.CleanUp.ReferenceOTU14389:0.03268,(324567:0.00015,(New.CleanUp.ReferenceOTU2172:0.01475,(New.CleanUp.ReferenceOTU3086:0.00623,New.CleanUp.ReferenceOTU18899:0.00609)0.643:0.00016)0.799:0.00014)0.333:0.00015)0.409:0.00014)0.329:0.00373)0.000:0.00401)0.611:0.00303)0.791:0.00409)0.990:0.00016)0.890:0.00568)0.849:0.00839,(((New.CleanUp.ReferenceOTU3126:0.03238,New.CleanUp.ReferenceOTU22000:0.00275)0.896:0.00015,(((New.CleanUp.ReferenceOTU19664:0.01898,((New.CleanUp.ReferenceOTU6662:0.02114,(New.CleanUp.ReferenceOTU6989:0.03297,(New.CleanUp.ReferenceOTU14623:0.07868,New.CleanUp.ReferenceOTU14061:0.00015)0.125:0.00612)0.024:0.02215)0.902:0.01356,(New.CleanUp.ReferenceOTU13467:0.06698,(New.CleanUp.ReferenceOTU8356:0.0027,(330219:0.00014,(New.CleanUp.ReferenceOTU19810:0.00298,((New.CleanUp.ReferenceOTU3222:0.01756,(265087:0.00014,(191259:0.01342,New.CleanUp.ReferenceOTU7226:0.0191)0.564:0.00014)0.723:0.00015)0.826:0.00677,((New.CleanUp.ReferenceOTU21168:0.04437,New.CleanUp.ReferenceOTU8644:0.02124)0.739:0.00578,((((New.CleanUp.ReferenceOTU11580:0.00014,(New.CleanUp.ReferenceOTU3700:0.03772,New.CleanUp.ReferenceOTU15707:0.00643)0.772:0.00649)0.774:0.00299,New.CleanUp.ReferenceOTU13355:0.02476)0.773:0.00291,(352165:0.00014,(New.CleanUp.ReferenceOTU16315:0.06317,192498:0.00016)1.000:0.0001)0.468:0.00347)0.023:0.00351,314188:0.00014)0.125:0.0001)0.864:0.00714)0.359:0.00015)0.696:0.00014)0.945:0.00015)0.829:0.00669)0.835:0.00752)0.741:0.00287)0.747:0.00798,(New.CleanUp.ReferenceOTU20112:0.00321,New.CleanUp.ReferenceOTU22336:0.00682)0.973:0.02003)0.825:0.00544,(New.CleanUp.ReferenceOTU15077:0.01653,New.CleanUp.ReferenceOTU5732:0.04146)0.333:0.00771)0.775:0.00312)0.906:0.00876,(4407190:0.01548,New.CleanUp.ReferenceOTU10142:0.00016)0.997:0.03766)0.857:0.01032)0.852:0.01368)0.773:0.00395)0.761:0.00502,268372:0.0185)0.167:0.00252,((New.CleanUp.ReferenceOTU13124:0.00015,New.CleanUp.ReferenceOTU18858:0.01925)0.758:0.00795,(259494:0.00544,((((355621:0.04571,New.CleanUp.ReferenceOTU14987:0.01033)0.775:0.00942,(New.CleanUp.ReferenceOTU5253:0.00461,((New.CleanUp.ReferenceOTU8170:0.03702,(New.CleanUp.ReferenceOTU12210:0.00014,New.CleanUp.ReferenceOTU185:0.01653)0.872:0.01421)0.549:0.01082,((New.CleanUp.ReferenceOTU19602:0.03712,((((275975:0.01507,266697:0.00015)0.976:0.02007,(268333:0.00014,(330757:0.00014,(309963:0.00676,268379:0.00014)0.000:0.00014)0.000:0.00012)0.502:0.00038)0.765:0.01447,(354800:0.0082,(262159:0.02007,New.CleanUp.ReferenceOTU84:0.02789)0.003:0.00013)0.011:0.01497)0.775:0.01242,271799:0.00819)0.784:0.01107)0.967:0.04155,(194950:0.01202,(New.CleanUp.ReferenceOTU1837:0.00393,(New.CleanUp.ReferenceOTU9281:0.03517,697874:0.004)0.070:0.00014)0.980:0.00016)0.976:0.04264)0.284:0.01748)0.941:0.03631)0.984:0.0423)0.761:0.00577,(New.CleanUp.ReferenceOTU1807:0.01873,New.CleanUp.ReferenceOTU2210:0.03658)0.904:0.01182)0.754:0.00242,(((New.CleanUp.ReferenceOTU14675:0.01417,((((((New.CleanUp.ReferenceOTU10555:0.02866,(New.CleanUp.ReferenceOTU10274:0.01659,New.CleanUp.ReferenceOTU16418:0.01385)0.772:0.00014)0.195:0.01275,New.CleanUp.ReferenceOTU20467:0.0218)0.396:0.00375,New.CleanUp.ReferenceOTU5850:0.03869)0.191:0.00016,((New.CleanUp.ReferenceOTU12913:0.01181,(New.CleanUp.ReferenceOTU14405:0.04144,New.CleanUp.ReferenceOTU8572:0.03129)0.810:0.00835)0.892:0.00603,New.CleanUp.ReferenceOTU8281:0.00014)0.977:0.01095)0.951:0.00014,(((((((New.CleanUp.ReferenceOTU23883:0.03579,(264837:0.00014,New.CleanUp.ReferenceOTU10647:0.00855)0.037:0.0001)0.921:0.01374,New.CleanUp.ReferenceOTU1010:0.0136)0.352:0.00014,(New.CleanUp.ReferenceOTU5189:0.03803,New.CleanUp.ReferenceOTU18055:0.02633)0.907:0.02065)0.221:0.00016,305012:0.0288)0.942:0.00414,New.CleanUp.ReferenceOTU19363:0.04866)0.173:0.01218,275899:0.00501)0.063:0.00015,(267781:0.00014,((New.CleanUp.ReferenceOTU16800:0.07113,New.CleanUp.ReferenceOTU4234:0.01725)0.306:0.0041,New.CleanUp.ReferenceOTU13405:0.05757)0.385:0.03046)0.011:0.00014)0.488:0.00014)0.787:0.00285,New.CleanUp.ReferenceOTU18837:0.00721)0.765:0.00425)0.790:0.00419,(272880:0.01931,(277505:0.0029,(New.CleanUp.ReferenceOTU13783:0.01105,(((New.CleanUp.ReferenceOTU9980:0.00278,((New.CleanUp.ReferenceOTU12211:0.01449,New.CleanUp.ReferenceOTU9622:0.01596)0.259:0.02,(306469:0.00284,New.CleanUp.ReferenceOTU9946:0.02999)0.972:0.01622)0.991:0.00016)0.892:0.00546,New.CleanUp.ReferenceOTU4633:0.00631)0.889:0.00538,(New.CleanUp.ReferenceOTU20805:0.02012,New.CleanUp.ReferenceOTU16352:0.00015)0.924:0.00898)0.731:0.00014)0.389:0.00014)0.419:0.00014)0.847:0.00016)0.360:0.00519,(New.CleanUp.ReferenceOTU19186:0.03246,New.CleanUp.ReferenceOTU8935:0.02015)0.767:0.01595)0.684:0.00039)0.386:0.00014)0.859:0.00015)0.810:0.0034)0.903:0.00966,((((New.CleanUp.ReferenceOTU15009:0.00871,(New.CleanUp.ReferenceOTU10471:0.06755,(258232:0.04173,(269777:0.00014,(351859:0.00014,265487:0.01347)1.000:0.00016)0.849:0.01878)0.806:0.01875)0.803:0.01558)1.000:0.04379,(((269815:0.01646,336145:0.00633)0.061:0.00203,354736:0.00014)0.855:0.00011,(342075:0.00329,305803:0.02249)0.913:0.00015)0.930:0.01404)0.954:0.0154,(New.CleanUp.ReferenceOTU20828:0.00273,(((((New.CleanUp.ReferenceOTU2053:0.02418,New.CleanUp.ReferenceOTU3434:0.0276)0.861:0.00938,((New.CleanUp.ReferenceOTU17586:0.02026,(New.CleanUp.ReferenceOTU11133:0.02735,(New.CleanUp.ReferenceOTU12373:0.00687,New.CleanUp.ReferenceOTU14434:0.00711)0.880:0.00826)0.078:0.00604)0.906:0.01169,(308269:0.01144,New.CleanUp.ReferenceOTU3494:0.00015)0.901:0.0109)0.308:0.00542)0.731:0.0038,New.CleanUp.ReferenceOTU7425:0.01693)0.892:0.00756,New.CleanUp.ReferenceOTU16230:0.02853)0.751:0.00361,((((((New.CleanUp.ReferenceOTU23154:0.00335,(New.CleanUp.ReferenceOTU6113:0.01664,(New.CleanUp.ReferenceOTU12795:0.03221,New.CleanUp.ReferenceOTU21800:0.0038)0.771:0.00451)0.770:0.00436)0.780:0.00277,(New.CleanUp.ReferenceOTU3359:0.03175,New.CleanUp.ReferenceOTU4284:0.0123)0.875:0.00609)0.980:0.00015,(New.CleanUp.ReferenceOTU15150:0.00257,New.CleanUp.ReferenceOTU8099:0.0044)0.789:0.00258)0.794:0.00294,(New.CleanUp.ReferenceOTU6004:0.01896,(New.CleanUp.ReferenceOTU22939:0.00015,New.CleanUp.ReferenceOTU6103:0.0223)0.978:0.02066)0.686:0.00859)0.926:0.01473,(New.CleanUp.ReferenceOTU16506:0.00363,New.CleanUp.ReferenceOTU22910:0.04171)0.959:0.01995)0.865:0.01016,New.CleanUp.ReferenceOTU695:0.01117)0.971:0.01452)0.996:0.02312)0.994:0.02387)0.844:0.00015,(New.CleanUp.ReferenceOTU22227:0.06477,(New.CleanUp.ReferenceOTU17542:0.01296,New.CleanUp.ReferenceOTU5470:0.06232)0.998:0.05486)0.540:0.01784)0.764:0.00878)0.785:0.00376,(New.CleanUp.ReferenceOTU6573:0.02053,(New.CleanUp.ReferenceOTU14755:0.01341,New.CleanUp.ReferenceOTU16152:0.02195)0.880:0.00994)0.754:0.00402)0.885:0.00765,(((((New.CleanUp.ReferenceOTU10121:0.03055,New.CleanUp.ReferenceOTU12729:0.06691)0.762:0.00791,((New.CleanUp.ReferenceOTU18326:0.01793,New.CleanUp.ReferenceOTU18929:0.01857)0.932:0.01055,(New.CleanUp.ReferenceOTU23917:0.01558,(((New.CleanUp.ReferenceOTU21479:0.05195,New.CleanUp.ReferenceOTU4756:0.02692)0.030:0.02077,New.CleanUp.ReferenceOTU3708:0.00971)0.568:0.00971,((New.CleanUp.ReferenceOTU13719:0.01715,New.CleanUp.ReferenceOTU6340:0.04619)0.924:0.01678,(New.CleanUp.ReferenceOTU19726:0.01053,((((((190047:0.0051,((((New.CleanUp.ReferenceOTU11989:0.01745,New.CleanUp.ReferenceOTU9461:0.07735)0.793:0.01702,(New.CleanUp.ReferenceOTU18537:0.07806,(New.CleanUp.ReferenceOTU19659:0.02338,(New.CleanUp.ReferenceOTU698:0.04872,New.CleanUp.ReferenceOTU6419:0.03495)0.489:0.01576)0.697:0.00015)0.904:0.02958)0.103:0.01535,332854:0.00014)0.121:0.00014,((New.CleanUp.ReferenceOTU19171:0.01171,New.CleanUp.ReferenceOTU19379:0.02544)0.975:0.02955,(185767:0.00014,New.CleanUp.ReferenceOTU632:0.04326)0.000:0.00015)0.000:0.0001)0.981:0.05302)0.679:0.00015,(((New.CleanUp.ReferenceOTU23020:0.02385,((New.CleanUp.ReferenceOTU10770:0.00015,(New.CleanUp.ReferenceOTU9931:0.03584,New.CleanUp.ReferenceOTU3714:0.01513)0.884:0.01013)0.843:0.02193,(New.CleanUp.ReferenceOTU12577:0.05511,New.CleanUp.ReferenceOTU7449:0.03596)0.416:0.02022)0.682:0.00396)0.932:0.02177,((New.CleanUp.ReferenceOTU14393:0.00015,New.CleanUp.ReferenceOTU13506:0.03812)0.855:0.0073,((New.CleanUp.ReferenceOTU7816:0.00259,((New.CleanUp.ReferenceOTU20740:0.00014,New.CleanUp.ReferenceOTU7135:0.00016)0.858:0.00478,(New.CleanUp.ReferenceOTU166:0.00285,(186871:0.00162,New.CleanUp.ReferenceOTU17048:0.01024)0.199:0.00039)0.917:0.00062)0.822:0.00258)0.794:0.00251,(184395:0.00243,((((267071:0.01216,((179181:0.01369,New.CleanUp.ReferenceOTU22066:0.05197)0.762:0.00016,New.CleanUp.ReferenceOTU1977:0.00014)0.950:0.01278)0.762:0.00281,191897:0.00014)1.000:0.00013,311286:0.00014)0.199:0.00017,342786:0.00014)1.000:0.00214)0.790:0.00015)0.856:0.00015)0.415:0.00016)0.865:0.00227,351794:0.00014)0.003:0.00015)0.782:0.00246,New.CleanUp.ReferenceOTU21000:0.00979)0.843:0.00492,(New.CleanUp.ReferenceOTU16429:0.00551,New.CleanUp.ReferenceOTU17424:0.01919)0.966:0.02911)0.893:0.00015,(New.CleanUp.ReferenceOTU3562:0.02421,New.CleanUp.ReferenceOTU20471:0.01721)0.628:0.00014)0.870:0.00469,(((((((New.CleanUp.ReferenceOTU20705:0.04403,(((((New.CleanUp.ReferenceOTU7409:0.00015,New.CleanUp.ReferenceOTU11433:0.05551)0.101:0.00508,(New.CleanUp.ReferenceOTU1738:0.00898,(New.CleanUp.ReferenceOTU11320:0.03436,((New.CleanUp.ReferenceOTU4982:0.00244,New.CleanUp.ReferenceOTU13111:0.03333)0.989:0.01781,New.CleanUp.ReferenceOTU14772:0.00511)1.000:0.00016)0.969:0.02422)0.874:0.01095)0.882:0.01345,New.CleanUp.ReferenceOTU9481:0.03073)0.767:0.01071,((((New.CleanUp.ReferenceOTU17376:0.00015,(New.CleanUp.ReferenceOTU280:0.06777,(New.CleanUp.ReferenceOTU12649:0.01705,New.CleanUp.ReferenceOTU4820:0.02243)0.837:0.02365)0.992:0.08458)0.814:0.01513,New.CleanUp.ReferenceOTU587:0.02891)0.971:0.05841,(New.CleanUp.ReferenceOTU10918:0.01515,(New.CleanUp.ReferenceOTU11305:0.00575,New.CleanUp.ReferenceOTU18101:0.00016)0.992:0.06257)0.957:0.05291)0.993:0.0674,(((New.CleanUp.ReferenceOTU22522:0.0038,New.CleanUp.ReferenceOTU5264:0.05172)0.954:0.05518,New.CleanUp.ReferenceOTU19703:0.04033)0.988:0.0605,New.CleanUp.ReferenceOTU21489:0.06001)0.838:0.01706)0.812:0.01501)0.154:0.00076,New.CleanUp.ReferenceOTU11019:0.02249)0.086:0.02233)0.113:0.00012,197989:0.00014)0.169:0.0076,((New.CleanUp.ReferenceOTU21886:0.02721,New.CleanUp.ReferenceOTU6250:0.01029)0.596:0.0139,(New.CleanUp.ReferenceOTU4857:0.03569,(268440:0.00015,(New.CleanUp.ReferenceOTU16179:0.00016,New.CleanUp.ReferenceOTU22891:0.00766)0.913:0.00014)0.569:0.00014)0.832:0.01485)0.886:0.01467)0.890:0.01257,New.CleanUp.ReferenceOTU5875:0.01861)0.872:0.01223,(((198045:0.01759,New.CleanUp.ReferenceOTU18510:0.0359)0.759:0.01751,(185126:0.01237,(New.CleanUp.ReferenceOTU9792:0.00014,(New.CleanUp.ReferenceOTU4345:0.01727,New.CleanUp.ReferenceOTU9471:0.01341)1.000:0.00015)0.862:0.00529)0.984:0.02288)0.588:0.00228,(New.CleanUp.ReferenceOTU7881:0.03655,New.CleanUp.ReferenceOTU19779:0.03643)0.845:0.02718)0.766:0.00335)0.927:0.01353,((New.CleanUp.ReferenceOTU11856:0.01708,New.CleanUp.ReferenceOTU5458:0.01705)0.905:0.01276,New.CleanUp.ReferenceOTU23924:0.02557)0.776:0.00613)0.689:0.00225,(New.CleanUp.ReferenceOTU7634:0.04505,New.CleanUp.ReferenceOTU16974:0.01705)0.806:0.00612)0.068:0.00015)0.962:0.0126)0.829:0.00509)0.945:0.01281)0.438:0.00353)0.376:0.00524)0.738:0.0027)0.750:0.00329,(New.CleanUp.ReferenceOTU18732:0.0331,(New.CleanUp.ReferenceOTU9629:0.03301,((New.CleanUp.ReferenceOTU18726:0.03385,((New.CleanUp.ReferenceOTU18311:0.00015,New.CleanUp.ReferenceOTU3722:0.00781)0.993:0.03093,(New.CleanUp.ReferenceOTU11854:0.06468,(New.CleanUp.ReferenceOTU22109:0.02996,(New.CleanUp.ReferenceOTU16371:0.04071,(New.CleanUp.ReferenceOTU10030:0.02789,((New.CleanUp.ReferenceOTU4703:0.06837,New.CleanUp.ReferenceOTU10986:0.03044)0.858:0.03805,(New.CleanUp.ReferenceOTU10497:0.00963,New.CleanUp.ReferenceOTU11200:0.11886)0.779:0.00754)0.748:0.01108)0.784:0.01041)0.860:0.01241)0.776:0.00614)0.998:0.03966)0.450:0.0043)0.758:0.00293,(New.CleanUp.ReferenceOTU6631:0.02137,(((New.CleanUp.ReferenceOTU13048:0.01558,New.CleanUp.ReferenceOTU21061:0.09189)0.871:0.03702,(((((New.CleanUp.ReferenceOTU19113:0.04733,(New.CleanUp.ReferenceOTU15329:0.03509,(New.CleanUp.ReferenceOTU10382:0.01178,New.CleanUp.ReferenceOTU21717:0.02844)0.921:0.02817)0.785:0.0105)0.986:0.03643,((New.CleanUp.ReferenceOTU15483:0.05027,(New.CleanUp.ReferenceOTU739:0.00769,(New.CleanUp.ReferenceOTU21884:0.01254,New.CleanUp.ReferenceOTU16476:0.06148)0.922:0.01679)0.876:0.01439)0.687:0.0039,((New.CleanUp.ReferenceOTU12950:0.01044,(New.CleanUp.ReferenceOTU14039:0.2112,New.CleanUp.ReferenceOTU19332:0.01132)0.955:0.10736)0.628:0.0283,(((((New.CleanUp.ReferenceOTU12307:0.01913,(New.CleanUp.ReferenceOTU5688:0.01115,New.CleanUp.ReferenceOTU15669:0.04235)0.962:0.02602)0.947:0.02818,New.CleanUp.ReferenceOTU23540:0.0171)0.900:0.02007,(((((258910:0.00845,New.CleanUp.ReferenceOTU1548:0.00303)0.007:0.00055,(((New.CleanUp.ReferenceOTU8053:0.01557,((New.CleanUp.ReferenceOTU9506:0.00852,(New.CleanUp.ReferenceOTU18559:0.01174,New.CleanUp.ReferenceOTU18167:0.00896)1.000:0.00012)0.198:0.00015,New.CleanUp.ReferenceOTU2512:0.02575)0.965:0.04787)0.487:0.00266,((New.CleanUp.ReferenceOTU13099:0.04064,New.CleanUp.ReferenceOTU872:0.01574)0.040:0.00013,New.CleanUp.ReferenceOTU18154:0.04025)0.992:0.05742)0.858:0.00932,New.CleanUp.ReferenceOTU18603:0.03495)0.931:0.01863)0.904:0.0148,((New.CleanUp.ReferenceOTU21645:0.03629,(New.CleanUp.ReferenceOTU1371:0.042,New.CleanUp.ReferenceOTU9525:0.02875)0.756:0.00315)0.791:0.00623,New.CleanUp.ReferenceOTU12503:0.02387)0.928:0.01308)0.104:0.01141,((New.CleanUp.ReferenceOTU10153:0.04724,(New.CleanUp.ReferenceOTU11697:0.09109,New.CleanUp.ReferenceOTU16599:0.05573)0.945:0.05213)0.745:0.01813,276542:0.04866)0.934:0.05079)0.548:0.00231,(New.CleanUp.ReferenceOTU11581:0.0295,(((((New.CleanUp.ReferenceOTU23274:0.01715,New.CleanUp.ReferenceOTU7054:0.00015)0.074:0.00561,(New.CleanUp.ReferenceOTU10301:0.00014,New.CleanUp.ReferenceOTU229:0.01658)0.848:0.00016)0.820:0.00571,(New.CleanUp.ReferenceOTU23575:0.01128,New.CleanUp.ReferenceOTU326:0.01753)0.949:0.01611)0.950:0.01499,((((New.CleanUp.ReferenceOTU22198:0.03306,New.CleanUp.ReferenceOTU8224:0.0107)0.034:0.00363,New.CleanUp.ReferenceOTU13250:0.01874)0.355:0.00376,(New.ReferenceOTU59:0.05317,New.CleanUp.ReferenceOTU13031:0.02293)0.720:0.00584)0.944:0.01129,(((356226:0.0,270051:0.0):0.00014,(New.CleanUp.ReferenceOTU12837:0.03421,(New.CleanUp.ReferenceOTU377:0.01699,New.CleanUp.ReferenceOTU17017:0.00846)0.170:0.00014)0.915:0.00846)0.833:0.00849,New.CleanUp.ReferenceOTU22448:0.01138)0.145:0.00102)0.814:0.00575)0.924:0.01267,((((((((((New.CleanUp.ReferenceOTU2029:0.07513,((((((((New.CleanUp.ReferenceOTU9331:0.02017,(206324:0.00014,(New.CleanUp.ReferenceOTU21292:0.01471,(((New.CleanUp.ReferenceOTU16650:0.02903,((New.CleanUp.ReferenceOTU11037:0.00515,(((New.CleanUp.ReferenceOTU21048:0.0257,(((211761:0.00475,New.CleanUp.ReferenceOTU21874:0.02842)0.748:0.01327,(New.CleanUp.ReferenceOTU1222:0.00327,(New.CleanUp.ReferenceOTU9339:0.0229,New.CleanUp.ReferenceOTU19733:0.01064)0.897:0.00831)0.932:0.0102)0.726:0.00239,((New.CleanUp.ReferenceOTU23932:0.01356,((New.CleanUp.ReferenceOTU1486:0.016,New.CleanUp.ReferenceOTU15432:0.04453)0.859:0.01516,(((((New.CleanUp.ReferenceOTU8129:0.02315,((New.CleanUp.ReferenceOTU5808:0.01773,New.CleanUp.ReferenceOTU348:0.00785)0.536:0.00014,(324013:0.00015,New.CleanUp.ReferenceOTU8333:0.02912)0.784:0.00347)0.175:0.00553)0.392:0.00184,New.CleanUp.ReferenceOTU10149:0.03069)0.129:0.0001,New.CleanUp.ReferenceOTU22043:0.02007)0.126:0.00015,(New.CleanUp.ReferenceOTU5991:0.00395,New.CleanUp.ReferenceOTU3041:0.03298)0.759:0.00457)0.900:0.01697,New.CleanUp.ReferenceOTU2440:0.00266)0.280:0.00362)0.051:0.00014)0.002:0.0001,445144:0.00014)0.435:0.00247)0.390:0.00115)0.114:0.00084,(New.CleanUp.ReferenceOTU22369:0.0345,(((New.CleanUp.ReferenceOTU1111:0.0084,New.CleanUp.ReferenceOTU9433:0.02689)0.255:0.00138,New.CleanUp.ReferenceOTU2403:0.01457)1.000:0.00697,(New.CleanUp.ReferenceOTU15606:0.00935,New.CleanUp.ReferenceOTU9827:0.00651)0.864:0.00701)0.765:0.00291)0.780:0.0027)0.815:0.0035,New.CleanUp.ReferenceOTU15080:0.04)0.413:0.00015)1.000:0.00014,New.CleanUp.ReferenceOTU4239:0.00866)0.926:0.00241)0.774:0.0048,(((New.CleanUp.ReferenceOTU16539:0.00014,New.CleanUp.ReferenceOTU16376:0.00014)1.000:0.02291,New.CleanUp.ReferenceOTU8300:0.00016)0.916:0.01004,((((New.CleanUp.ReferenceOTU18677:0.00365,New.CleanUp.ReferenceOTU9088:0.02529)0.904:0.01713,New.CleanUp.ReferenceOTU21148:0.00014)0.941:0.00874,New.CleanUp.ReferenceOTU19283:0.01536)0.863:0.00562,(New.CleanUp.ReferenceOTU7444:0.01522,(New.CleanUp.ReferenceOTU3318:0.00907,New.CleanUp.ReferenceOTU19474:0.06057)0.888:0.01207)0.990:0.00015)0.765:0.00418)0.895:0.00868)0.988:0.00012,(New.CleanUp.ReferenceOTU16336:0.0845,New.CleanUp.ReferenceOTU17032:0.00015)0.994:0.02202)0.667:0.00219)0.082:0.00015)0.117:0.00012)0.805:0.01061,New.CleanUp.ReferenceOTU5484:0.11151)0.655:0.0034,(New.CleanUp.ReferenceOTU21421:0.00016,(New.CleanUp.ReferenceOTU4407:0.02718,((New.CleanUp.ReferenceOTU23114:0.01835,New.CleanUp.ReferenceOTU9836:0.03959)0.929:0.04042,New.CleanUp.ReferenceOTU858:0.00391)0.838:0.01187)0.914:0.00014)0.913:0.01005)0.791:0.02052,New.CleanUp.ReferenceOTU11290:0.01889)0.662:0.00784,((New.CleanUp.ReferenceOTU22193:0.00737,((((New.CleanUp.ReferenceOTU13118:0.04691,New.CleanUp.ReferenceOTU16104:0.00542)0.508:0.00086,(New.CleanUp.ReferenceOTU15485:0.00014,134762:0.04322)0.818:0.04759)0.927:0.02342,New.CleanUp.ReferenceOTU2112:0.01514)0.874:0.01065,(New.CleanUp.ReferenceOTU10193:0.00687,((New.CleanUp.ReferenceOTU9412:0.03745,New.CleanUp.ReferenceOTU12030:0.016)0.783:0.01416,(New.CleanUp.ReferenceOTU1433:0.00368,New.CleanUp.ReferenceOTU22095:0.01424)0.954:0.01764)0.522:0.00659)0.791:0.00555)0.733:0.00398)0.772:0.00375,New.CleanUp.ReferenceOTU4253:0.0186)0.232:0.0069)0.865:0.00872,New.CleanUp.ReferenceOTU4207:0.02164)0.864:0.00884,(New.CleanUp.ReferenceOTU9151:0.01081,(New.CleanUp.ReferenceOTU1382:0.06103,New.CleanUp.ReferenceOTU23339:0.0379)0.968:0.04013)0.750:0.00873)0.895:0.01197,New.CleanUp.ReferenceOTU9942:0.02131)0.019:0.0001)0.657:0.00406,(203713:0.00015,New.CleanUp.ReferenceOTU13549:0.05105)0.842:0.00826)0.008:0.00084,New.CleanUp.ReferenceOTU19000:0.05835)0.777:0.01024,((((((New.CleanUp.ReferenceOTU10222:0.00996,New.CleanUp.ReferenceOTU1975:0.00537)0.873:0.01198,New.CleanUp.ReferenceOTU4022:0.02112)0.766:0.01667,((New.CleanUp.ReferenceOTU19644:0.00016,New.CleanUp.ReferenceOTU7925:0.00014)0.958:0.05615,(New.CleanUp.ReferenceOTU7708:0.01735,((New.CleanUp.ReferenceOTU1282:0.0149,(((((New.CleanUp.ReferenceOTU22979:0.04339,(New.CleanUp.ReferenceOTU1782:0.00015,New.CleanUp.ReferenceOTU17986:0.05246)0.887:0.03283)0.755:0.01662,New.CleanUp.ReferenceOTU4665:0.02588)0.593:0.02154,New.CleanUp.ReferenceOTU3574:0.00015)0.920:0.02187,259623:0.00014)0.030:0.00015,New.CleanUp.ReferenceOTU9256:0.00016)0.808:0.01129)0.919:0.02037,((New.CleanUp.ReferenceOTU10632:0.00014,New.CleanUp.ReferenceOTU11190:0.00014)0.880:0.00015,(New.CleanUp.ReferenceOTU14407:0.03129,(New.CleanUp.ReferenceOTU17842:0.01534,(New.CleanUp.ReferenceOTU12751:0.00563,New.CleanUp.ReferenceOTU20027:0.00583)0.752:0.00451)0.886:0.00942)0.869:0.00015)0.900:0.00015)0.922:0.01111)0.017:0.00597)0.747:0.01408)0.178:0.00574,New.CleanUp.ReferenceOTU15717:0.0487)0.014:0.00015,((New.CleanUp.ReferenceOTU21265:0.04713,New.CleanUp.ReferenceOTU9790:0.10725)0.925:0.03703,(((214889:0.00014,((New.CleanUp.ReferenceOTU4938:0.20673,New.CleanUp.ReferenceOTU8509:0.04508)0.796:0.03472,(New.CleanUp.ReferenceOTU14786:0.04535,New.CleanUp.ReferenceOTU2561:0.00015)0.223:0.01516)0.020:0.00015)0.329:0.02041,(New.CleanUp.ReferenceOTU12129:0.01765,(New.CleanUp.ReferenceOTU10210:0.08356,New.CleanUp.ReferenceOTU10349:0.0637)0.876:0.05033)0.875:0.0493)0.071:0.0333,((New.CleanUp.ReferenceOTU16173:0.05351,New.CleanUp.ReferenceOTU1657:0.01665)0.418:0.02702,New.CleanUp.ReferenceOTU2784:0.00015)0.877:0.0256)0.495:0.02539)0.626:0.00574)0.746:0.0074,New.CleanUp.ReferenceOTU8599:0.08339)0.880:0.01596)0.832:0.01322,(New.CleanUp.ReferenceOTU18162:0.01843,New.CleanUp.ReferenceOTU7175:0.03378)0.988:0.0482)0.864:0.00015,(New.ReferenceOTU79:0.00015,New.CleanUp.ReferenceOTU22842:0.05992)0.948:0.02613)0.954:0.01844,New.CleanUp.ReferenceOTU10642:0.02844)0.750:0.00976,New.CleanUp.ReferenceOTU22056:0.1314)0.754:0.00842,(((New.CleanUp.ReferenceOTU18046:0.10495,(New.CleanUp.ReferenceOTU8615:0.03067,New.CleanUp.ReferenceOTU16312:0.01622)0.007:0.00023)0.020:0.01191,(((New.CleanUp.ReferenceOTU16002:0.01712,((New.CleanUp.ReferenceOTU1573:0.00014,((New.CleanUp.ReferenceOTU17984:0.00015,New.CleanUp.ReferenceOTU10276:0.00845)0.855:0.00846,New.CleanUp.ReferenceOTU16677:0.00015)0.804:0.00846)0.851:0.00015,New.CleanUp.ReferenceOTU17012:0.04339)0.261:0.00848)0.889:0.01705,New.CleanUp.ReferenceOTU7042:0.01675)0.040:0.00045,(New.CleanUp.ReferenceOTU9621:0.03906,(New.CleanUp.ReferenceOTU10325:0.04766,New.CleanUp.ReferenceOTU6610:0.01484)0.988:0.05016)0.820:0.02406)0.279:0.00863)0.644:0.00155,(((New.CleanUp.ReferenceOTU23682:0.02998,(New.CleanUp.ReferenceOTU11518:0.06266,(New.CleanUp.ReferenceOTU19885:0.01399,((((((((New.CleanUp.ReferenceOTU10722:0.04351,New.CleanUp.ReferenceOTU8139:0.00971)0.881:0.01024,(New.CleanUp.ReferenceOTU45:0.00551,New.CleanUp.ReferenceOTU3758:0.01806)0.889:0.00587)0.761:0.00341,New.CleanUp.ReferenceOTU3295:0.02273)0.842:0.0067,(New.CleanUp.ReferenceOTU5664:0.0083,((((New.CleanUp.ReferenceOTU18679:0.01845,New.CleanUp.ReferenceOTU20392:0.08763)0.769:0.0073,(New.CleanUp.ReferenceOTU18387:0.01338,New.CleanUp.ReferenceOTU16593:0.00014)0.728:0.00339)0.758:0.00352,(New.CleanUp.ReferenceOTU1467:0.00729,New.CleanUp.ReferenceOTU8359:0.00417)0.772:0.0042)0.224:0.00018,((New.CleanUp.ReferenceOTU11957:0.00014,(New.CleanUp.ReferenceOTU3793:0.00774,New.CleanUp.ReferenceOTU19323:0.00554)0.670:0.00016)0.734:0.00312,New.CleanUp.ReferenceOTU6294:0.01194)0.804:0.00818)0.914:0.00688)0.599:0.0001)0.766:0.00395,New.CleanUp.ReferenceOTU2569:0.03144)0.874:0.00859,(New.CleanUp.ReferenceOTU21530:0.01959,New.CleanUp.ReferenceOTU1538:0.01434)0.290:0.00016)0.766:0.0027,New.CleanUp.ReferenceOTU18184:0.02316)0.957:0.01638,((New.CleanUp.ReferenceOTU18638:0.00691,New.CleanUp.ReferenceOTU4134:0.01705)0.996:0.05052,(((New.CleanUp.ReferenceOTU9173:0.00015,New.CleanUp.ReferenceOTU9820:0.02553)0.978:0.03452,((New.ReferenceOTU49:0.0,216958:0.0):0.00014,((New.CleanUp.ReferenceOTU18950:0.04304,(339156:0.00015,215540:0.00014)0.981:0.00149)0.000:0.00138,New.CleanUp.ReferenceOTU4236:0.05171)0.000:0.0001)0.411:0.0001)0.988:0.00105,((New.CleanUp.ReferenceOTU15256:0.00015,(New.CleanUp.ReferenceOTU6424:0.01619,(New.CleanUp.ReferenceOTU16469:0.06911,((((New.CleanUp.ReferenceOTU3706:0.05447,New.CleanUp.ReferenceOTU16985:0.04547)0.895:0.03238,New.CleanUp.ReferenceOTU1412:0.02274)0.787:0.02002,(New.CleanUp.ReferenceOTU5331:0.01695,(((268099:0.00014,(269902:0.00015,New.CleanUp.ReferenceOTU23744:0.03364)0.989:0.00014)0.606:0.00134,(341287:0.0,197410:0.0,New.CleanUp.ReferenceOTU2351:0.0):0.00014)0.006:0.00082,270158:0.00858)0.991:0.00457)0.282:0.00274)0.739:0.00424,260387:0.01775)0.897:0.01496)0.520:0.01404)0.884:0.01423)1.000:0.00015,(New.CleanUp.ReferenceOTU13171:0.04036,New.CleanUp.ReferenceOTU22041:0.03169)0.888:0.05043)0.787:0.00436)0.981:0.03271)0.851:0.01085)0.939:0.02142)0.945:0.0328)0.882:0.03226)0.769:0.00824,((New.CleanUp.ReferenceOTU470:0.0409,New.CleanUp.ReferenceOTU9240:0.02047)0.248:0.00964,New.CleanUp.ReferenceOTU21046:0.04119)0.020:0.00011)0.745:0.00757,(New.CleanUp.ReferenceOTU3591:0.00714,New.CleanUp.ReferenceOTU20078:0.04594)0.972:0.02417)0.808:0.01309)0.970:0.00016)0.964:0.02386,(New.CleanUp.ReferenceOTU12745:0.00014,New.CleanUp.ReferenceOTU16976:0.02842)0.814:0.01003)0.299:0.00345)0.952:0.02045)0.839:0.01331)0.950:0.02478)0.734:0.00945,((New.CleanUp.ReferenceOTU21420:0.00312,New.CleanUp.ReferenceOTU3901:0.04172)0.386:0.01639,(New.CleanUp.ReferenceOTU9003:0.01729,((((New.CleanUp.ReferenceOTU22986:0.02343,((New.CleanUp.ReferenceOTU15997:0.01889,New.CleanUp.ReferenceOTU2961:0.0517)0.758:0.01076,New.CleanUp.ReferenceOTU21698:0.06002)0.727:0.00552)0.917:0.02138,New.CleanUp.ReferenceOTU11528:0.04962)0.658:0.00016,New.CleanUp.ReferenceOTU19542:0.05208)0.564:0.03111,((New.CleanUp.ReferenceOTU4715:0.00015,(New.CleanUp.ReferenceOTU11382:0.05062,(New.CleanUp.ReferenceOTU14851:0.00848,New.CleanUp.ReferenceOTU9719:0.00015)0.878:0.01603)0.996:0.06834)0.485:0.01726,(((((New.CleanUp.ReferenceOTU20085:0.03304,(New.CleanUp.ReferenceOTU10708:0.01432,(New.CleanUp.ReferenceOTU18221:0.02442,New.CleanUp.ReferenceOTU20927:0.02269)0.760:0.01108)0.784:0.01)0.769:0.00524,((New.CleanUp.ReferenceOTU11383:0.01529,319525:0.005)0.689:0.00016,((New.CleanUp.ReferenceOTU19415:0.00734,New.CleanUp.ReferenceOTU8420:0.00646)0.420:0.00318,(New.CleanUp.ReferenceOTU10219:0.02478,(New.CleanUp.ReferenceOTU15282:0.04343,((New.CleanUp.ReferenceOTU5912:0.00294,New.CleanUp.ReferenceOTU11084:0.02589)0.787:0.00308,(New.CleanUp.ReferenceOTU5674:0.00409,New.CleanUp.ReferenceOTU147:0.01675)0.565:0.00377)0.749:0.00465)0.946:0.01414)0.811:0.00014)0.733:0.00014)0.942:0.00016)0.803:0.01141,(((New.CleanUp.ReferenceOTU12364:0.02847,New.CleanUp.ReferenceOTU51:0.01679)0.146:0.00015,New.CleanUp.ReferenceOTU15289:0.03193)0.975:0.02299,(((New.CleanUp.ReferenceOTU4716:0.00016,(New.CleanUp.ReferenceOTU2516:0.0764,New.CleanUp.ReferenceOTU4959:0.08481)0.486:0.02792)0.285:0.01504,New.CleanUp.ReferenceOTU11612:0.05293)0.838:0.02433,(New.CleanUp.ReferenceOTU138:0.01921,New.CleanUp.ReferenceOTU21415:0.00606)0.939:0.01359)0.459:0.002)1.000:0.00014)0.874:0.00661,(New.CleanUp.ReferenceOTU12766:0.04369,New.CleanUp.ReferenceOTU17222:0.01469)0.873:0.02733)0.744:0.00488,(((New.CleanUp.ReferenceOTU22481:0.0268,New.CleanUp.ReferenceOTU2898:0.0376)0.888:0.01382,(((New.CleanUp.ReferenceOTU22783:0.07517,New.CleanUp.ReferenceOTU17754:0.02643)0.644:0.00016,New.CleanUp.ReferenceOTU15187:0.00016)0.986:0.00961,New.CleanUp.ReferenceOTU19073:0.00014)0.774:0.00471)0.791:0.00563,(((334040:0.00014,(New.CleanUp.ReferenceOTU16881:0.00014,New.CleanUp.ReferenceOTU6190:0.02908)0.730:0.00253)0.989:0.00514,((New.CleanUp.ReferenceOTU6126:0.01523,332560:0.01027)0.707:0.00016,New.CleanUp.ReferenceOTU21247:0.06706)0.778:0.00014)0.572:0.00014,(((New.CleanUp.ReferenceOTU1740:0.03045,(New.CleanUp.ReferenceOTU21007:0.07697,((438304:0.00848,(274749:0.00014,(New.CleanUp.ReferenceOTU19888:0.0171,272850:0.00849)0.948:0.00014)0.000:0.00015)0.922:0.00016,((258485:0.00014,263420:0.02575)0.947:0.00016,New.CleanUp.ReferenceOTU8428:0.02229)0.871:0.01453)0.853:0.0183)0.942:0.03847)1.000:0.11453,New.CleanUp.ReferenceOTU18183:0.04629)0.955:0.00015,(New.CleanUp.ReferenceOTU20761:0.00934,(((New.CleanUp.ReferenceOTU22548:0.018,New.CleanUp.ReferenceOTU6820:0.00014)0.962:0.01349,(New.CleanUp.ReferenceOTU256:0.00823,((New.CleanUp.ReferenceOTU14507:0.00014,New.CleanUp.ReferenceOTU1971:0.00558)1.000:0.00314,New.CleanUp.ReferenceOTU2296:0.00014)0.791:0.00237)0.990:0.00201)0.817:0.00343,(New.CleanUp.ReferenceOTU23225:0.00219,((New.CleanUp.ReferenceOTU12175:0.03452,(((New.CleanUp.ReferenceOTU22807:0.0261,276414:0.0082)0.518:0.01733,((((New.CleanUp.ReferenceOTU20009:0.00014,New.CleanUp.ReferenceOTU8203:0.00847)0.824:0.00015,(326315:0.0,New.CleanUp.ReferenceOTU13759:0.0):0.03439)1.000:0.00015,((((((174590:0.01709,175155:0.00847)0.789:0.0085,((187028:0.00846,265322:0.00847)0.877:0.00014,(348038:0.0,186714:0.0,266546:0.0):0.00014)0.000:0.00014)0.000:0.00015,((235017:0.00848,189397:0.00014)0.910:0.00014,(177414:0.00847,186872:0.00847)0.906:0.00014)0.000:0.00014)0.775:0.00014,(((((174727:0.00014,(177014:0.00847,New.CleanUp.ReferenceOTU335:0.04365)0.949:0.00014)0.000:0.00014,268155:0.00847)0.000:0.00014,270988:0.00848)0.000:0.00014,262102:0.00847)0.000:0.00014,(New.CleanUp.ReferenceOTU7440:0.07028,New.ReferenceOTU73:0.00014)0.928:0.01706)0.816:0.00014)0.000:0.00016,(New.CleanUp.ReferenceOTU21602:0.00855,New.CleanUp.ReferenceOTU2317:0.05299)0.945:0.03495)1.000:0.00014,177371:0.00535)0.866:0.00528)0.735:0.01609,New.CleanUp.ReferenceOTU3290:0.00854)0.901:0.0214)0.003:0.00014,New.CleanUp.ReferenceOTU12779:0.07021)0.781:0.00015)0.830:0.01966,(New.CleanUp.ReferenceOTU22234:0.00729,New.CleanUp.ReferenceOTU702:0.08073)0.933:0.03468)0.909:0.01902)1.000:0.0001)0.787:0.00348)0.811:0.00347)0.843:0.00351)0.501:0.00014)0.950:0.01801)0.797:0.01577)0.911:0.02758)0.975:0.04877)0.980:0.06915)0.945:0.0296)0.938:0.02242,(New.CleanUp.ReferenceOTU6219:0.01233,New.CleanUp.ReferenceOTU8953:0.00015)0.785:0.01227)0.990:0.03641)0.969:0.04005)0.976:0.03307)0.907:0.01931,(New.CleanUp.ReferenceOTU10385:0.00638,New.CleanUp.ReferenceOTU13872:0.01884)0.855:0.00633)0.858:0.0059,(New.CleanUp.ReferenceOTU15943:0.02334,New.CleanUp.ReferenceOTU553:0.03046)0.919:0.01168)0.884:0.00736,((New.CleanUp.ReferenceOTU6281:0.01417,(New.CleanUp.ReferenceOTU14266:0.00684,New.CleanUp.ReferenceOTU19434:0.03168)0.364:0.00532)0.993:0.02663,New.CleanUp.ReferenceOTU3213:0.01146)0.752:0.00292)0.826:0.00372)0.628:0.00015,(New.CleanUp.ReferenceOTU23628:0.00015,New.CleanUp.ReferenceOTU2126:0.03886)0.927:0.00684)0.926:0.00581)0.896:0.00015)0.982:0.02188)0.986:0.02828)0.999:0.04051)0.640:0.00953,(((New.CleanUp.ReferenceOTU9945:0.05898,(((New.CleanUp.ReferenceOTU13391:0.01759,(New.CleanUp.ReferenceOTU17815:0.01489,New.CleanUp.ReferenceOTU298:0.02397)0.899:0.0119)0.756:0.0028,((((New.CleanUp.ReferenceOTU20311:0.02329,((New.CleanUp.ReferenceOTU2758:0.01735,New.CleanUp.ReferenceOTU8465:0.00552)0.970:0.01931,(New.CleanUp.ReferenceOTU306:0.00324,New.CleanUp.ReferenceOTU6586:0.01113)0.921:0.01026)0.845:0.00696)0.587:0.00015,((New.CleanUp.ReferenceOTU15208:0.00867,New.CleanUp.ReferenceOTU9837:0.03813)0.780:0.00385,(New.CleanUp.ReferenceOTU12952:0.00674,New.CleanUp.ReferenceOTU21563:0.02047)0.978:0.01746)0.984:0.00014)0.803:0.00261,(((New.CleanUp.ReferenceOTU18586:0.02713,(((New.CleanUp.ReferenceOTU5119:0.00322,(New.CleanUp.ReferenceOTU18356:0.01221,New.CleanUp.ReferenceOTU22859:0.00612)0.736:0.00283)0.857:0.01713,198998:0.06734)0.757:0.00845,(((New.CleanUp.ReferenceOTU17100:0.06734,New.CleanUp.ReferenceOTU4941:0.05293)0.935:0.02408,((New.CleanUp.ReferenceOTU16524:0.02402,New.CleanUp.ReferenceOTU20258:0.0055)0.848:0.01257,(New.CleanUp.ReferenceOTU10116:0.06167,((305026:0.01609,729559:0.00015)0.745:0.00753,(((332651:0.01689,356455:0.00014)1.000:0.16999,267789:0.10424)0.115:0.00015,New.CleanUp.ReferenceOTU16225:0.03729)0.909:0.04718)0.867:0.03993)0.982:0.07284)0.767:0.00822)0.998:0.04925,New.CleanUp.ReferenceOTU21050:0.05318)0.739:0.00747)0.837:0.00875)0.774:0.00366,New.CleanUp.ReferenceOTU18056:0.00724)0.973:0.00016,((New.CleanUp.ReferenceOTU8444:0.00723,New.CleanUp.ReferenceOTU12440:0.00224)0.847:0.00074,((New.CleanUp.ReferenceOTU20386:0.01932,(((349372:0.00281,((((New.CleanUp.ReferenceOTU7430:0.02154,New.CleanUp.ReferenceOTU18913:0.02501)0.564:0.00014,321768:0.00369)0.088:0.00015,(378273:0.00581,(259175:0.00515,271592:0.00619)0.489:0.00756)0.000:0.00011)0.929:0.01063,(273784:0.0036,((356404:0.00014,(275987:0.00554,(New.CleanUp.ReferenceOTU2290:0.06729,New.CleanUp.ReferenceOTU6278:0.00014)0.594:0.00016)0.724:0.00014)0.989:0.00014,196571:0.00365)0.838:0.00364)0.124:0.00016)0.918:0.00731)0.779:0.00362,(New.CleanUp.ReferenceOTU4926:0.00847,268063:0.00015)0.838:0.00447)0.490:0.00015,259511:0.00014)0.767:0.00014)0.949:0.00822,343264:0.00271)0.956:0.00014)0.975:0.00983)0.515:0.00016)0.745:0.00487,(New.CleanUp.ReferenceOTU3845:0.00307,(New.CleanUp.ReferenceOTU20713:0.02296,New.CleanUp.ReferenceOTU18583:0.05577)0.716:0.00275)1.000:0.06134)0.880:0.00015)0.537:0.00015,New.CleanUp.ReferenceOTU4748:0.02945)0.905:0.00845)0.769:0.00489,New.CleanUp.ReferenceOTU16898:0.03959)0.939:0.01268,(346764:0.05073,(New.CleanUp.ReferenceOTU17210:0.02758,(New.CleanUp.ReferenceOTU19676:0.02444,New.CleanUp.ReferenceOTU3549:0.00014)0.696:0.01372)0.926:0.01745)0.918:0.01458)0.393:0.00353)0.692:0.00844,(((New.CleanUp.ReferenceOTU18240:0.02775,New.CleanUp.ReferenceOTU3115:0.048)0.916:0.01729,((4402077:0.01272,((274115:0.07802,(New.CleanUp.ReferenceOTU19860:0.07353,(((177708:0.00014,(344117:0.0001,346570:0.00014)0.000:0.00016)0.842:0.0196,175227:0.02989)0.810:0.02209,(337609:0.02845,(350763:0.00584,((((274627:0.00591,264193:0.00302)0.373:0.00043,(330118:0.00759,New.CleanUp.ReferenceOTU11317:0.0239)0.831:0.00712)0.906:0.01062,New.CleanUp.ReferenceOTU18852:0.00451)0.882:0.00015,345347:0.00014)0.432:0.00016)0.000:0.00016)0.811:0.01664)0.598:0.00264)0.146:0.00988)0.424:0.0103,((631564:0.00016,New.CleanUp.ReferenceOTU20146:0.00014)0.767:0.00722,(174959:0.00492,New.CleanUp.ReferenceOTU17643:0.02447)0.768:0.00476)0.953:0.03851)0.946:0.03047)0.876:0.01637,((New.CleanUp.ReferenceOTU12698:0.04288,324522:0.00671)0.992:0.04598,323573:0.01551)0.920:0.01646)0.909:0.01879)0.825:0.00015,((((((New.CleanUp.ReferenceOTU20398:0.03101,New.CleanUp.ReferenceOTU22778:0.01387)0.107:0.00014,((((New.CleanUp.ReferenceOTU19828:0.02018,(314621:0.00014,New.CleanUp.ReferenceOTU6542:0.00317)0.856:0.00934)0.598:0.01965,(New.CleanUp.ReferenceOTU7170:0.03024,New.CleanUp.ReferenceOTU728:0.03775)0.735:0.00014)0.880:0.00677,((New.CleanUp.ReferenceOTU19470:0.00258,((607540:0.00014,New.CleanUp.ReferenceOTU3461:0.04741)0.269:0.00016,(New.CleanUp.ReferenceOTU15366:0.02119,((New.CleanUp.ReferenceOTU14303:0.00907,(653533:0.00834,New.CleanUp.ReferenceOTU15387:0.00538)0.878:0.00532)0.728:0.00303,(New.CleanUp.ReferenceOTU7686:0.00015,New.CleanUp.ReferenceOTU7067:0.02844)0.830:0.01329)0.914:0.00791)0.841:0.00285)0.940:0.01755)0.999:0.03881,(New.CleanUp.ReferenceOTU13754:0.02391,New.CleanUp.ReferenceOTU4069:0.00016)0.935:0.01185)0.760:0.00313)0.835:0.01379,263171:0.01069)0.136:0.00695)0.287:0.00809,(((192365:0.02921,((((New.CleanUp.ReferenceOTU15205:0.00014,(New.CleanUp.ReferenceOTU16662:0.1083,New.CleanUp.ReferenceOTU5770:0.03679)0.682:0.00241)0.968:0.01751,(176472:0.01213,New.CleanUp.ReferenceOTU11868:0.00204)0.741:0.00321)0.626:0.00886,((New.CleanUp.ReferenceOTU3498:0.117,(276531:0.01854,(273515:0.00014,New.CleanUp.ReferenceOTU2268:0.01232)0.512:0.01471)0.326:0.02564)0.851:0.03956,New.CleanUp.ReferenceOTU23406:0.00836)0.771:0.01081)0.848:0.00645,((New.CleanUp.ReferenceOTU13728:0.00016,(New.CleanUp.ReferenceOTU8812:0.00923,New.CleanUp.ReferenceOTU46:0.02638)0.833:0.01193)0.991:0.02475,New.CleanUp.ReferenceOTU12558:0.00287)0.959:0.01779)0.733:0.00818)0.719:0.00249,((New.CleanUp.ReferenceOTU12712:0.02356,(((New.CleanUp.ReferenceOTU15507:0.00014,(304897:0.00016,310877:0.01126)0.878:0.00396)0.972:0.01592,(((((New.CleanUp.ReferenceOTU15794:0.05061,New.CleanUp.ReferenceOTU1785:0.03179)0.771:0.01014,((346648:0.00015,(348568:0.00015,((((318766:0.00014,349624:0.00016)0.383:0.00788,339229:0.00014)0.120:0.00023,314842:0.03172)0.815:0.00422,182268:0.00014)0.300:0.00016)1.000:0.03082)0.788:0.00014,((((((((New.CleanUp.ReferenceOTU10758:0.03123,277130:0.00014)0.024:0.00014,(New.CleanUp.ReferenceOTU2563:0.00015,New.CleanUp.ReferenceOTU3893:0.01862)0.837:0.03647)0.513:0.04112,New.CleanUp.ReferenceOTU1584:0.08103)0.547:0.00183,191837:0.03477)0.002:0.00021,((New.CleanUp.ReferenceOTU1625:0.00015,New.CleanUp.ReferenceOTU22294:0.00435)0.928:0.04242,(188078:0.00751,New.CleanUp.ReferenceOTU18283:0.00014)0.951:0.03084)0.174:0.00906)0.103:0.00012,328598:0.00371)0.192:0.00011,342429:0.00014)0.495:0.00011,174768:0.00497)0.125:0.0152)1.000:0.00017)0.000:0.00261,(New.CleanUp.ReferenceOTU9751:0.00014,(183174:0.00014,(New.CleanUp.ReferenceOTU12125:0.003,197762:0.00489)0.115:0.00014)0.196:0.0001)0.827:0.00011)0.624:0.00171,(New.CleanUp.ReferenceOTU2565:0.02711,(New.CleanUp.ReferenceOTU7911:0.0058,(New.CleanUp.ReferenceOTU7815:0.01042,(New.CleanUp.ReferenceOTU11845:0.00332,New.CleanUp.ReferenceOTU20007:0.00628)0.437:0.00348)0.618:0.00016)0.768:0.00328)0.687:0.00171)0.744:0.00275,((323621:0.00014,((New.CleanUp.ReferenceOTU21920:0.03707,(New.CleanUp.ReferenceOTU23046:0.00443,(New.CleanUp.ReferenceOTU17484:0.00856,(344607:0.00014,162898:0.00858)0.993:0.00014)0.947:0.01291)0.872:0.01177)0.378:0.00958,New.CleanUp.ReferenceOTU3095:0.04004)0.502:0.0132)0.742:0.00013,(314676:0.01193,(339574:0.00014,(((335632:0.01929,332698:0.03665)0.556:0.00015,318343:0.00014)0.589:0.00015,185777:0.01475)0.421:0.00016)0.961:0.00014)0.850:0.00015)0.996:0.02754)0.901:0.00851)0.755:0.00272,((New.CleanUp.ReferenceOTU16998:0.02619,(New.CleanUp.ReferenceOTU13186:0.01853,New.CleanUp.ReferenceOTU16195:0.00015)0.955:0.01547)0.874:0.00897,193705:0.01367)0.764:0.00375)0.000:0.00012)0.438:0.00217,((((New.CleanUp.ReferenceOTU15469:0.04721,New.CleanUp.ReferenceOTU3394:0.00014)0.988:0.03084,((New.CleanUp.ReferenceOTU19667:0.0215,(New.CleanUp.ReferenceOTU10908:0.00016,(New.CleanUp.ReferenceOTU18212:0.00507,New.CleanUp.ReferenceOTU9393:0.00813)0.909:0.00898)0.927:0.0119)0.000:0.00879,New.CleanUp.ReferenceOTU9059:0.04183)0.792:0.00026)0.873:0.00952,(((New.CleanUp.ReferenceOTU22265:0.10481,New.CleanUp.ReferenceOTU5094:0.03941)0.838:0.03016,(New.CleanUp.ReferenceOTU21166:0.03959,(181603:0.01389,New.CleanUp.ReferenceOTU5538:0.01818)0.440:0.00015)0.733:0.00398)0.856:0.01285,(((New.CleanUp.ReferenceOTU11213:0.06346,(New.CleanUp.ReferenceOTU23089:0.0198,(New.CleanUp.ReferenceOTU16925:0.05986,(New.CleanUp.ReferenceOTU10395:0.02999,New.CleanUp.ReferenceOTU14982:0.03844)0.869:0.029)0.756:0.0129)0.485:0.03005)0.930:0.04815,((New.CleanUp.ReferenceOTU17609:0.00014,((New.CleanUp.ReferenceOTU15639:0.03137,New.CleanUp.ReferenceOTU4117:0.06108)0.878:0.03787,(New.CleanUp.ReferenceOTU19431:0.03681,New.CleanUp.ReferenceOTU13261:0.02861)0.842:0.01707)0.432:0.00016)0.000:0.00014,New.CleanUp.ReferenceOTU4996:0.02498)0.560:0.05473)0.637:0.03509,(New.CleanUp.ReferenceOTU21666:0.00889,(((New.CleanUp.ReferenceOTU3140:0.03455,263828:0.04311)0.729:0.00764,273686:0.00014)0.788:0.00676,New.CleanUp.ReferenceOTU23709:0.00252)0.817:0.0035)0.720:0.02505)0.536:0.01527)0.915:0.01524)0.967:0.02548,New.CleanUp.ReferenceOTU23509:0.01539)0.963:0.02313)0.889:0.00589)0.691:0.0032,((New.CleanUp.ReferenceOTU21109:0.0143,((New.CleanUp.ReferenceOTU11143:0.01017,New.CleanUp.ReferenceOTU6881:0.02108)0.856:0.01226,New.CleanUp.ReferenceOTU8700:0.06259)0.494:0.01208)0.670:0.00223,(New.CleanUp.ReferenceOTU12650:0.01881,(New.CleanUp.ReferenceOTU9482:0.01123,195189:0.01173)0.413:0.00015)0.789:0.00285)0.955:0.01167)0.849:0.00619)0.213:0.00015,((New.CleanUp.ReferenceOTU19254:0.01657,New.CleanUp.ReferenceOTU3555:0.00274)0.953:0.00014,(New.CleanUp.ReferenceOTU12519:0.02486,New.CleanUp.ReferenceOTU18463:0.02257)0.924:0.01055)0.790:0.0026)0.451:0.00015,((New.CleanUp.ReferenceOTU2679:0.00014,((New.CleanUp.ReferenceOTU10416:0.01716,New.CleanUp.ReferenceOTU4464:0.00014)0.986:0.01479,(New.CleanUp.ReferenceOTU17801:0.00878,(New.CleanUp.ReferenceOTU13890:0.00622,New.CleanUp.ReferenceOTU7879:0.0154)0.910:0.00903)0.719:0.00225)0.851:0.00014)0.778:0.00242,((743911:0.00014,(New.CleanUp.ReferenceOTU259:0.00556,((((New.CleanUp.ReferenceOTU22134:0.00016,New.CleanUp.ReferenceOTU14168:0.01528)0.801:0.0132,(New.CleanUp.ReferenceOTU23703:0.03367,(New.CleanUp.ReferenceOTU15243:0.09718,((New.CleanUp.ReferenceOTU17062:0.05458,(272444:0.03015,(New.CleanUp.ReferenceOTU15585:0.02851,New.CleanUp.ReferenceOTU21971:0.03058)0.746:0.00599)0.771:0.0065)0.268:0.00939,468313:0.00825)0.000:0.00015)0.331:0.00647)0.074:0.00355)0.789:0.01141,(New.ReferenceOTU26:0.00505,New.CleanUp.ReferenceOTU15219:0.1213)0.880:0.08708)0.680:0.00437,New.CleanUp.ReferenceOTU3224:0.00294)0.777:0.00329)0.931:0.00015)0.158:0.00014,New.CleanUp.ReferenceOTU1787:0.01136)0.800:0.00319)0.978:0.00984)0.937:0.00772,((New.CleanUp.ReferenceOTU18615:0.02938,275746:0.01475)0.818:0.0064,(((310919:0.0264,336174:0.00015)0.982:0.01761,((269373:0.00023,272080:0.00014)0.999:0.00906,(New.CleanUp.ReferenceOTU1269:0.00301,New.CleanUp.ReferenceOTU18045:0.01533)0.913:0.00929)0.850:0.00556)0.949:0.01386,(New.CleanUp.ReferenceOTU18160:0.01903,(New.CleanUp.ReferenceOTU12089:0.04012,((New.CleanUp.ReferenceOTU16544:0.02141,(New.CleanUp.ReferenceOTU16087:0.05116,New.CleanUp.ReferenceOTU7539:0.00456)0.690:0.03584)0.829:0.02213,((New.CleanUp.ReferenceOTU1301:0.01798,New.CleanUp.ReferenceOTU18730:0.00959)0.786:0.00967,(New.CleanUp.ReferenceOTU12981:0.0311,(New.CleanUp.ReferenceOTU12324:0.04731,(337317:0.00014,349864:0.0371)0.347:0.04897)0.898:0.05139)0.906:0.0454)0.844:0.0163)0.055:0.01875)0.926:0.03095)0.750:0.00014)0.742:0.00452)0.983:0.02063)0.760:0.00239)0.943:0.00856)0.793:0.00497)0.851:0.00554)0.818:0.0106)0.851:0.00595,(((New.CleanUp.ReferenceOTU17073:0.04746,269828:0.00014)0.510:0.00848,(New.CleanUp.ReferenceOTU10347:0.00919,New.CleanUp.ReferenceOTU6472:0.0045)0.943:0.0148)0.685:0.01356,(New.CleanUp.ReferenceOTU17120:0.01777,(New.CleanUp.ReferenceOTU5132:0.03744,((261265:0.09152,(New.CleanUp.ReferenceOTU12896:0.07936,(New.CleanUp.ReferenceOTU2733:0.08576,New.CleanUp.ReferenceOTU22362:0.003)0.789:0.01044)0.001:0.0005)0.995:0.01221,New.CleanUp.ReferenceOTU17489:0.00015)0.928:0.0201)0.991:0.0364)0.956:0.03255)0.858:0.01309)0.785:0.0051,((((((New.CleanUp.ReferenceOTU3106:0.00642,(((356353:0.00014,(New.CleanUp.ReferenceOTU19820:0.0141,183716:0.00775)0.032:0.00015)1.000:0.00025,311466:0.00014)0.061:0.00015,177022:0.00648)0.060:0.00174)0.134:0.00038,((New.CleanUp.ReferenceOTU13149:0.00014,(((((New.CleanUp.ReferenceOTU1835:0.01074,(New.CleanUp.ReferenceOTU4717:0.03008,New.CleanUp.ReferenceOTU6540:0.00235)0.999:0.10784)0.875:0.02713,New.CleanUp.ReferenceOTU19109:0.03088)0.337:0.01102,New.CleanUp.ReferenceOTU11328:0.02043)0.999:0.05287,((((New.CleanUp.ReferenceOTU16911:0.03413,273954:0.02559)0.640:0.00347,New.CleanUp.ReferenceOTU6319:0.03667)0.816:0.02016,346275:0.00014)0.853:0.00739,New.CleanUp.ReferenceOTU3786:0.0024)0.035:0.00144)0.980:0.03232,272213:0.0095)0.897:0.00014)0.939:0.00817,(194822:0.00014,New.CleanUp.ReferenceOTU8430:0.0027)0.782:0.00269)0.744:0.00287)0.974:0.01221,((New.CleanUp.ReferenceOTU20948:0.019,(275470:0.0119,275819:0.00014)0.898:0.01213)0.888:0.00753,193840:0.03366)0.053:0.00016)0.925:0.00945,(New.CleanUp.ReferenceOTU10994:0.00669,(((334870:0.00011,New.CleanUp.ReferenceOTU12706:0.00014)0.059:0.0003,(((383992:0.00765,New.CleanUp.ReferenceOTU18709:0.0128)0.445:0.01245,((New.CleanUp.ReferenceOTU21217:0.00014,((((New.CleanUp.ReferenceOTU12655:0.04175,((339050:0.00014,(((New.CleanUp.ReferenceOTU10494:0.00015,New.CleanUp.ReferenceOTU4769:0.00797)0.774:0.0163,New.CleanUp.ReferenceOTU13287:0.05109)0.768:0.01666,New.CleanUp.ReferenceOTU21760:0.02975)0.708:0.00012)0.402:0.01208,(343442:0.0,291750:0.0):0.00014)0.042:0.00012)0.913:0.01973,(188548:0.01442,((262541:0.00014,(New.CleanUp.ReferenceOTU6876:0.03481,New.CleanUp.ReferenceOTU3258:0.04038)0.798:0.01301)0.816:0.00691,(New.CleanUp.ReferenceOTU13212:0.06523,New.CleanUp.ReferenceOTU17499:0.02019)0.678:0.01417)0.020:0.0001)0.024:0.00264)0.903:0.01492,(191493:0.00014,197825:0.00014)0.026:0.00015)1.000:0.00192,New.CleanUp.ReferenceOTU10487:0.02167)0.000:0.00013)0.328:0.00154,New.CleanUp.ReferenceOTU11409:0.0232)0.148:0.00059)0.064:0.00174,New.CleanUp.ReferenceOTU18185:0.0031)0.221:0.0011)0.967:0.0092,192747:0.00016)0.767:0.003)0.936:0.00925)0.838:0.00574,(((((181714:0.02047,(339791:0.03038,(330564:0.03586,New.CleanUp.ReferenceOTU20701:0.07212)0.910:0.02726)0.891:0.02131)0.914:0.02555,(((((New.CleanUp.ReferenceOTU11969:0.02929,New.CleanUp.ReferenceOTU5366:0.00014)0.778:0.00014,((New.CleanUp.ReferenceOTU10509:0.00015,New.CleanUp.ReferenceOTU3582:0.02242)1.000:0.00014,(350741:0.00014,New.CleanUp.ReferenceOTU2590:0.00474)0.849:0.00296)0.855:0.00294)0.819:0.00014,(((New.CleanUp.ReferenceOTU13826:0.00015,((312325:0.01652,(192504:0.02178,New.CleanUp.ReferenceOTU2674:0.01039)0.745:0.00324)0.763:0.00684,(313898:0.00014,(324884:0.00014,354097:0.00015)0.968:0.00014)0.922:0.00981)1.000:0.00014)0.956:0.00701,New.CleanUp.ReferenceOTU23691:0.00014)0.778:0.00353,New.CleanUp.ReferenceOTU16628:0.04267)0.769:0.00348)0.579:0.0028,(((((New.CleanUp.ReferenceOTU18123:0.02338,(New.CleanUp.ReferenceOTU12003:0.02799,(New.CleanUp.ReferenceOTU14089:0.02893,New.CleanUp.ReferenceOTU119:0.00014)0.712:0.00199)0.765:0.00281)0.784:0.0048,(New.CleanUp.ReferenceOTU1124:0.06886,(((327596:0.00014,New.CleanUp.ReferenceOTU4043:0.01431)0.454:0.00456,New.CleanUp.ReferenceOTU404:0.01794)0.964:0.01976,New.CleanUp.ReferenceOTU12484:0.00845)0.390:0.03208)0.606:0.00996)0.878:0.00014,(((345882:0.00787,((New.CleanUp.ReferenceOTU11661:0.02154,New.CleanUp.ReferenceOTU9222:0.02552)0.039:0.0113,New.CleanUp.ReferenceOTU23913:0.04795)0.772:0.00012)0.583:0.00015,((((New.CleanUp.ReferenceOTU20252:0.0146,(New.CleanUp.ReferenceOTU12841:0.00482,(New.CleanUp.ReferenceOTU23484:0.02289,New.CleanUp.ReferenceOTU23702:0.00016)0.640:0.00206)0.036:0.00032)0.195:0.00226,New.CleanUp.ReferenceOTU15182:0.05827)0.878:0.00011,(New.CleanUp.ReferenceOTU32:0.00016,(New.CleanUp.ReferenceOTU13260:0.00619,New.CleanUp.ReferenceOTU757:0.01521)0.455:0.00611)0.838:0.00296)0.571:0.00013,293580:0.01064)0.449:0.00013)0.384:0.00014,((216888:0.00404,(New.CleanUp.ReferenceOTU14800:0.01142,301585:0.03248)0.582:0.00904)0.898:0.0093,New.CleanUp.ReferenceOTU9992:0.02133)0.771:0.00365)0.833:0.0061)0.954:0.00615,(New.CleanUp.ReferenceOTU2370:0.00014,(((New.CleanUp.ReferenceOTU7043:0.01566,New.CleanUp.ReferenceOTU10634:0.01677)0.787:0.01534,New.CleanUp.ReferenceOTU11417:0.00014)0.651:0.0001,180105:0.00014)0.365:0.00014)1.000:0.02098)0.375:0.00014,(New.CleanUp.ReferenceOTU10816:0.00708,((New.CleanUp.ReferenceOTU16986:0.00545,278931:0.00014)0.868:0.00015,(((New.CleanUp.ReferenceOTU2645:0.02689,(271406:0.03518,(New.CleanUp.ReferenceOTU11830:0.03493,(((New.CleanUp.ReferenceOTU20225:0.0423,New.CleanUp.ReferenceOTU18118:0.02903)0.023:0.00016,724472:0.00014)0.097:0.02605,198170:0.00014)0.013:0.00014)0.960:0.02884)0.271:0.00015)0.764:0.00015,176877:0.00014)0.484:0.00011,193444:0.00607)0.590:0.01489)0.998:0.02497)0.836:0.01163)0.820:0.00324)0.449:0.00014,((((262326:0.01659,272742:0.00014)0.711:0.00798,((((New.CleanUp.ReferenceOTU14858:0.0182,(New.CleanUp.ReferenceOTU37:0.02848,New.CleanUp.ReferenceOTU8950:0.04504)0.863:0.01835)0.952:0.03798,(New.CleanUp.ReferenceOTU20687:0.00014,New.CleanUp.ReferenceOTU8915:0.07869)0.925:0.04155)0.883:0.01994,New.CleanUp.ReferenceOTU5500:0.02291)0.381:0.00015,(265522:0.03383,New.CleanUp.ReferenceOTU12859:0.02351)0.752:0.01152)0.784:0.00574)0.473:0.10191,(New.CleanUp.ReferenceOTU13848:0.00014,(New.CleanUp.ReferenceOTU12703:0.03342,New.CleanUp.ReferenceOTU4155:0.05994)0.879:0.00014)0.811:0.01139)0.158:0.00015,(354501:0.03366,New.CleanUp.ReferenceOTU10024:0.00016)0.982:0.03895)0.777:0.0094)0.965:0.01061)0.475:0.00015,(((((New.CleanUp.ReferenceOTU195:0.00698,New.CleanUp.ReferenceOTU4801:0.00708)0.771:0.00612,New.CleanUp.ReferenceOTU8507:0.02351)0.777:0.00582,(((324985:0.00014,(New.CleanUp.ReferenceOTU11584:0.00014,214835:0.00298)0.009:0.0001)0.173:0.00137,New.CleanUp.ReferenceOTU22489:0.04927)0.776:0.01029,(New.CleanUp.ReferenceOTU17221:0.00538,(New.CleanUp.ReferenceOTU7002:0.00784,271449:0.00014)0.145:0.00207)0.492:0.00734)0.752:0.00673)0.781:0.00384,New.CleanUp.ReferenceOTU6177:0.01524)0.622:0.00015,((((((New.CleanUp.ReferenceOTU9165:0.00015,New.CleanUp.ReferenceOTU9166:0.05068)0.928:0.01655,(New.CleanUp.ReferenceOTU21794:0.00014,New.CleanUp.ReferenceOTU4546:0.0082)0.975:0.00015)0.879:0.01698,New.CleanUp.ReferenceOTU23671:0.03414)0.762:0.00808,(277299:0.00014,(New.CleanUp.ReferenceOTU18665:0.03325,(New.CleanUp.ReferenceOTU13601:0.02225,New.CleanUp.ReferenceOTU23141:0.01674)0.078:0.00703)0.491:0.00015)0.888:0.01047)0.782:0.00519,(((((New.CleanUp.ReferenceOTU23137:0.03632,New.CleanUp.ReferenceOTU23201:0.04207)0.046:0.00014,New.CleanUp.ReferenceOTU18808:0.03515)0.753:0.0085,New.CleanUp.ReferenceOTU18610:0.0432)0.920:0.02649,(New.CleanUp.ReferenceOTU867:0.00014,(339834:0.03808,New.CleanUp.ReferenceOTU11749:0.00778)0.779:0.01898)0.825:0.00015)0.998:0.00014,((New.CleanUp.ReferenceOTU18269:0.06511,New.CleanUp.ReferenceOTU152:0.01722)0.933:0.0382,(New.CleanUp.ReferenceOTU12897:0.02883,((((New.CleanUp.ReferenceOTU12134:0.07763,New.CleanUp.ReferenceOTU22965:0.07784)0.165:0.00015,(New.CleanUp.ReferenceOTU12132:0.02763,(New.CleanUp.ReferenceOTU13673:0.12052,New.CleanUp.ReferenceOTU12136:0.00016)0.160:0.02978)0.928:0.02267)0.904:0.01715,((New.CleanUp.ReferenceOTU7575:0.00014,((New.CleanUp.ReferenceOTU16205:0.00821,(((New.CleanUp.ReferenceOTU14417:0.00014,New.CleanUp.ReferenceOTU16046:0.00846)0.949:0.01679,(New.CleanUp.ReferenceOTU22244:0.06478,((((((New.CleanUp.ReferenceOTU18829:0.02366,New.CleanUp.ReferenceOTU3259:0.04315)0.941:0.00016,(New.CleanUp.ReferenceOTU23214:0.02657,New.CleanUp.ReferenceOTU13190:0.00687)0.796:0.00672)0.537:0.01135,New.CleanUp.ReferenceOTU11621:0.0506)0.032:0.00011,((New.CleanUp.ReferenceOTU12137:0.00014,New.CleanUp.ReferenceOTU9667:0.03617)0.842:0.02133,New.CleanUp.ReferenceOTU18456:0.02514)0.750:0.00696)0.003:0.00012,262633:0.00014)0.724:0.00606,New.CleanUp.ReferenceOTU18596:0.01652)0.391:0.00793)0.799:0.00015)0.918:0.01257,((((New.CleanUp.ReferenceOTU11407:0.10285,New.CleanUp.ReferenceOTU14809:0.05654)0.679:0.00375,(4480557:0.04225,((352799:0.00014,(356590:0.00014,New.CleanUp.ReferenceOTU19124:0.00014)0.000:0.00015)0.209:0.00317,New.CleanUp.ReferenceOTU19921:0.09915)0.357:0.00036)0.445:0.00011)0.869:0.00851,New.CleanUp.ReferenceOTU9421:0.02506)0.770:0.00415,((179907:0.02533,New.CleanUp.ReferenceOTU19357:0.09643)0.760:0.01393,(272878:0.0,New.CleanUp.ReferenceOTU9168:0.0):0.00014)1.000:0.00014)0.836:0.0042)0.980:0.00014)0.886:0.01679,((New.CleanUp.ReferenceOTU12253:0.06876,New.CleanUp.ReferenceOTU12329:0.00561)0.784:0.00689,(New.CleanUp.ReferenceOTU23111:0.00014,New.CleanUp.ReferenceOTU7171:0.03367)0.981:0.06534)0.861:0.01428)0.631:0.00016)0.325:0.00014,4481359:0.00014)0.707:0.02747)0.774:0.0174,((((New.CleanUp.ReferenceOTU14331:0.00862,(274136:0.00014,340189:0.00014)0.594:0.00015)0.922:0.01765,274289:0.01674)0.755:0.00586,(New.CleanUp.ReferenceOTU5450:0.00734,((New.CleanUp.ReferenceOTU13244:0.01995,New.CleanUp.ReferenceOTU9299:0.00013)0.574:0.00442,(New.CleanUp.ReferenceOTU13553:0.01308,320912:0.00781)0.756:0.0043)0.741:0.00423)0.874:0.00724)0.775:0.00373,((New.CleanUp.ReferenceOTU2114:0.0255,(341749:0.00014,(New.CleanUp.ReferenceOTU19021:0.04891,178358:0.00016)0.847:0.00584)0.892:0.01779)0.973:0.02496,(((((347490:0.0166,((New.CleanUp.ReferenceOTU22076:0.0399,(New.CleanUp.ReferenceOTU19801:0.00457,259912:0.00514)0.923:0.01458)0.437:0.00592,New.CleanUp.ReferenceOTU5271:0.01375)0.633:0.00202)0.249:0.01224,New.CleanUp.ReferenceOTU16626:0.01163)0.736:0.00412,((New.CleanUp.ReferenceOTU10917:0.01541,(New.CleanUp.ReferenceOTU13782:0.04921,New.CleanUp.ReferenceOTU13806:0.01486)0.774:0.00936)0.515:0.01004,New.CleanUp.ReferenceOTU2530:0.01755)0.926:0.01365)0.971:0.0219,((New.CleanUp.ReferenceOTU1064:0.02568,New.CleanUp.ReferenceOTU23220:0.00844)0.937:0.00014,(((New.CleanUp.ReferenceOTU19627:0.00603,(New.CleanUp.ReferenceOTU1460:0.02529,New.CleanUp.ReferenceOTU5050:0.00014)0.947:0.01071)0.794:0.00884,(New.CleanUp.ReferenceOTU22274:0.01618,(New.CleanUp.ReferenceOTU10518:0.00299,New.CleanUp.ReferenceOTU5914:0.00015)0.903:0.00949)0.962:0.01302)0.957:0.00015,(New.CleanUp.ReferenceOTU12893:0.00542,(New.CleanUp.ReferenceOTU22571:0.00805,(New.CleanUp.ReferenceOTU17795:0.00792,((New.CleanUp.ReferenceOTU18002:0.01249,New.CleanUp.ReferenceOTU2231:0.01081)0.965:0.00014,((((((New.CleanUp.ReferenceOTU3427:0.00544,(New.CleanUp.ReferenceOTU17363:0.00014,(New.CleanUp.ReferenceOTU14969:0.0113,(New.CleanUp.ReferenceOTU16165:0.00546,New.CleanUp.ReferenceOTU22266:0.01125)0.883:0.00717)0.930:0.01085)0.672:0.00015)0.942:0.00716,(New.CleanUp.ReferenceOTU12557:0.00763,339799:0.00014)0.838:0.00016)0.858:0.00015,263402:0.00014)0.896:0.00476,((New.CleanUp.ReferenceOTU9811:0.00014,(New.CleanUp.ReferenceOTU20531:0.00297,(345709:0.00016,New.CleanUp.ReferenceOTU23251:0.00014)0.929:0.00168)0.000:0.00146)0.008:0.00102,(339695:0.0,209361:0.0):0.00014)0.017:0.00035)0.592:0.00015,(((New.CleanUp.ReferenceOTU20399:0.00014,New.CleanUp.ReferenceOTU9867:0.00246)0.849:0.00244,New.CleanUp.ReferenceOTU9150:0.00015)0.838:0.00011,((New.CleanUp.ReferenceOTU18072:0.00016,(New.CleanUp.ReferenceOTU4430:0.00368,New.CleanUp.ReferenceOTU6248:0.00271)0.807:0.00367)0.895:0.00735,New.CleanUp.ReferenceOTU2710:0.00273)0.984:0.00015)0.766:0.00268)0.783:0.00392,(New.CleanUp.ReferenceOTU6903:0.00257,(New.CleanUp.ReferenceOTU9600:0.00015,(New.CleanUp.ReferenceOTU10566:0.00014,New.CleanUp.ReferenceOTU17096:0.02541)0.768:0.01202)0.785:0.00297)0.792:0.00397)0.788:0.00351)0.808:0.0035)0.705:0.00134)0.935:0.00773)0.857:0.00517)0.951:0.00514)0.956:0.01372)0.225:0.00543,(((271107:0.00014,273240:0.02535)0.894:0.00608,((New.CleanUp.ReferenceOTU11582:0.01902,New.CleanUp.ReferenceOTU3489:0.03394)0.754:0.00352,(New.CleanUp.ReferenceOTU17849:0.03039,(271734:0.00591,New.CleanUp.ReferenceOTU11636:0.0042)0.616:0.02426)0.737:0.0073)0.754:0.00374)0.787:0.00641,New.CleanUp.ReferenceOTU16329:0.00477)0.805:0.01118)0.915:0.01583)0.860:0.00809)0.421:0.00322)0.757:0.0034)0.798:0.00325)0.619:0.00014)0.949:0.00691)0.968:0.00016,((((((New.CleanUp.ReferenceOTU1826:0.00686,(New.CleanUp.ReferenceOTU18125:0.02337,New.CleanUp.ReferenceOTU2985:0.01416)0.902:0.01032)0.666:0.0214,(New.CleanUp.ReferenceOTU13146:0.03071,New.CleanUp.ReferenceOTU187:0.10143)0.765:0.0121)0.973:0.07137,New.CleanUp.ReferenceOTU13898:0.01178)0.454:0.01173,New.CleanUp.ReferenceOTU20354:0.01951)0.929:0.00016,((New.CleanUp.ReferenceOTU21150:0.00879,(New.CleanUp.ReferenceOTU7377:0.01616,New.CleanUp.ReferenceOTU12830:0.04973)0.999:0.00016)0.886:0.00014,((New.CleanUp.ReferenceOTU22337:0.03144,New.CleanUp.ReferenceOTU973:0.01449)0.607:0.00014,New.CleanUp.ReferenceOTU3400:0.0163)0.806:0.00364)0.919:0.00581)0.914:0.00016,(((New.CleanUp.ReferenceOTU11663:0.01801,4476330:0.00014)0.758:0.00804,((382721:0.00324,New.CleanUp.ReferenceOTU13386:0.00014)0.783:0.00504,(New.CleanUp.ReferenceOTU5607:0.01149,((((New.CleanUp.ReferenceOTU8354:0.0028,((New.CleanUp.ReferenceOTU14209:0.08597,((New.CleanUp.ReferenceOTU10345:0.02279,258710:0.00785)0.727:0.00268,(New.CleanUp.ReferenceOTU19658:0.01878,(New.CleanUp.ReferenceOTU12499:0.03961,(((316731:0.00014,(338778:0.00014,New.CleanUp.ReferenceOTU22788:0.00822)0.956:0.01655)0.969:0.02484,New.CleanUp.ReferenceOTU20827:0.00014)0.997:0.08841,((New.CleanUp.ReferenceOTU9780:0.03064,New.CleanUp.ReferenceOTU21128:0.03546)0.239:0.00477,New.CleanUp.ReferenceOTU10178:0.02634)0.791:0.01568)0.173:0.01673)0.767:0.01131)0.960:0.03734)0.089:0.00014)0.387:0.00545,New.CleanUp.ReferenceOTU809:0.05223)0.965:0.00016)0.099:0.00015,273776:0.00014)0.584:0.00014,New.CleanUp.ReferenceOTU5236:0.00396)0.814:0.00564,(New.CleanUp.ReferenceOTU15650:0.00546,New.CleanUp.ReferenceOTU6660:0.01086)0.747:0.00016)0.876:0.00574)0.980:0.0194)0.717:0.00835)0.773:0.00339,(((New.CleanUp.ReferenceOTU16297:0.00746,New.CleanUp.ReferenceOTU3471:0.04088)0.058:0.00114,New.CleanUp.ReferenceOTU17620:0.0174)0.121:0.00014,((315309:0.00014,263704:0.00805)0.960:0.02441,New.CleanUp.ReferenceOTU8996:0.01825)0.459:0.0001)0.935:0.00015)0.709:0.00261)0.945:0.00767)0.266:0.00015)0.935:0.00535)0.892:0.00014,(((((New.CleanUp.ReferenceOTU16496:0.0323,New.CleanUp.ReferenceOTU8425:0.06431)0.883:0.0204,(New.CleanUp.ReferenceOTU19310:0.04384,(New.CleanUp.ReferenceOTU10043:0.05084,New.CleanUp.ReferenceOTU14891:0.04473)0.942:0.03407)0.780:0.01292)0.931:0.03811,((New.CleanUp.ReferenceOTU18019:0.02713,New.CleanUp.ReferenceOTU23285:0.03024)0.882:0.01933,((New.CleanUp.ReferenceOTU13092:0.00346,New.CleanUp.ReferenceOTU20904:0.00893)0.878:0.01373,(New.CleanUp.ReferenceOTU4370:0.03547,New.CleanUp.ReferenceOTU12286:0.06299)0.916:0.0266)0.380:0.01928)0.970:0.04423)0.835:0.04984,New.CleanUp.ReferenceOTU16520:0.00928)0.353:0.02293,New.CleanUp.ReferenceOTU8593:0.02525)0.647:0.04435)0.779:0.00476,((((2510541:0.09238,New.CleanUp.ReferenceOTU4537:0.03686)0.760:0.00906,((318563:0.0267,(194277:0.01212,(((277420:0.0402,194684:0.02037)0.757:0.00465,187281:0.00015)1.000:0.00015,340447:0.00857)0.786:0.00381)0.743:0.00343)0.993:0.03928,(((New.CleanUp.ReferenceOTU15583:0.01179,((((New.CleanUp.ReferenceOTU17998:0.01188,New.CleanUp.ReferenceOTU23252:0.02061)0.776:0.0054,New.CleanUp.ReferenceOTU18187:0.02151)0.751:0.00362,(((((((New.CleanUp.ReferenceOTU11267:0.00942,New.CleanUp.ReferenceOTU9427:0.00014)0.893:0.00989,(New.CleanUp.ReferenceOTU11072:0.0042,New.CleanUp.ReferenceOTU4928:0.01077)0.392:0.00598)0.620:0.00199,4418586:0.00014)0.002:0.00015,New.CleanUp.ReferenceOTU12015:0.00014)0.035:0.00016,(New.CleanUp.ReferenceOTU11034:0.05299,New.CleanUp.ReferenceOTU13592:0.02031)0.872:0.01216)0.814:0.0061,(((New.CleanUp.ReferenceOTU1857:0.00363,(New.CleanUp.ReferenceOTU8843:0.03763,(New.ReferenceOTU75:0.06559,New.CleanUp.ReferenceOTU10725:0.01299)0.874:0.01961)0.754:0.00954)0.926:0.01451,(((New.CleanUp.ReferenceOTU2751:0.06903,(New.CleanUp.ReferenceOTU10537:0.00457,(New.CleanUp.ReferenceOTU795:0.07868,New.CleanUp.ReferenceOTU5820:0.04177)0.045:0.00014)0.023:0.00012)0.540:0.0169,New.CleanUp.ReferenceOTU12081:0.08837)0.797:0.02013,(((New.CleanUp.ReferenceOTU23538:0.01792,((((New.CleanUp.ReferenceOTU22219:0.03327,New.CleanUp.ReferenceOTU8606:0.01357)0.809:0.0086,New.CleanUp.ReferenceOTU716:0.03606)0.763:0.00913,(New.CleanUp.ReferenceOTU192:0.02007,New.CleanUp.ReferenceOTU2375:0.00932)0.789:0.00922)0.338:0.0105,(New.CleanUp.ReferenceOTU18446:0.01259,New.CleanUp.ReferenceOTU20194:0.00942)0.933:0.01452)0.912:0.01463)0.743:0.00337,New.CleanUp.ReferenceOTU5386:0.04223)0.910:0.01116,New.CleanUp.ReferenceOTU20950:0.0031)0.991:0.02161)0.069:0.00015)0.902:0.00991,(New.CleanUp.ReferenceOTU9016:0.06158,(New.CleanUp.ReferenceOTU18818:0.06639,(New.CleanUp.ReferenceOTU3430:0.02685,(New.CleanUp.ReferenceOTU19687:0.03206,(New.CleanUp.ReferenceOTU20117:0.00728,(New.CleanUp.ReferenceOTU13537:0.01192,New.CleanUp.ReferenceOTU613:0.01534)0.025:0.0038)0.764:0.00855)0.867:0.02997)0.833:0.02721)0.087:0.01378)0.699:0.00592)0.224:0.00311)0.865:0.01117,(New.CleanUp.ReferenceOTU6922:0.01656,(New.CleanUp.ReferenceOTU5831:0.01872,(New.CleanUp.ReferenceOTU6161:0.00809,(New.CleanUp.ReferenceOTU15960:0.00014,New.CleanUp.ReferenceOTU21577:0.03226)0.873:0.01018)0.378:0.00569)0.786:0.00395)0.921:0.01076)0.689:0.0021)0.635:0.0006,New.CleanUp.ReferenceOTU1075:0.04456)0.773:0.00346)0.732:0.00272,New.CleanUp.ReferenceOTU1918:0.06487)0.903:0.01089,(New.CleanUp.ReferenceOTU1806:0.02475,New.CleanUp.ReferenceOTU18527:0.0152)0.750:0.00688)0.921:0.01808)0.524:0.00015)0.949:0.01339,(((New.CleanUp.ReferenceOTU5069:0.01254,(260375:0.00014,((((New.CleanUp.ReferenceOTU15853:0.00014,331747:0.02277)0.831:0.00561,(214471:0.02622,New.CleanUp.ReferenceOTU21646:0.02298)0.207:0.00015)0.819:0.00014,264009:0.0243)0.418:0.00016,269973:0.0096)0.691:0.00016)0.984:0.0404)0.949:0.0154,(New.CleanUp.ReferenceOTU19913:0.04154,((((261467:0.00481,((New.CleanUp.ReferenceOTU17964:0.05572,(355440:0.00015,(New.CleanUp.ReferenceOTU12878:0.02208,New.CleanUp.ReferenceOTU21591:0.00264)0.921:0.00816)0.778:0.00011)0.144:0.0001,355019:0.02023)0.015:0.00198)0.000:0.00014,324999:0.00014)0.000:0.00013,350392:0.00723)0.218:0.00031,((321469:0.02129,(((((((New.CleanUp.ReferenceOTU21597:0.0216,((New.CleanUp.ReferenceOTU10530:0.00363,(New.CleanUp.ReferenceOTU8985:0.00834,New.CleanUp.ReferenceOTU5833:0.02556)0.860:0.00543)0.734:0.00247,New.CleanUp.ReferenceOTU5084:0.0149)0.946:0.01858)0.968:0.02401,((New.CleanUp.ReferenceOTU17900:0.00371,(New.CleanUp.ReferenceOTU21219:0.0121,New.CleanUp.ReferenceOTU3402:0.02846)0.762:0.00543)0.000:0.00015,New.CleanUp.ReferenceOTU2958:0.03038)0.891:0.01078)0.856:0.01104,New.CleanUp.ReferenceOTU345:0.03327)0.757:0.00987,(New.CleanUp.ReferenceOTU18898:0.01667,(New.CleanUp.ReferenceOTU15424:0.05883,(New.CleanUp.ReferenceOTU11276:0.02303,New.CleanUp.ReferenceOTU23218:0.01696)0.907:0.02842)0.779:0.01689)0.988:0.05366)0.937:0.03832,((New.CleanUp.ReferenceOTU15252:0.01652,(New.CleanUp.ReferenceOTU20803:0.03355,(New.CleanUp.ReferenceOTU4973:0.03332,(1104817:0.00014,(New.CleanUp.ReferenceOTU10173:0.03464,New.CleanUp.ReferenceOTU18128:0.00014)0.988:0.04183)0.883:0.00016)0.970:0.03347)0.131:0.00016)0.796:0.00844,(New.CleanUp.ReferenceOTU1093:0.03396,198200:0.02532)0.835:0.0163)0.770:0.01159)0.886:0.02681,New.CleanUp.ReferenceOTU8149:0.08041)0.762:0.00895,New.CleanUp.ReferenceOTU15508:0.04461)0.807:0.01334)0.891:0.01791,New.CleanUp.ReferenceOTU9997:0.05749)0.702:0.00237)0.873:0.00855)0.952:0.01454)0.868:0.00879,(((New.CleanUp.ReferenceOTU1566:0.0156,(New.CleanUp.ReferenceOTU14247:0.00807,(New.CleanUp.ReferenceOTU22790:0.00012,New.CleanUp.ReferenceOTU12350:0.00014)0.000:0.00029)0.682:0.00257)0.754:0.00299,(((New.CleanUp.ReferenceOTU16952:0.00573,(New.CleanUp.ReferenceOTU22271:0.00014,New.CleanUp.ReferenceOTU22774:0.01494)0.991:0.03039)0.522:0.00988,New.CleanUp.ReferenceOTU9204:0.00587)0.817:0.0068,(((New.CleanUp.ReferenceOTU23187:0.02804,(((New.CleanUp.ReferenceOTU7252:0.01014,(New.CleanUp.ReferenceOTU16836:0.04902,New.CleanUp.ReferenceOTU6629:0.00016)0.861:0.01639)0.954:0.02017,((New.CleanUp.ReferenceOTU22681:0.06857,New.CleanUp.ReferenceOTU9643:0.00016)0.962:0.02327,203970:0.01129)0.930:0.00015)0.895:0.00016,331786:0.00014)0.732:0.00016)0.911:0.01067,268933:0.00014)1.000:0.00028,(337673:0.00565,(New.CleanUp.ReferenceOTU20281:0.06129,((New.CleanUp.ReferenceOTU993:0.02925,((276769:0.00797,New.CleanUp.ReferenceOTU3005:0.04255)0.937:0.02539,(347908:0.00014,(((New.CleanUp.ReferenceOTU12376:0.05926,New.CleanUp.ReferenceOTU20441:0.04804)0.603:0.00014,(1110135:0.0,196749:0.0,303841:0.0):0.00014)0.000:0.00015,New.CleanUp.ReferenceOTU21111:0.01651)0.504:0.00016)0.243:0.00013)0.184:0.00015)0.458:0.00016,New.CleanUp.ReferenceOTU8721:0.04338)0.782:0.02482)0.920:0.02635)0.763:0.00258)0.774:0.00271)0.935:0.01295)0.914:0.01393,(New.CleanUp.ReferenceOTU23634:0.0147,(New.CleanUp.ReferenceOTU325:0.01533,((New.CleanUp.ReferenceOTU21700:0.01649,New.CleanUp.ReferenceOTU21785:0.00016)0.954:0.01782,(276260:0.00015,299171:0.0082)0.807:0.00423)0.935:0.01593)0.070:0.00277)0.740:0.00314)0.190:0.00433)0.769:0.00328)0.973:0.01859,(New.CleanUp.ReferenceOTU5975:0.01894,(((((New.CleanUp.ReferenceOTU15766:0.01175,New.CleanUp.ReferenceOTU21870:0.01788)0.914:0.01099,New.CleanUp.ReferenceOTU6372:0.00016)0.364:0.00408,(((315496:0.00014,(275159:0.01449,786449:0.00015)0.418:0.00015)0.244:0.00016,(275533:0.00453,189024:0.01919)0.364:0.00015)0.970:0.01519,((New.CleanUp.ReferenceOTU23319:0.018,(New.CleanUp.ReferenceOTU9302:0.0172,(New.CleanUp.ReferenceOTU19399:0.00016,(New.CleanUp.ReferenceOTU2617:0.00014,(169234:0.00312,(New.CleanUp.ReferenceOTU16237:0.00014,(New.CleanUp.ReferenceOTU8808:0.02041,194944:0.00014)0.501:0.00015)0.962:0.00014)0.624:0.00014)0.888:0.00792)0.912:0.01107)0.820:0.00592)0.750:0.00386,(((((New.CleanUp.ReferenceOTU23166:0.02391,New.CleanUp.ReferenceOTU8176:0.01277)0.927:0.01611,(((New.CleanUp.ReferenceOTU1289:0.02261,((195385:0.00453,((((266948:0.00014,(268121:0.00014,((336817:0.00014,((273459:0.00014,New.CleanUp.ReferenceOTU12087:0.00462)0.841:0.00459,((((268797:0.0064,(New.CleanUp.ReferenceOTU11018:0.01702,(New.CleanUp.ReferenceOTU19307:0.02046,(New.CleanUp.ReferenceOTU12084:0.03906,New.CleanUp.ReferenceOTU12086:0.00014)0.784:0.00829)0.005:0.00011)0.198:0.00898)0.059:0.00038,(New.CleanUp.ReferenceOTU12056:0.04618,New.CleanUp.ReferenceOTU2261:0.01993)0.678:0.02366)0.796:0.00448,(New.CleanUp.ReferenceOTU17090:0.00014,4471135:0.00012)0.007:0.00235)0.893:0.00494,(266483:0.01438,New.CleanUp.ReferenceOTU20231:0.01767)0.746:0.00417)0.430:0.0045)0.932:0.00011)1.000:0.00016,New.CleanUp.ReferenceOTU8324:0.00014)0.549:0.00014)0.752:0.00014)0.650:0.00014,(New.CleanUp.ReferenceOTU19270:0.01076,(New.CleanUp.ReferenceOTU500:0.00015,(New.CleanUp.ReferenceOTU19140:0.02659,New.CleanUp.ReferenceOTU20265:0.0499)0.307:0.00862)0.619:0.00024)0.883:0.00523)0.906:0.00537,(((267298:0.00014,((New.CleanUp.ReferenceOTU1939:0.00014,(271585:0.00291,New.CleanUp.ReferenceOTU12991:0.00522)0.193:0.00166)1.000:0.00012,((308224:0.00433,New.CleanUp.ReferenceOTU12036:0.04248)0.000:0.00013,(New.CleanUp.ReferenceOTU8306:0.00015,New.CleanUp.ReferenceOTU14028:0.01984)0.837:0.00484)0.000:0.00014)0.498:0.00016)0.576:0.00014,(New.CleanUp.ReferenceOTU7035:0.00878,261664:0.0058)0.951:0.00012)0.940:0.00014,191064:0.00015)0.768:0.00261)0.837:0.00448,((((269107:0.00749,(((New.CleanUp.ReferenceOTU6532:0.00014,((New.CleanUp.ReferenceOTU4140:0.00453,New.CleanUp.ReferenceOTU6379:0.02572)0.893:0.01285,(New.CleanUp.ReferenceOTU1248:0.00016,(352843:0.00014,New.CleanUp.ReferenceOTU7122:0.00298)0.750:0.00011)1.000:0.00015)0.985:0.01229)0.895:0.00997,(((333453:0.00014,(((New.CleanUp.ReferenceOTU18165:0.03077,New.CleanUp.ReferenceOTU5717:0.01189)0.634:0.01717,((372906:0.00014,307640:0.0181)0.000:0.00015,((New.CleanUp.ReferenceOTU1774:0.00436,New.CleanUp.ReferenceOTU9810:0.12838)0.952:0.03887,(New.CleanUp.ReferenceOTU713:0.04631,((New.CleanUp.ReferenceOTU13022:0.01596,New.CleanUp.ReferenceOTU9264:0.02797)0.681:0.01138,(New.CleanUp.ReferenceOTU23542:0.03269,4471130:0.00014)0.138:0.00014)0.995:0.08064)0.597:0.01824)0.192:0.01471)0.000:0.00014)0.201:0.00023,321446:0.01646)0.000:0.00012)0.584:0.00153,261016:0.01559)0.013:0.00234,New.CleanUp.ReferenceOTU2285:0.00014)0.027:0.0001)0.865:0.0068,308042:0.01749)0.125:0.00084)0.000:0.00014,((New.CleanUp.ReferenceOTU3834:0.0086,(New.CleanUp.ReferenceOTU6975:0.00014,New.CleanUp.ReferenceOTU9918:0.04866)0.851:0.01949)0.977:0.0267,261918:0.00016)0.800:0.00431)0.348:0.00018,New.CleanUp.ReferenceOTU15721:0.00014)0.696:0.0012,((New.CleanUp.ReferenceOTU10660:0.00909,((((New.CleanUp.ReferenceOTU2483:0.00717,(New.CleanUp.ReferenceOTU20821:0.00014,(New.CleanUp.ReferenceOTU13912:0.01238,New.CleanUp.ReferenceOTU17049:0.00015)0.921:0.00614)0.867:0.00616)0.879:0.00014,(New.CleanUp.ReferenceOTU1583:0.00282,New.CleanUp.ReferenceOTU8138:0.01281)0.788:0.00252)0.879:0.00254,New.CleanUp.ReferenceOTU13846:0.00014)0.894:0.00583,New.CleanUp.ReferenceOTU18734:0.03339)0.368:0.00015)0.450:0.00016,349142:0.00014)0.288:0.00015)0.493:0.00015)0.455:0.00375)0.702:0.00014,290398:0.00015)0.851:0.0058)0.916:0.00016,New.CleanUp.ReferenceOTU20645:0.02706)0.797:0.003,((New.CleanUp.ReferenceOTU19595:0.01178,(New.CleanUp.ReferenceOTU10311:0.01543,New.CleanUp.ReferenceOTU15873:0.00016)0.984:0.0196)0.226:0.00014,(((((((New.CleanUp.ReferenceOTU1328:0.00014,New.CleanUp.ReferenceOTU11161:0.0142)0.912:0.00938,268462:0.00986)0.597:0.00014,New.CleanUp.ReferenceOTU5640:0.00272)0.872:0.00338,(((322466:0.00014,(New.CleanUp.ReferenceOTU16878:0.0186,New.CleanUp.ReferenceOTU47:0.04894)0.571:0.00014)0.000:0.00014,348336:0.00014)0.244:0.00015,331782:0.00014)0.441:0.00015)0.999:0.00014,(New.CleanUp.ReferenceOTU19170:0.01544,((New.CleanUp.ReferenceOTU17004:0.00472,New.CleanUp.ReferenceOTU7460:0.00016)0.328:0.00014,320490:0.01254)0.865:0.01446)0.887:0.01134)0.886:0.00539,New.CleanUp.ReferenceOTU16866:0.01843)0.736:0.00314,New.CleanUp.ReferenceOTU12544:0.00766)0.972:0.01333)0.819:0.00236)0.304:0.00014)0.763:0.00706,(New.CleanUp.ReferenceOTU7653:0.01782,(350664:0.01189,(New.CleanUp.ReferenceOTU4224:0.02993,(New.CleanUp.ReferenceOTU12314:0.01781,New.CleanUp.ReferenceOTU21777:0.0197)0.785:0.01254)0.866:0.01735)0.880:0.0273)0.498:0.01227)0.819:0.00313,(((New.CleanUp.ReferenceOTU19139:0.05845,((New.CleanUp.ReferenceOTU20337:0.04472,(289379:0.0476,(New.CleanUp.ReferenceOTU838:0.00014,(301872:0.00016,(New.CleanUp.ReferenceOTU18580:0.00014,New.CleanUp.ReferenceOTU23301:0.00539)0.770:0.00015)0.929:0.00237)0.000:0.00015)0.281:0.0007)0.778:0.00434,313724:0.00556)0.943:0.0181)0.835:0.00667,New.CleanUp.ReferenceOTU7669:0.01685)0.779:0.00343,(((New.CleanUp.ReferenceOTU20653:0.00387,((((New.CleanUp.ReferenceOTU14357:0.0262,New.CleanUp.ReferenceOTU3038:0.01447)0.988:0.03372,(((New.CleanUp.ReferenceOTU9097:0.02842,(New.CleanUp.ReferenceOTU19145:0.01528,New.CleanUp.ReferenceOTU9737:0.01628)0.842:0.00503)0.988:0.01927,(New.CleanUp.ReferenceOTU19538:0.03792,((New.CleanUp.ReferenceOTU419:0.01209,(New.CleanUp.ReferenceOTU14929:0.01186,New.CleanUp.ReferenceOTU18755:0.04944)0.928:0.01412)0.931:0.00016,New.CleanUp.ReferenceOTU8510:0.00596)0.931:0.01012)0.184:0.00015)0.918:0.01352,((New.CleanUp.ReferenceOTU1084:0.0234,(((New.CleanUp.ReferenceOTU2444:0.09398,262766:0.03578)0.148:0.02246,New.CleanUp.ReferenceOTU1958:0.00779)0.886:0.01387,265036:0.02387)0.867:0.00623)0.073:0.00305,New.CleanUp.ReferenceOTU12763:0.01202)0.988:0.00016)0.973:0.0332)0.278:0.00014,New.CleanUp.ReferenceOTU3182:0.17543)0.908:0.03838,(340600:0.03457,((((New.CleanUp.ReferenceOTU4538:0.01409,New.CleanUp.ReferenceOTU6739:0.02794)0.831:0.00927,188457:0.04718)0.444:0.00705,(275131:0.00863,New.CleanUp.ReferenceOTU4821:0.03877)0.803:0.01267)0.920:0.01813,New.CleanUp.ReferenceOTU13914:0.0049)0.954:0.01323)0.909:0.01005)0.756:0.00404)0.725:0.0094,New.CleanUp.ReferenceOTU2507:0.03179)0.966:0.03827,New.CleanUp.ReferenceOTU3455:0.02601)0.601:0.00012)0.904:0.01228)0.993:0.00015,(New.CleanUp.ReferenceOTU9314:0.01857,(New.CleanUp.ReferenceOTU16097:0.01653,New.CleanUp.ReferenceOTU17269:0.00284)0.974:0.01155)0.756:0.00285)0.989:0.02928)0.653:0.01013)0.836:0.00779)0.936:0.01548,(New.CleanUp.ReferenceOTU22755:0.01344,((New.CleanUp.ReferenceOTU13869:0.01258,(New.CleanUp.ReferenceOTU18986:0.00555,260018:0.00295)0.471:0.00274)0.672:0.01489,(New.CleanUp.ReferenceOTU17060:0.0295,New.CleanUp.ReferenceOTU7227:0.00758)0.845:0.01233)0.422:0.00344)0.736:0.00204)0.761:0.00345,((New.CleanUp.ReferenceOTU17630:0.018,(((New.CleanUp.ReferenceOTU1633:0.01649,(((New.CleanUp.ReferenceOTU16668:0.00015,(((272328:0.00014,(339886:0.00014,260655:0.00016)0.873:0.00355)0.000:0.0001,New.CleanUp.ReferenceOTU12357:0.01706)0.033:0.00015,(((New.CleanUp.ReferenceOTU7098:0.01113,(1108378:0.01519,New.CleanUp.ReferenceOTU19018:0.03032)0.532:0.09105)0.774:0.00634,(178794:0.00014,197331:0.00507)0.083:0.00019)0.824:0.00292,((New.CleanUp.ReferenceOTU11870:0.03476,180408:0.05342)0.757:0.00973,New.CleanUp.ReferenceOTU4317:0.06886)1.000:0.00015)0.979:0.01171)0.801:0.0027)0.774:0.00315,New.CleanUp.ReferenceOTU9179:0.03131)0.725:0.00553,176853:0.00804)0.835:0.00591)0.841:0.00582,New.CleanUp.ReferenceOTU4560:0.00619)0.989:0.0209,(271593:0.017,((New.CleanUp.ReferenceOTU23249:0.02579,New.CleanUp.ReferenceOTU6865:0.02629)0.914:0.02218,(New.CleanUp.ReferenceOTU14453:0.07043,New.CleanUp.ReferenceOTU20685:0.0257)0.917:0.02586)0.718:0.00492)0.961:0.02581)0.904:0.00841)0.832:0.01128,(New.CleanUp.ReferenceOTU7954:0.09264,((((356148:0.00818,((403497:0.00014,New.CleanUp.ReferenceOTU16228:0.00014)0.874:0.00756,(New.CleanUp.ReferenceOTU272:0.0026,316535:0.0122)0.035:0.00025)0.000:0.0073)0.822:0.0001,New.CleanUp.ReferenceOTU8648:0.02641)0.978:0.00015,(((New.CleanUp.ReferenceOTU20224:0.06077,(326448:0.00014,New.CleanUp.ReferenceOTU193:0.00486)0.057:0.00047)0.906:0.03956,((267752:0.0,272111:0.0,303797:0.0):0.00014,New.CleanUp.ReferenceOTU9484:0.03302)0.049:0.00016)0.930:0.0403,(New.CleanUp.ReferenceOTU16629:0.03351,New.CleanUp.ReferenceOTU154:0.01895)0.122:0.00581)0.845:0.01441)0.002:0.0001,274935:0.00754)0.135:0.00458)0.173:0.00046)0.765:0.00264)0.884:0.01055)0.696:0.00014)0.861:0.00818)0.749:0.00592)0.967:0.03324,((((324595:0.00014,New.CleanUp.ReferenceOTU1621:0.00014)0.996:0.03216,(((((((356073:0.00014,(New.CleanUp.ReferenceOTU18134:0.0146,(New.CleanUp.ReferenceOTU8826:0.0173,((New.CleanUp.ReferenceOTU13378:0.00014,New.CleanUp.ReferenceOTU16641:0.02062)0.820:0.00746,(New.CleanUp.ReferenceOTU23351:0.00014,New.CleanUp.ReferenceOTU3774:0.01393)0.898:0.00762)0.766:0.00381)0.667:0.00092)0.000:0.0001)0.962:0.00071,(246965:0.00014,(((178556:0.00014,(304604:0.00353,((331491:0.01168,(((((((321182:0.01361,352222:0.01023)0.882:0.02835,New.CleanUp.ReferenceOTU5794:0.00015)0.651:0.00016,181940:0.02065)0.200:0.03321,(New.CleanUp.ReferenceOTU4169:0.02054,(((New.CleanUp.ReferenceOTU17924:0.00976,181237:0.01311)0.000:0.0003,335895:0.00014)0.000:0.0001,New.CleanUp.ReferenceOTU11412:0.0881)0.267:0.00098)0.974:0.0654)0.762:0.01615,((((192209:0.00014,((New.CleanUp.ReferenceOTU19652:0.07565,New.CleanUp.ReferenceOTU12679:0.04823)0.940:0.04144,New.CleanUp.ReferenceOTU20283:0.00821)0.000:0.0001)0.000:0.00011,346604:0.00014)0.426:0.00011,190652:0.00014)0.000:0.0001,((New.CleanUp.ReferenceOTU9993:0.08417,(New.CleanUp.ReferenceOTU8830:0.02805,(New.CleanUp.ReferenceOTU2002:0.14404,(New.CleanUp.ReferenceOTU6793:0.01564,New.CleanUp.ReferenceOTU7713:0.01326)0.497:0.00016)0.992:0.04722)0.425:0.00922)0.992:0.0566,(New.CleanUp.ReferenceOTU10380:0.00811,(((269413:0.04251,(New.CleanUp.ReferenceOTU1516:0.01693,182016:0.02951)0.823:0.03289)0.950:0.0678,New.CleanUp.ReferenceOTU4746:0.08957)0.934:0.05195,New.CleanUp.ReferenceOTU6928:0.02287)0.812:0.03)0.884:0.02427)0.448:0.01264)0.859:0.01639)0.552:0.01048,New.CleanUp.ReferenceOTU6828:0.03911)0.437:0.00016,((188432:0.00014,New.CleanUp.ReferenceOTU3002:0.00262)1.000:0.00017,(New.CleanUp.ReferenceOTU21572:0.00016,New.CleanUp.ReferenceOTU7544:0.00602)0.854:0.00281)0.821:0.00289)0.107:0.00033)0.035:0.00687,308117:0.01417)0.367:0.00335)0.445:0.00011)0.038:0.00013,(199731:0.00962,New.CleanUp.ReferenceOTU8485:0.02918)0.072:0.00014)0.387:0.00014,(310642:0.00315,New.CleanUp.ReferenceOTU19418:0.02485)0.877:0.00908)0.480:0.00016)0.644:0.00015)0.779:0.00308,(New.CleanUp.ReferenceOTU16119:0.02073,(348659:0.02422,New.CleanUp.ReferenceOTU18059:0.03646)0.573:0.00662)0.920:0.01102)0.742:0.0023,New.CleanUp.ReferenceOTU4972:0.0225)0.787:0.00315,((New.CleanUp.ReferenceOTU15785:0.00276,(New.CleanUp.ReferenceOTU18643:0.00961,(189879:0.00016,(176486:0.01831,New.CleanUp.ReferenceOTU9614:0.01944)0.820:0.00016)0.754:0.00296)0.927:0.00913)0.871:0.00827,New.CleanUp.ReferenceOTU13478:0.07891)0.981:0.00014)0.988:0.01809,(New.CleanUp.ReferenceOTU23140:0.00015,New.CleanUp.ReferenceOTU15533:0.01521)0.863:0.00661)0.762:0.00288,New.CleanUp.ReferenceOTU23554:0.00307)0.975:0.01776)0.859:0.00598,((New.CleanUp.ReferenceOTU16140:0.04867,((New.CleanUp.ReferenceOTU12353:0.00304,New.CleanUp.ReferenceOTU22922:0.0153)0.736:0.00269,New.CleanUp.ReferenceOTU22743:0.05224)0.695:0.01036)0.752:0.00309,(((New.CleanUp.ReferenceOTU18588:0.00458,(New.CleanUp.ReferenceOTU10225:0.02263,((New.CleanUp.ReferenceOTU17149:0.04914,(198532:0.01671,(370357:0.00014,New.CleanUp.ReferenceOTU16922:0.00015)0.522:0.00015)0.898:0.02187)0.742:0.00868,((369768:0.00688,532090:0.00014)0.981:0.02799,(357002:0.00014,(367150:0.00014,(364092:0.03127,367312:0.00789)0.000:0.00082)0.000:0.0001)0.000:0.00042)0.119:0.0003)0.910:0.01221)0.929:0.01894)0.909:0.02075,((((New.CleanUp.ReferenceOTU16178:0.00651,(New.CleanUp.ReferenceOTU2028:0.03932,New.CleanUp.ReferenceOTU6753:0.00016)0.999:0.07492)0.755:0.00316,(New.CleanUp.ReferenceOTU2616:0.05866,((New.CleanUp.ReferenceOTU13952:0.00014,New.CleanUp.ReferenceOTU16141:0.08422)0.348:0.00014,(619817:0.00014,(((New.CleanUp.ReferenceOTU15620:0.10811,New.CleanUp.ReferenceOTU2346:0.00313)0.959:0.01818,New.CleanUp.ReferenceOTU9851:0.00696)0.974:0.00015,((New.CleanUp.ReferenceOTU18287:0.00576,(New.CleanUp.ReferenceOTU17818:0.00015,(((New.CleanUp.ReferenceOTU19799:0.00412,New.CleanUp.ReferenceOTU21494:0.00015)0.953:0.01631,New.CleanUp.ReferenceOTU8868:0.0329)0.654:0.01038,New.CleanUp.ReferenceOTU23257:0.00604)0.972:0.00014)0.789:0.00278)0.772:0.00277,(New.CleanUp.ReferenceOTU21538:0.01086,New.CleanUp.ReferenceOTU21664:0.00521)0.777:0.01093)0.784:0.00284)0.898:0.00561)0.749:0.00015)0.778:0.0031)0.897:0.00973)0.943:0.01009,New.CleanUp.ReferenceOTU302:0.026)0.861:0.00015,(((14285:0.00015,968342:0.00014)0.843:0.01902,(503138:0.02179,(New.CleanUp.ReferenceOTU12403:0.03378,(New.CleanUp.ReferenceOTU23710:0.02504,((((New.CleanUp.ReferenceOTU709:0.01731,New.CleanUp.ReferenceOTU14181:0.00014)0.828:0.00565,(New.CleanUp.ReferenceOTU19212:0.00447,930873:0.03518)0.777:0.00444)0.805:0.00451,New.CleanUp.ReferenceOTU20807:0.00014)0.994:0.00014,(937813:0.00014,New.CleanUp.ReferenceOTU18133:0.05602)1.000:0.00016)0.931:0.02866)0.872:0.02245)0.851:0.01376)0.724:0.01275)1.000:0.15578,New.CleanUp.ReferenceOTU10496:0.01718)0.864:0.02211)0.517:0.0076)0.354:0.01484,New.CleanUp.ReferenceOTU22117:0.03563)0.571:0.00015)0.979:0.0158)0.481:0.0028,(((New.CleanUp.ReferenceOTU19884:0.0137,(New.CleanUp.ReferenceOTU15361:0.00309,New.CleanUp.ReferenceOTU721:0.01743)0.870:0.00621)0.886:0.00547,(New.CleanUp.ReferenceOTU4126:0.04972,((New.CleanUp.ReferenceOTU12138:0.01222,(New.CleanUp.ReferenceOTU11991:0.00977,New.CleanUp.ReferenceOTU7224:0.01482)0.954:0.01758)0.938:0.01223,New.CleanUp.ReferenceOTU1962:0.01816)0.588:0.00301)1.000:0.00014)0.957:0.01369,(((((((((((New.CleanUp.ReferenceOTU20591:0.01306,(4390755:0.01142,252684:0.0125)1.000:0.131)0.997:0.05787,(New.CleanUp.ReferenceOTU1049:0.03339,(((New.CleanUp.ReferenceOTU3898:0.01273,((New.CleanUp.ReferenceOTU17775:0.04401,New.CleanUp.ReferenceOTU6275:0.00502)0.948:0.0279,(((New.CleanUp.ReferenceOTU17324:0.07507,New.CleanUp.ReferenceOTU18336:0.01394)0.759:0.01719,((((New.ReferenceOTU78:0.02862,((New.CleanUp.ReferenceOTU17863:0.00715,(New.CleanUp.ReferenceOTU1317:0.03169,(New.CleanUp.ReferenceOTU4701:0.07155,(New.CleanUp.ReferenceOTU13248:0.07807,New.CleanUp.ReferenceOTU10826:0.02764)0.788:0.01345)0.747:0.00489)0.998:0.05653)0.897:0.01229,((New.CleanUp.ReferenceOTU11740:0.04419,New.CleanUp.ReferenceOTU13928:0.0717)0.942:0.03128,New.CleanUp.ReferenceOTU9284:0.01351)0.206:0.00441)0.801:0.01234)0.993:0.05921,(((New.CleanUp.ReferenceOTU5389:0.02413,(New.CleanUp.ReferenceOTU18257:0.01119,((New.CleanUp.ReferenceOTU1637:0.00717,(New.CleanUp.ReferenceOTU16196:0.02221,(New.CleanUp.ReferenceOTU5237:0.0199,New.CleanUp.ReferenceOTU2547:0.02928)0.119:0.00436)0.927:0.01356)0.395:0.00653,((New.CleanUp.ReferenceOTU19489:0.06903,((New.CleanUp.ReferenceOTU10543:0.02644,New.CleanUp.ReferenceOTU17270:0.00014)0.998:0.00014,(New.CleanUp.ReferenceOTU14889:0.04348,New.CleanUp.ReferenceOTU6364:0.11514)0.761:0.02473)0.857:0.0414)0.526:0.00014,(New.CleanUp.ReferenceOTU10755:0.01483,(New.CleanUp.ReferenceOTU15659:0.03302,New.CleanUp.ReferenceOTU22613:0.10379)0.950:0.0415)0.875:0.01631)0.846:0.008)0.940:0.01574)0.968:0.01883)0.951:0.01525,New.CleanUp.ReferenceOTU22638:0.01567)0.293:0.00553,(((New.CleanUp.ReferenceOTU13387:0.05458,New.CleanUp.ReferenceOTU17216:0.041)0.816:0.04878,4407703:0.00015)0.808:0.0086,New.CleanUp.ReferenceOTU20067:0.01055)0.343:0.00015)0.811:0.01125)0.649:0.01231,(New.CleanUp.ReferenceOTU19455:0.01017,(((New.CleanUp.ReferenceOTU13384:0.00319,New.CleanUp.ReferenceOTU6592:0.05111)1.000:0.04894,New.CleanUp.ReferenceOTU8934:0.00501)0.912:0.02863,New.CleanUp.ReferenceOTU12676:0.01578)0.944:0.04115)0.936:0.02344)0.879:0.02053,(New.CleanUp.ReferenceOTU69:0.00014,New.CleanUp.ReferenceOTU9670:0.04681)0.971:0.04026)0.327:0.00014)0.787:0.01394,New.CleanUp.ReferenceOTU5910:0.01655)0.863:0.01256)0.786:0.01375)0.792:0.00639,(((New.CleanUp.ReferenceOTU17673:0.01204,New.CleanUp.ReferenceOTU509:0.0178)0.733:0.00428,(New.CleanUp.ReferenceOTU19306:0.017,New.CleanUp.ReferenceOTU23603:0.05173)0.034:0.01498)0.622:0.00138,New.CleanUp.ReferenceOTU5061:0.06226)0.741:0.00202)0.853:0.00634,New.CleanUp.ReferenceOTU16372:0.01922)0.929:0.01326)0.987:0.02826)0.812:0.01243,((((New.CleanUp.ReferenceOTU20075:0.09917,New.CleanUp.ReferenceOTU6054:0.25599)0.709:0.01404,(((((New.CleanUp.ReferenceOTU14782:0.02448,(((New.CleanUp.ReferenceOTU8627:0.04951,(970318:0.03235,(New.CleanUp.ReferenceOTU18958:0.01275,288492:0.05065)0.895:0.06528)0.957:0.0491)0.894:0.02519,((((334666:0.00676,New.CleanUp.ReferenceOTU23782:0.0247)0.951:0.02211,((New.CleanUp.ReferenceOTU20106:0.04344,(904931:0.01599,New.CleanUp.ReferenceOTU8569:0.00653)0.403:0.00553)0.873:0.0075,(New.ReferenceOTU15:0.0131,(New.ReferenceOTU7:0.00431,New.CleanUp.ReferenceOTU14797:0.03031)0.773:0.00372)0.925:0.01059)0.865:0.01081)0.954:0.02253,((New.CleanUp.ReferenceOTU398:0.00912,(163730:0.00015,New.CleanUp.ReferenceOTU10155:0.00782)0.973:0.00385)0.839:0.01504,159299:0.13426)0.074:0.01404)0.480:0.00853,(New.CleanUp.ReferenceOTU23287:0.03255,(New.CleanUp.ReferenceOTU11799:0.01659,(4463542:0.00619,1580377:0.06349)0.897:0.0308)0.908:0.02364)0.748:0.01577)0.886:0.01705)0.876:0.0171,New.CleanUp.ReferenceOTU16767:0.00882)0.911:0.01572)0.593:0.00817,(((((322136:0.00355,New.CleanUp.ReferenceOTU13481:0.02909)0.794:0.00718,(New.CleanUp.ReferenceOTU5216:0.06014,New.CleanUp.ReferenceOTU6092:0.12926)0.817:0.02608)0.767:0.00777,(New.CleanUp.ReferenceOTU11452:0.00015,2356817:0.0418)0.527:0.01331)0.968:0.03251,(254469:0.00015,((808202:0.12166,(New.CleanUp.ReferenceOTU21235:0.00567,New.CleanUp.ReferenceOTU682:0.00015)0.976:0.02526)0.911:0.01745,((((New.CleanUp.ReferenceOTU17442:0.0549,137056:0.01328)1.000:0.00014,(((((New.CleanUp.ReferenceOTU20453:0.01194,New.CleanUp.ReferenceOTU9249:0.00015)0.940:0.03308,New.CleanUp.ReferenceOTU19337:0.00696)0.767:0.00611,(745358:0.00575,(((New.CleanUp.ReferenceOTU4219:0.06557,(New.CleanUp.ReferenceOTU23715:0.03596,(New.CleanUp.ReferenceOTU18652:0.02664,New.CleanUp.ReferenceOTU4181:0.04635)0.751:0.01275)0.032:0.00068)0.000:0.00295,(New.CleanUp.ReferenceOTU15502:0.00377,New.CleanUp.ReferenceOTU19392:0.01145)0.738:0.00343)0.927:0.0114,(((New.CleanUp.ReferenceOTU7523:0.02281,((New.CleanUp.ReferenceOTU21383:0.01947,(((((((1073436:0.04793,((New.CleanUp.ReferenceOTU5171:0.03804,(New.CleanUp.ReferenceOTU20490:0.08145,New.CleanUp.ReferenceOTU7868:0.00014)0.880:0.01212)0.975:0.03378,(New.CleanUp.ReferenceOTU11860:0.00548,New.CleanUp.ReferenceOTU7200:0.02124)0.498:0.00014)0.000:0.00567)0.000:0.00013,(((New.CleanUp.ReferenceOTU15108:0.06858,New.CleanUp.ReferenceOTU6165:0.03987)0.952:0.0804,((New.CleanUp.ReferenceOTU11359:0.02635,((388506:0.00014,614083:0.01191)0.998:0.00014,(New.CleanUp.ReferenceOTU15286:0.00372,New.CleanUp.ReferenceOTU4655:0.0032)0.799:0.0032)0.999:0.00014)0.219:0.00014,New.CleanUp.ReferenceOTU20812:0.00272)0.995:0.00233)0.112:0.00026,New.CleanUp.ReferenceOTU15190:0.00014)0.005:0.00012)0.061:0.00515,1068082:0.00014)0.000:0.00013,372213:0.00014)0.755:0.00011,(New.CleanUp.ReferenceOTU16495:0.01894,(New.CleanUp.ReferenceOTU10009:0.04,New.CleanUp.ReferenceOTU8243:0.03309)0.892:0.00014)0.932:0.01084)0.868:0.00015,New.CleanUp.ReferenceOTU15481:0.02565)0.898:0.00628,(New.CleanUp.ReferenceOTU18034:0.14591,New.CleanUp.ReferenceOTU9341:0.04762)0.672:0.00415)0.703:0.00207)0.934:0.00897,New.CleanUp.ReferenceOTU11347:0.00284)0.632:0.00299)1.000:0.00013,(715102:0.00859,(((((((687185:0.01869,((801339:0.00461,New.CleanUp.ReferenceOTU13605:0.03826)0.427:0.01141,(386899:0.00868,New.CleanUp.ReferenceOTU4058:0.00573)0.074:0.0024)0.033:0.00278)0.059:0.00084,1020410:0.00014)0.039:0.00016,(New.CleanUp.ReferenceOTU16261:0.00015,New.CleanUp.ReferenceOTU2697:0.0237)0.958:0.01502)0.055:0.00015,675940:0.00751)0.631:0.01603,(((((New.CleanUp.ReferenceOTU6068:0.02732,((((949789:0.0,1078527:0.0):0.00014,New.CleanUp.ReferenceOTU12631:0.01759)0.052:0.01391,1056769:0.00014)0.163:0.00015,1075877:0.00014)0.942:0.02576)0.175:0.00015,((1055252:0.03234,New.CleanUp.ReferenceOTU6049:0.03016)0.937:0.01769,(1039477:0.00612,((441155:0.0044,(1995363:0.00014,New.CleanUp.ReferenceOTU6842:0.00015)0.808:0.00606)0.791:0.00592,(New.CleanUp.ReferenceOTU6534:0.00014,(1084865:0.01646,384716:0.01381)0.248:0.00015)0.735:0.00015)0.945:0.00185)0.165:0.0024)0.870:0.01167)0.804:0.00418,((((895390:0.00975,((888575:0.0164,(1097208:0.00014,(New.CleanUp.ReferenceOTU8918:0.06153,927402:0.00576)0.562:0.0004)0.013:0.00713)0.999:0.00162,1101177:0.00015)0.817:0.00722)0.525:0.00188,1056626:0.00014)0.000:0.00101,1098410:0.00014)0.998:0.00054,(((New.CleanUp.ReferenceOTU12560:0.03503,944063:0.04917)0.736:0.00683,(New.CleanUp.ReferenceOTU8564:0.0233,(929095:0.00014,(1111582:0.00014,New.CleanUp.ReferenceOTU23240:0.00687)0.000:0.00237)0.194:0.00146)0.522:0.00672)0.962:0.0312,((989990:0.00014,1037951:0.00014)0.893:0.0097,((853867:0.0146,871698:0.00428)0.000:0.00011,(926767:0.00014,(981783:0.00014,934488:0.00014)0.849:0.0073)0.796:0.00595)0.575:0.00014)0.911:0.01469)0.772:0.01004)0.938:0.00015)0.980:0.01362,((((706662:0.00812,(New.CleanUp.ReferenceOTU15328:0.10984,New.CleanUp.ReferenceOTU16042:0.02674)0.758:0.01254)0.963:0.05229,((617833:0.01633,((New.CleanUp.ReferenceOTU13249:0.00014,New.CleanUp.ReferenceOTU4898:0.00015)0.993:0.06532,New.CleanUp.ReferenceOTU13097:0.01762)0.053:0.0254)0.026:0.00014,((((New.CleanUp.ReferenceOTU8558:0.0073,(New.CleanUp.ReferenceOTU20105:0.07858,New.CleanUp.ReferenceOTU5931:0.01152)0.984:0.0387)0.885:0.00016,(New.CleanUp.ReferenceOTU9066:0.03543,(New.CleanUp.ReferenceOTU7758:0.00015,New.CleanUp.ReferenceOTU12759:0.05023)0.834:0.009)0.993:0.03954)0.930:0.01709,(New.CleanUp.ReferenceOTU16307:0.02471,((New.CleanUp.ReferenceOTU7435:0.03388,((New.CleanUp.ReferenceOTU6939:0.01823,((New.CleanUp.ReferenceOTU15596:0.00014,New.CleanUp.ReferenceOTU2235:0.01874)0.642:0.00014,(((New.CleanUp.ReferenceOTU23918:0.02538,New.CleanUp.ReferenceOTU6462:0.03708)0.576:0.00015,New.CleanUp.ReferenceOTU5954:0.00014)0.495:0.00014,New.CleanUp.ReferenceOTU20397:0.02188)0.966:0.01099)0.436:0.01119)0.963:0.01468,(New.CleanUp.ReferenceOTU10711:0.01119,New.CleanUp.ReferenceOTU826:0.028)0.285:0.00015)0.769:0.00562)0.931:0.01835,New.ReferenceOTU71:0.00829)0.983:0.02218)0.759:0.00456)0.869:0.01193,New.CleanUp.ReferenceOTU6748:0.11701)0.722:0.00259)0.069:0.00012)0.000:0.00015,New.CleanUp.ReferenceOTU21892:0.04448)0.744:0.00909,((((New.CleanUp.ReferenceOTU21924:0.01622,New.CleanUp.ReferenceOTU2793:0.10112)0.925:0.0252,New.CleanUp.ReferenceOTU23361:0.00015)0.599:0.01556,732934:0.01814)0.772:0.01559,(((New.CleanUp.ReferenceOTU10953:0.00014,New.CleanUp.ReferenceOTU815:0.02742)0.976:0.02459,(377874:0.00824,959973:0.01055)0.906:0.02114)0.767:0.0048,(801995:0.00014,New.CleanUp.ReferenceOTU2848:0.02995)0.033:0.00015)0.940:0.06336)0.764:0.00014)0.963:0.00014)0.521:0.00602,1099674:0.00014)0.039:0.0001)0.018:0.00011,138304:0.00014)0.966:0.0019,New.CleanUp.ReferenceOTU15815:0.05632)1.000:0.00015)0.092:0.00014)0.884:0.00579,((((New.CleanUp.ReferenceOTU10335:0.07564,New.CleanUp.ReferenceOTU9784:0.00014)0.988:0.0235,New.CleanUp.ReferenceOTU3120:0.02951)0.998:0.00014,New.CleanUp.ReferenceOTU7782:0.00015)0.880:0.00165,New.CleanUp.ReferenceOTU22837:0.01945)0.920:0.00118)0.988:0.01609)0.872:0.00015)0.736:0.00015)0.744:0.00283,(167618:0.00014,New.CleanUp.ReferenceOTU5305:0.0128)0.916:0.02649)0.421:0.00843,((New.CleanUp.ReferenceOTU4512:0.00014,((173333:0.02455,New.CleanUp.ReferenceOTU18787:0.04668)0.995:0.00015,(New.CleanUp.ReferenceOTU15299:0.01128,((((70830:0.00015,New.CleanUp.ReferenceOTU3133:0.03321)0.819:0.00822,((New.CleanUp.ReferenceOTU10603:0.00016,New.CleanUp.ReferenceOTU3718:0.06889)0.905:0.02616,New.CleanUp.ReferenceOTU11042:0.07078)0.106:0.01132)0.859:0.00094,164904:0.00014)0.977:0.00015,173212:0.00014)0.977:0.00015)0.999:0.00015)0.391:0.00015)0.765:0.00409,New.CleanUp.ReferenceOTU13776:0.04408)0.887:0.00803)0.240:0.00016)0.951:0.01261,(New.CleanUp.ReferenceOTU13475:0.00762,New.CleanUp.ReferenceOTU22400:0.04388)0.715:0.00349)0.859:0.00764,(New.CleanUp.ReferenceOTU16689:0.01754,New.CleanUp.ReferenceOTU21731:0.03271)0.955:0.02196)0.886:0.00835)0.998:0.04486)0.853:0.01107)0.963:0.0175,(New.CleanUp.ReferenceOTU12754:0.06031,((510857:0.00014,New.CleanUp.ReferenceOTU3419:0.00014)0.835:0.00882,(((New.CleanUp.ReferenceOTU8394:0.02028,New.CleanUp.ReferenceOTU13283:0.08466)0.188:0.00512,New.CleanUp.ReferenceOTU13366:0.05441)0.836:0.013,((New.CleanUp.ReferenceOTU16238:0.02528,(1140833:0.00866,533975:0.00853)0.945:0.03433)0.763:0.01246,(830397:0.09678,((New.CleanUp.ReferenceOTU13747:0.00083,(New.CleanUp.ReferenceOTU20772:0.00428,(136819:0.00014,New.CleanUp.ReferenceOTU3128:0.00014)0.961:0.00014)0.786:0.00829)0.939:0.0173,3443340:0.02087)0.452:0.00727)0.772:0.00274)0.394:0.00456)0.693:0.01528)0.917:0.01323)0.818:0.00776)0.158:0.00014)0.968:0.03859,439457:0.15151)0.960:0.0357,((((New.CleanUp.ReferenceOTU23094:0.0423,(864021:0.00016,(New.CleanUp.ReferenceOTU13922:0.04679,(938243:0.02134,New.CleanUp.ReferenceOTU23092:0.0534)0.089:0.00015)0.940:0.04095)0.696:0.00244)0.981:0.03937,((((((545089:0.06102,905303:0.04817)0.960:0.05363,(New.CleanUp.ReferenceOTU5740:0.00061,(316264:0.00014,(New.CleanUp.ReferenceOTU15149:0.02669,New.CleanUp.ReferenceOTU8742:0.00564)0.840:0.00015)0.968:0.0561)0.158:0.02689)0.937:0.03208,((((New.CleanUp.ReferenceOTU5815:0.01562,((((295478:0.15116,((New.CleanUp.ReferenceOTU20014:0.01404,(New.CleanUp.ReferenceOTU15197:0.05374,New.CleanUp.ReferenceOTU6204:0.09376)0.844:0.02843)0.838:0.0261,New.CleanUp.ReferenceOTU22712:0.06555)0.013:0.00193)0.651:0.00237,289933:0.00014)0.484:0.00095,(309133:0.00014,298427:0.00014)0.905:0.00375)0.958:0.00015,((((((((777667:0.00015,((New.CleanUp.ReferenceOTU17276:0.07783,New.CleanUp.ReferenceOTU22132:0.0169)0.591:0.00014,(New.CleanUp.ReferenceOTU12722:0.02311,New.CleanUp.ReferenceOTU5856:0.00016)0.916:0.02909)0.805:0.01328)0.000:0.00014,New.CleanUp.ReferenceOTU3418:0.13916)0.804:0.01388,New.CleanUp.ReferenceOTU11453:0.0446)0.725:0.01152,(New.CleanUp.ReferenceOTU16464:0.04114,(New.CleanUp.ReferenceOTU19900:0.07938,New.CleanUp.ReferenceOTU17940:0.0082)0.767:0.00828)0.458:0.00828)0.771:0.00895,New.CleanUp.ReferenceOTU18282:0.06929)0.004:0.00022,(701864:0.00016,New.CleanUp.ReferenceOTU10947:0.03363)0.825:0.00825)0.000:0.00013,302883:0.02497)0.609:0.00305,766768:0.1001)0.594:0.00013)0.954:0.02294)0.849:0.01208,((((New.CleanUp.ReferenceOTU18522:0.00016,(New.CleanUp.ReferenceOTU14158:0.00015,New.CleanUp.ReferenceOTU14157:0.16637)0.929:0.045)0.840:0.00991,(((New.CleanUp.ReferenceOTU18715:0.02729,New.CleanUp.ReferenceOTU7626:0.00014)0.598:0.00014,((226338:0.02986,New.CleanUp.ReferenceOTU17092:0.01706)0.284:0.00016,(New.CleanUp.ReferenceOTU17327:0.03437,New.CleanUp.ReferenceOTU3852:0.03277)0.910:0.03812)0.876:0.04169)0.909:0.0199,New.CleanUp.ReferenceOTU23680:0.02269)0.908:0.01632)0.933:0.01498,New.CleanUp.ReferenceOTU1362:0.02784)0.786:0.00614,New.CleanUp.ReferenceOTU12554:0.03468)0.772:0.00539)0.883:0.00978,New.CleanUp.ReferenceOTU9580:0.0165)0.747:0.00408,(New.CleanUp.ReferenceOTU19365:0.04163,New.CleanUp.ReferenceOTU8768:0.00443)0.046:0.01462)0.985:0.03031)0.377:0.00885,(2510538:0.00014,(899059:0.00014,1090059:0.04902)0.876:0.0105)0.943:0.0197)0.658:0.0042,((91147:0.04667,((New.CleanUp.ReferenceOTU11040:0.00015,(4413327:0.0241,New.CleanUp.ReferenceOTU21200:0.01849)0.950:0.02401)1.000:0.08101,New.CleanUp.ReferenceOTU3554:0.02575)0.817:0.0255)0.856:0.01242,((((347922:0.00014,New.CleanUp.ReferenceOTU14667:0.00362)0.775:0.0038,(New.CleanUp.ReferenceOTU15222:0.02613,New.CleanUp.ReferenceOTU15517:0.00016)1.000:0.04197)0.262:0.00289,(((128300:0.00743,819676:0.00014)0.920:0.00282,589114:0.00014)0.108:0.00088,(463361:0.00015,(New.CleanUp.ReferenceOTU13246:0.04611,((456393:0.00014,498355:0.00014)0.960:0.00014,276632:0.02754)0.661:0.00107)0.999:0.00365)0.211:0.00015)0.912:0.01557)1.000:0.05967,(((((433676:0.00798,((343431:0.0249,(322250:0.00934,411486:0.00014)0.405:0.00011)0.046:0.00836,New.CleanUp.ReferenceOTU13011:0.02646)0.116:0.02555)0.499:0.02692,(356144:0.00014,New.CleanUp.ReferenceOTU18297:0.00346)0.000:0.02761)0.681:0.00014,(374863:0.02377,New.CleanUp.ReferenceOTU19665:0.00015)0.953:0.0318)0.886:0.01404,(308249:0.00794,New.CleanUp.ReferenceOTU10462:0.07892)0.831:0.01829)0.988:0.04591,((New.CleanUp.ReferenceOTU1946:0.01815,(New.CleanUp.ReferenceOTU18153:0.05397,New.CleanUp.ReferenceOTU3829:0.09026)0.745:0.01274)0.996:0.10493,(New.CleanUp.ReferenceOTU2678:0.03051,(((64384:0.00014,(New.CleanUp.ReferenceOTU3869:0.00011,New.CleanUp.ReferenceOTU18895:0.05981)0.878:0.00014)0.143:0.00015,New.CleanUp.ReferenceOTU14506:0.03393)0.986:0.08621,(354494:0.00014,(4373641:0.00014,(New.CleanUp.ReferenceOTU10308:0.00966,299879:0.00014)0.000:0.00098)0.000:0.00016)0.507:0.01949)0.748:0.00836)0.942:0.04333)0.897:0.03206)0.799:0.0127)0.977:0.03283)0.526:0.02437)0.823:0.01642,(369668:0.06969,521370:0.03428)0.941:0.04473)0.933:0.02212)0.637:0.00252,(((558003:0.00014,1823053:0.00768)0.738:0.00317,((((New.CleanUp.ReferenceOTU19424:0.01134,(New.CleanUp.ReferenceOTU13865:0.05081,New.CleanUp.ReferenceOTU3891:0.02412)0.716:0.00016)0.999:0.00015,(New.CleanUp.ReferenceOTU2633:0.03613,New.CleanUp.ReferenceOTU19425:0.01433)0.203:0.00015)0.894:0.00015,New.CleanUp.ReferenceOTU22252:0.03324)0.760:0.00351,New.CleanUp.ReferenceOTU6678:0.01129)0.762:0.00695)0.988:0.06944,((335256:0.01765,347529:0.01222)0.998:0.10135,(New.CleanUp.ReferenceOTU21237:0.03803,((((93099:0.12014,(New.CleanUp.ReferenceOTU14196:0.00016,(New.CleanUp.ReferenceOTU17629:0.0,288680:0.0):0.01959)0.539:0.01451)1.000:0.00014,299943:0.00392)0.897:0.00455,(New.CleanUp.ReferenceOTU8373:0.02396,New.CleanUp.ReferenceOTU12615:0.05673)0.373:0.00757)0.888:0.00011,((557570:0.01508,New.CleanUp.ReferenceOTU18765:0.00014)0.953:0.0238,(816470:0.00014,New.CleanUp.ReferenceOTU13924:0.05736)0.901:0.00016)0.407:0.00016)0.975:0.02933)0.837:0.01365)0.236:0.02917)0.945:0.03096)0.977:0.04674,(1065569:0.00863,(((1015143:0.00015,New.CleanUp.ReferenceOTU1645:0.03473)0.880:0.01007,535353:0.0395)0.237:0.00475,(4444200:0.01133,((1074210:0.0161,1011983:0.00015)0.900:0.01557,New.CleanUp.ReferenceOTU2195:0.01279)0.742:0.00014)0.962:0.00014)0.758:0.00497)1.000:0.07197)0.226:0.01324)0.880:0.03004,(((New.CleanUp.ReferenceOTU19380:0.00015,(New.CleanUp.ReferenceOTU9734:0.06876,New.CleanUp.ReferenceOTU21973:0.096)0.983:0.00016)0.968:0.02807,(170328:0.07533,(New.CleanUp.ReferenceOTU16095:0.02003,((New.CleanUp.ReferenceOTU15945:0.00014,(New.CleanUp.ReferenceOTU2452:0.00014,828435:0.00014)0.028:0.00015)0.948:0.00015,2645488:0.05313)0.683:0.02754)0.761:0.00761)0.912:0.0296)0.987:0.04907,(((((276236:0.00014,(New.CleanUp.ReferenceOTU11515:0.00014,260663:0.00014)0.269:0.00014)0.749:0.00014,(262653:0.00014,New.CleanUp.ReferenceOTU2362:0.04115)0.693:0.00016)0.633:0.0196,((New.CleanUp.ReferenceOTU16769:0.02922,New.CleanUp.ReferenceOTU11762:0.01412)0.342:0.00015,New.CleanUp.ReferenceOTU23831:0.06236)0.910:0.03014)1.000:0.22173,(((New.CleanUp.ReferenceOTU9953:0.01984,New.CleanUp.ReferenceOTU12691:0.06442)0.054:0.0051,((New.CleanUp.ReferenceOTU12420:0.04814,230759:0.00014)0.364:0.00014,(New.CleanUp.ReferenceOTU10870:0.01614,New.CleanUp.ReferenceOTU10676:0.24855)0.977:0.07192)0.782:0.01765)0.848:0.02444,(((((New.CleanUp.ReferenceOTU21554:0.01388,((New.CleanUp.ReferenceOTU18497:0.02621,New.CleanUp.ReferenceOTU3267:0.01891)0.761:0.00861,(New.CleanUp.ReferenceOTU6525:0.00014,(New.CleanUp.ReferenceOTU16208:0.01379,New.CleanUp.ReferenceOTU6516:0.02354)0.776:0.00672)0.928:0.00892)0.761:0.00263)0.776:0.00285,New.CleanUp.ReferenceOTU7081:0.03144)0.767:0.003,(New.CleanUp.ReferenceOTU15666:0.0304,(New.CleanUp.ReferenceOTU20282:0.01594,New.CleanUp.ReferenceOTU5075:0.01348)0.817:0.01489)0.866:0.0117)0.729:0.00328,New.CleanUp.ReferenceOTU2151:0.00846)0.883:0.00627,((New.CleanUp.ReferenceOTU14058:0.02014,New.CleanUp.ReferenceOTU22478:0.04546)0.740:0.00649,(New.CleanUp.ReferenceOTU18840:0.02131,New.CleanUp.ReferenceOTU8600:0.02488)0.889:0.01584)0.814:0.00642)0.866:0.00015)0.946:0.04591)0.713:0.07381,(New.CleanUp.ReferenceOTU482:0.00014,((New.CleanUp.ReferenceOTU6441:0.15525,New.CleanUp.ReferenceOTU7312:0.00014)0.553:0.00014,(New.CleanUp.ReferenceOTU6673:0.00758,New.CleanUp.ReferenceOTU11484:0.01331)0.452:0.00015)0.823:0.00015)0.815:0.0121)0.908:0.03222)0.990:0.05902)0.121:0.01644)0.064:0.01274,((New.CleanUp.ReferenceOTU13259:0.12795,((((New.CleanUp.ReferenceOTU1156:0.03095,(New.CleanUp.ReferenceOTU12443:0.03077,New.CleanUp.ReferenceOTU20719:0.0042)0.951:0.03542)0.983:0.04505,(New.CleanUp.ReferenceOTU17366:0.03111,New.CleanUp.ReferenceOTU17916:0.03624)0.957:0.02288)0.770:0.01001,New.CleanUp.ReferenceOTU19099:0.0424)0.788:0.02519,New.CleanUp.ReferenceOTU12497:0.2801)0.788:0.02253)0.914:0.03298,(((New.CleanUp.ReferenceOTU12660:0.10279,(2286580:0.00014,New.CleanUp.ReferenceOTU2266:0.00844)0.996:0.24579)1.000:0.28186,(New.CleanUp.ReferenceOTU16997:0.00014,(1108747:0.18422,New.CleanUp.ReferenceOTU22596:0.02397)0.887:0.02729)0.747:0.02044)0.912:0.06383,(((New.CleanUp.ReferenceOTU11651:0.06258,(New.CleanUp.ReferenceOTU21966:0.01733,((((New.CleanUp.ReferenceOTU13579:0.01122,New.CleanUp.ReferenceOTU18533:0.01715)0.800:0.0088,(New.CleanUp.ReferenceOTU11145:0.14687,(New.CleanUp.ReferenceOTU5393:0.00262,New.CleanUp.ReferenceOTU4484:0.24324)0.847:0.06053)0.677:0.02929)0.855:0.013,(New.CleanUp.ReferenceOTU18749:0.00014,New.CleanUp.ReferenceOTU16433:0.03472)0.889:0.01766)0.846:0.01107,New.CleanUp.ReferenceOTU21255:0.05054)0.738:0.00586)0.758:0.00512)0.662:0.00827,(1113282:0.00013,New.CleanUp.ReferenceOTU543:0.02574)0.991:0.08556)0.551:0.02187,New.CleanUp.ReferenceOTU20800:0.0426)0.965:0.0821)0.861:0.04459)0.931:0.03728)0.987:0.05531,(((New.CleanUp.ReferenceOTU2025:0.01517,(New.CleanUp.ReferenceOTU14547:0.01204,(New.CleanUp.ReferenceOTU20436:0.01297,((New.CleanUp.ReferenceOTU4480:0.00015,New.CleanUp.ReferenceOTU708:0.02905)0.990:0.02179,(New.CleanUp.ReferenceOTU10837:0.04026,New.CleanUp.ReferenceOTU7089:0.00582)0.801:0.00632)0.852:0.00527)0.861:0.00521)0.857:0.00529)0.575:0.00264,(((New.CleanUp.ReferenceOTU283:0.00284,New.CleanUp.ReferenceOTU9659:0.05013)0.834:0.00556,(((New.CleanUp.ReferenceOTU13338:0.02385,(New.CleanUp.ReferenceOTU15765:0.0337,New.CleanUp.ReferenceOTU4953:0.00014)0.991:0.02967)0.779:0.00641,((New.CleanUp.ReferenceOTU10187:0.01394,((((((((New.CleanUp.ReferenceOTU20158:0.01751,((New.CleanUp.ReferenceOTU11274:0.00489,((New.CleanUp.ReferenceOTU3142:0.02732,New.CleanUp.ReferenceOTU7139:0.00607)0.986:0.02288,((237444:0.00333,New.CleanUp.ReferenceOTU588:0.02574)0.972:0.00016,(New.CleanUp.ReferenceOTU3055:0.01147,New.CleanUp.ReferenceOTU20104:0.02353)0.557:0.00316)0.994:0.02802)0.748:0.00241)0.922:0.01266,New.CleanUp.ReferenceOTU9293:0.0154)0.955:0.01792)0.490:0.00015,New.CleanUp.ReferenceOTU2744:0.01552)0.842:0.01181,((((New.CleanUp.ReferenceOTU11981:0.01448,New.CleanUp.ReferenceOTU13599:0.01408)0.774:0.00594,(((New.CleanUp.ReferenceOTU985:0.02088,(New.CleanUp.ReferenceOTU1255:0.00329,New.CleanUp.ReferenceOTU6099:0.02355)0.888:0.0066)0.993:0.00016,New.CleanUp.ReferenceOTU12281:0.00264)0.351:0.00015,((New.CleanUp.ReferenceOTU17753:0.20264,New.CleanUp.ReferenceOTU23792:0.02055)0.964:0.03698,New.CleanUp.ReferenceOTU9842:0.00444)0.882:0.0096)0.761:0.00302)0.023:0.00297,368490:0.00014)0.026:0.0001,((New.CleanUp.ReferenceOTU602:0.01135,New.CleanUp.ReferenceOTU10182:0.00015)0.896:0.00744,(New.CleanUp.ReferenceOTU10744:0.01275,((New.CleanUp.ReferenceOTU10257:0.01997,New.CleanUp.ReferenceOTU7166:0.03105)0.946:0.03153,((New.CleanUp.ReferenceOTU13454:0.12711,New.CleanUp.ReferenceOTU5968:0.0777)0.754:0.02205,(New.CleanUp.ReferenceOTU15692:0.0499,(341322:0.00508,New.CleanUp.ReferenceOTU10203:0.06117)0.392:0.01132)0.470:0.01377)0.651:0.00463)0.628:0.01413)0.885:0.00016)0.957:0.00656)0.781:0.00501)0.838:0.01062,(((New.CleanUp.ReferenceOTU13429:0.01169,New.CleanUp.ReferenceOTU3453:0.01574)0.939:0.02017,New.CleanUp.ReferenceOTU10685:0.0126)0.927:0.01563,New.CleanUp.ReferenceOTU2526:0.012)0.742:0.0084)0.379:0.00557,New.CleanUp.ReferenceOTU1725:0.04837)0.049:0.0001,(((New.CleanUp.ReferenceOTU10691:0.00222,New.CleanUp.ReferenceOTU23501:0.01262)0.786:0.02939,New.CleanUp.ReferenceOTU2450:0.09721)0.734:0.01966,(New.CleanUp.ReferenceOTU2260:0.01417,(New.CleanUp.ReferenceOTU17071:0.00303,((New.CleanUp.ReferenceOTU18090:0.02346,New.CleanUp.ReferenceOTU2240:0.00398)0.870:0.00574,((New.CleanUp.ReferenceOTU21035:0.06656,(New.CleanUp.ReferenceOTU33:0.03977,New.CleanUp.ReferenceOTU5941:0.02457)0.918:0.0144)0.980:0.02499,New.CleanUp.ReferenceOTU14979:0.01813)0.949:0.00016)0.996:0.02821)0.998:0.04785)0.369:0.00501)0.368:0.00263)0.839:0.00807,((New.CleanUp.ReferenceOTU10336:0.00282,New.CleanUp.ReferenceOTU5100:0.00751)0.741:0.0029,(New.CleanUp.ReferenceOTU5817:0.01978,(New.CleanUp.ReferenceOTU10056:0.00963,New.CleanUp.ReferenceOTU4475:0.00979)0.697:0.002)0.990:0.01929)0.926:0.01422)0.927:0.02138,New.CleanUp.ReferenceOTU9169:0.06172)0.762:0.00615)0.301:0.00992,New.CleanUp.ReferenceOTU21151:0.0422)0.891:0.01662)0.608:0.01293,New.CleanUp.ReferenceOTU8088:0.07708)0.846:0.01283)0.790:0.0044,(New.CleanUp.ReferenceOTU16051:0.02575,New.CleanUp.ReferenceOTU17247:0.02608)0.746:0.00412)0.770:0.00278)0.643:0.00203,(New.CleanUp.ReferenceOTU14629:0.016,(New.CleanUp.ReferenceOTU20982:0.02691,New.CleanUp.ReferenceOTU18725:0.00912)0.855:0.00501)0.392:0.00456)0.919:0.02921)0.911:0.01892)0.898:0.01587,((New.CleanUp.ReferenceOTU11149:0.01638,(New.CleanUp.ReferenceOTU11920:0.02288,(((((New.CleanUp.ReferenceOTU18513:0.01862,(New.CleanUp.ReferenceOTU13970:0.00014,New.CleanUp.ReferenceOTU2355:0.01928)0.987:0.00016)0.860:0.01236,(New.CleanUp.ReferenceOTU15035:0.02602,(New.CleanUp.ReferenceOTU5435:0.05388,New.CleanUp.ReferenceOTU9381:0.02294)0.937:0.02293)0.169:0.00366)0.966:0.02527,(New.CleanUp.ReferenceOTU4992:0.01124,(((New.CleanUp.ReferenceOTU19734:0.02211,((1046408:0.00014,(New.CleanUp.ReferenceOTU7328:0.00738,54794:0.00014)0.011:0.0001)0.502:0.0001,(4297161:0.00014,(579608:0.00014,New.CleanUp.ReferenceOTU5715:0.02492)0.315:0.00455)0.975:0.00015)0.883:0.01078)0.801:0.01046,(4473883:0.00015,(291195:0.00014,255359:0.00014)0.835:0.00993)0.960:0.03231)0.932:0.0186,(((New.CleanUp.ReferenceOTU14468:0.07161,(((968954:0.07204,923098:0.00014)0.517:0.00014,509773:0.00014)1.000:0.00015,((((1075283:0.00845,1088134:0.00014)0.211:0.00174,(345575:0.0391,(521294:0.00195,New.CleanUp.ReferenceOTU14178:0.00014)0.159:0.00028)0.985:0.02397)0.704:0.00828,((1051299:0.00015,(932208:0.00014,New.CleanUp.ReferenceOTU5198:0.01148)0.877:0.01147)0.795:0.0115,(955003:0.00804,(529233:0.00014,(((New.CleanUp.ReferenceOTU14217:0.03953,((967427:0.00859,(((952805:0.00014,(912296:0.00472,(((894045:0.0101,890460:0.0056)0.901:0.01008,New.CleanUp.ReferenceOTU22040:0.00372)0.276:0.00014,1030575:0.00014)1.000:0.00015)0.320:0.00021)0.255:0.00469,(((4306177:0.00909,(939112:0.00378,(4309301:0.00014,New.CleanUp.ReferenceOTU15402:0.00264)1.000:0.00102)0.755:0.00382)0.913:0.01524,(1000269:0.00014,(New.CleanUp.ReferenceOTU16084:0.00015,(New.CleanUp.ReferenceOTU6709:0.01742,(4337090:0.00014,(New.CleanUp.ReferenceOTU3775:0.00559,(1048420:0.00372,(New.CleanUp.ReferenceOTU19831:0.00016,(1019609:0.00014,3166216:0.00014)1.000:0.00013)0.767:0.00371)0.791:0.00755)0.812:0.00753)0.983:0.00017)0.952:0.00734)0.934:0.00745)0.785:0.00364)0.671:0.00015,(993705:0.01121,New.CleanUp.ReferenceOTU20643:0.01939)0.979:0.01937)0.804:0.00377)0.261:0.00525,1023950:0.00562)0.633:0.00067)0.000:0.00014,516966:0.00817)0.769:0.00016)0.444:0.00011,1080874:0.00014)0.624:0.0001,(4399761:0.00668,((997595:0.01662,(871442:0.00798,1010458:0.00014)0.821:0.00809)0.034:0.00871,(868803:0.00014,(((((((New.CleanUp.ReferenceOTU10360:0.0355,New.CleanUp.ReferenceOTU23455:0.01689)0.317:0.00662,(915428:0.00015,4325272:0.00014)1.000:0.00016)0.035:0.00016,4320312:0.00014)0.000:0.0001,958405:0.00014)0.009:0.0047,981894:0.00014)0.015:0.00056,1000547:0.01517)0.767:0.00014,1049574:0.00014)0.005:0.00242)0.975:0.00015)0.830:0.00832)0.236:0.00014)0.030:0.0001)0.000:0.00012)0.490:0.00421)0.939:0.01702)0.862:0.00014,(1082539:0.01627,(New.CleanUp.ReferenceOTU18817:0.01442,4371765:0.00014)0.807:0.01412)0.568:0.00358)0.824:0.0037)0.762:0.00515)0.882:0.00963,(New.CleanUp.ReferenceOTU15709:0.03106,(New.CleanUp.ReferenceOTU20058:0.02295,286668:0.00014)0.074:0.00016)0.893:0.01121)0.857:0.00653,(New.CleanUp.ReferenceOTU11434:0.00014,((New.CleanUp.ReferenceOTU18894:0.04058,New.CleanUp.ReferenceOTU20318:0.03409)0.765:0.01658,New.CleanUp.ReferenceOTU23084:0.02913)0.686:0.00014)0.801:0.00521)0.862:0.00742)0.103:0.00016)0.908:0.01797)0.936:0.01798,New.CleanUp.ReferenceOTU14916:0.00306)0.781:0.00612,New.CleanUp.ReferenceOTU14801:0.0336)1.000:0.04425)0.905:0.00014)0.889:0.01372,New.CleanUp.ReferenceOTU1151:0.01783)1.000:0.05716)0.821:0.0122,(((New.CleanUp.ReferenceOTU11552:0.15289,(New.CleanUp.ReferenceOTU13752:0.08639,(((((New.CleanUp.ReferenceOTU2192:0.04716,New.CleanUp.ReferenceOTU9402:0.02657)0.641:0.02433,(New.CleanUp.ReferenceOTU1981:0.02097,New.CleanUp.ReferenceOTU23944:0.00625)0.860:0.028)0.752:0.01475,New.CleanUp.ReferenceOTU11250:0.12042)0.576:0.01383,(New.ReferenceOTU41:0.04567,New.CleanUp.ReferenceOTU23812:0.02813)0.777:0.03472)0.865:0.02315,(New.CleanUp.ReferenceOTU1833:0.01837,((New.CleanUp.ReferenceOTU6132:0.01749,((((((New.CleanUp.ReferenceOTU11780:0.00903,(((New.CleanUp.ReferenceOTU10876:0.03032,(New.CleanUp.ReferenceOTU19395:0.01057,New.CleanUp.ReferenceOTU7438:0.03452)0.764:0.01048)0.953:0.02775,New.CleanUp.ReferenceOTU7359:0.00737)0.955:0.02765,(New.CleanUp.ReferenceOTU11784:0.02266,New.CleanUp.ReferenceOTU5501:0.01289)0.930:0.0142)0.737:0.001)0.775:0.00211,(New.CleanUp.ReferenceOTU15561:0.06442,New.CleanUp.ReferenceOTU1607:0.00015)0.947:0.02351)0.356:0.01594,(New.CleanUp.ReferenceOTU6443:0.02032,New.CleanUp.ReferenceOTU8594:0.00394)0.960:0.02379)0.040:0.00121,(New.CleanUp.ReferenceOTU1136:0.05461,(New.CleanUp.ReferenceOTU12762:0.03638,(New.CleanUp.ReferenceOTU5971:0.00693,New.CleanUp.ReferenceOTU7310:0.03177)0.950:0.02908)0.862:0.01769)0.742:0.00534)0.048:0.00011,(((New.CleanUp.ReferenceOTU17139:0.00016,(New.CleanUp.ReferenceOTU16071:0.02202,(New.CleanUp.ReferenceOTU14395:0.07046,New.CleanUp.ReferenceOTU14765:0.00016)0.759:0.0239)0.682:0.01624)0.976:0.04113,(New.CleanUp.ReferenceOTU17653:0.03133,New.CleanUp.ReferenceOTU17978:0.01815)0.421:0.0137)0.924:0.03039,New.CleanUp.ReferenceOTU15560:0.04918)0.868:0.02348)0.791:0.00729,((((New.CleanUp.ReferenceOTU12958:0.02994,((New.CleanUp.ReferenceOTU8390:0.06346,((((((((New.CleanUp.ReferenceOTU8991:0.00286,(((((((New.CleanUp.ReferenceOTU20305:0.00015,((New.CleanUp.ReferenceOTU12489:0.00296,New.CleanUp.ReferenceOTU204:0.00614)0.577:0.0028,New.CleanUp.ReferenceOTU23705:0.01111)1.000:0.00012)0.331:0.00282,114510:0.00606)0.009:0.00013,(((New.CleanUp.ReferenceOTU9335:0.00014,((New.CleanUp.ReferenceOTU10460:0.00014,New.CleanUp.ReferenceOTU4188:0.01531)0.782:0.00373,New.CleanUp.ReferenceOTU4759:0.01266)0.705:0.00387)0.006:0.00011,New.CleanUp.ReferenceOTU12483:0.00014)0.036:0.00012,New.CleanUp.ReferenceOTU11432:0.00897)0.745:0.00546)0.768:0.00861,((New.CleanUp.ReferenceOTU10014:0.02414,(((New.CleanUp.ReferenceOTU19400:0.03088,New.CleanUp.ReferenceOTU3773:0.01255)0.767:0.01205,((((New.CleanUp.ReferenceOTU19430:0.05008,(New.CleanUp.ReferenceOTU13517:0.00016,New.CleanUp.ReferenceOTU21879:0.02345)0.759:0.00381)0.754:0.00553,New.CleanUp.ReferenceOTU16519:0.0716)0.796:0.00587,(New.CleanUp.ReferenceOTU3013:0.00014,New.CleanUp.ReferenceOTU4004:0.01515)0.882:0.00015)0.990:0.00015,New.CleanUp.ReferenceOTU22181:0.02029)0.773:0.00954)0.790:0.0095,((New.CleanUp.ReferenceOTU5622:0.00379,(New.CleanUp.ReferenceOTU4834:0.0235,New.CleanUp.ReferenceOTU7510:0.0094)0.839:0.02438)0.089:0.00015,(New.CleanUp.ReferenceOTU6973:0.0081,New.CleanUp.ReferenceOTU19816:0.01027)0.767:0.00507)0.452:0.00016)0.833:0.02679)0.025:0.0001,2295957:0.00014)0.034:0.0056)0.909:0.01361,((New.CleanUp.ReferenceOTU18088:0.01133,((New.CleanUp.ReferenceOTU10399:0.02451,New.CleanUp.ReferenceOTU4593:0.0209)0.742:0.01065,New.CleanUp.ReferenceOTU6672:0.00742)0.992:0.03174)0.713:0.00016,(New.CleanUp.ReferenceOTU17846:0.01379,(((New.CleanUp.ReferenceOTU18083:0.01823,New.CleanUp.ReferenceOTU18568:0.0111)0.816:0.00981,(((((New.CleanUp.ReferenceOTU12166:0.00016,((New.CleanUp.ReferenceOTU10154:0.00014,New.CleanUp.ReferenceOTU6985:0.01629)0.947:0.0162,(New.CleanUp.ReferenceOTU14779:0.01715,(New.CleanUp.ReferenceOTU21890:0.01213,New.CleanUp.ReferenceOTU12588:0.00923)0.534:0.01777)0.216:0.00014)1.000:0.00016)0.892:0.00015,(New.CleanUp.ReferenceOTU22663:0.00789,New.CleanUp.ReferenceOTU2417:0.02237)0.878:0.00783)0.960:0.01172,(173654:0.00014,(299851:0.00014,(348680:0.00545,(New.CleanUp.ReferenceOTU20637:0.01138,New.CleanUp.ReferenceOTU11138:0.00014)0.769:0.00624)0.041:0.00249)0.912:0.0001)0.952:0.00014)0.812:0.00015,(New.CleanUp.ReferenceOTU3211:0.00797,((New.CleanUp.ReferenceOTU15644:0.00827,(New.CleanUp.ReferenceOTU15600:0.00509,New.CleanUp.ReferenceOTU21263:0.03387)0.717:0.00267)0.909:0.01427,1108679:0.00847)0.793:0.00711)0.373:0.00015)0.867:0.00763,New.CleanUp.ReferenceOTU17119:0.0157)0.781:0.0062)0.784:0.00623,((New.CleanUp.ReferenceOTU149:0.00014,New.CleanUp.ReferenceOTU4683:0.05364)0.850:0.02611,New.CleanUp.ReferenceOTU18776:0.02599)0.365:0.00242)0.777:0.00589)0.777:0.00511)0.780:0.00334)0.725:0.00285,(((((345362:0.01775,(New.CleanUp.ReferenceOTU4243:0.02547,(New.CleanUp.ReferenceOTU13724:0.03646,(New.CleanUp.ReferenceOTU5362:0.05082,((New.CleanUp.ReferenceOTU3300:0.00586,(New.CleanUp.ReferenceOTU2521:0.00388,New.CleanUp.ReferenceOTU9490:0.01671)0.899:0.00778)0.927:0.01348,((New.CleanUp.ReferenceOTU8822:0.04485,(New.CleanUp.ReferenceOTU19794:0.04081,(New.CleanUp.ReferenceOTU19896:0.00806,New.CleanUp.ReferenceOTU9846:0.03783)0.771:0.01362)0.007:0.00748)0.000:0.00013,(New.CleanUp.ReferenceOTU1379:0.0301,New.CleanUp.ReferenceOTU18668:0.00015)0.000:0.00491)0.871:0.02359)0.864:0.01202)0.462:0.01776)0.000:0.00012)0.010:0.00014)0.000:0.00014,(((New.CleanUp.ReferenceOTU10757:0.00749,((New.CleanUp.ReferenceOTU5662:0.05341,((New.CleanUp.ReferenceOTU22717:0.05773,New.CleanUp.ReferenceOTU8595:0.47621)0.751:0.0284,(New.CleanUp.ReferenceOTU14947:0.01953,New.CleanUp.ReferenceOTU8187:0.02318)0.765:0.01435)0.031:0.00561)0.830:0.0296,New.CleanUp.ReferenceOTU4726:0.06639)0.000:0.03264)0.000:0.00015,(New.CleanUp.ReferenceOTU11074:0.00016,((New.CleanUp.ReferenceOTU18157:0.06249,(((New.CleanUp.ReferenceOTU9456:0.02778,4454529:0.01699)0.000:0.00016,289709:0.00846)0.000:0.00016,New.CleanUp.ReferenceOTU10107:0.03593)0.962:0.05401)0.034:0.06191,4388820:0.00847)0.000:0.00014)0.932:0.01262)0.000:0.03561,New.CleanUp.ReferenceOTU21866:0.00014)0.441:0.00103)0.841:0.00015,(New.CleanUp.ReferenceOTU7666:0.00758,New.CleanUp.ReferenceOTU1484:0.02028)0.466:0.00355)0.000:0.00015,(New.CleanUp.ReferenceOTU6819:0.02453,(New.CleanUp.ReferenceOTU3151:0.00973,(New.CleanUp.ReferenceOTU3615:0.01799,169182:0.00014)1.000:0.00015)0.746:0.00586)0.980:0.02837)0.000:0.00016,(((New.CleanUp.ReferenceOTU3633:0.02613,New.CleanUp.ReferenceOTU1672:0.00633)0.385:0.0038,(New.CleanUp.ReferenceOTU10589:0.02665,(((New.CleanUp.ReferenceOTU23048:0.03551,New.CleanUp.ReferenceOTU23751:0.0097)0.934:0.0295,(New.CleanUp.ReferenceOTU5939:0.07844,((New.CleanUp.ReferenceOTU11641:0.02456,(New.CleanUp.ReferenceOTU7581:0.00975,New.CleanUp.ReferenceOTU15167:0.01489)0.765:0.00696)0.710:0.0069,(New.CleanUp.ReferenceOTU19864:0.017,New.CleanUp.ReferenceOTU17838:0.06584)1.000:0.00016)0.798:0.00449)0.739:0.00444)0.751:0.00551,New.CleanUp.ReferenceOTU2641:0.0401)0.868:0.01361)0.837:0.01031)0.736:0.00501,New.CleanUp.ReferenceOTU16718:0.0123)0.421:0.02342)0.822:0.0069)0.771:0.0047,(New.CleanUp.ReferenceOTU22989:0.06794,New.CleanUp.ReferenceOTU7982:0.00016)0.631:0.01216)0.773:0.00419)0.808:0.00016,((New.CleanUp.ReferenceOTU17179:0.01705,((New.CleanUp.ReferenceOTU17068:0.01835,(New.CleanUp.ReferenceOTU8739:0.04496,(New.CleanUp.ReferenceOTU3180:0.04066,New.CleanUp.ReferenceOTU13357:0.00015)0.345:0.01282)0.552:0.00016)0.688:0.00016,New.CleanUp.ReferenceOTU3124:0.02167)0.187:0.02175)0.437:0.00011,(((New.CleanUp.ReferenceOTU5866:0.03935,((((New.CleanUp.ReferenceOTU2994:0.03508,(New.CleanUp.ReferenceOTU10568:0.00208,New.CleanUp.ReferenceOTU14624:0.01177)0.777:0.00232)0.453:0.01403,(1105894:0.00014,New.CleanUp.ReferenceOTU22601:0.05164)0.783:0.00015)0.607:0.01548,New.CleanUp.ReferenceOTU8526:0.02653)0.686:0.00157,537871:0.00014)0.298:0.00016)0.450:0.00015,541119:0.00495)0.376:0.00015,(New.CleanUp.ReferenceOTU17392:0.02399,New.CleanUp.ReferenceOTU19847:0.04901)0.784:0.03456)1.000:0.00015)0.874:0.00649)0.917:0.00386,((((((1109247:0.0,1109844:0.0,581782:0.0,290774:0.0):0.00014,(((New.CleanUp.ReferenceOTU18836:0.02881,(((New.CleanUp.ReferenceOTU2906:0.05381,(3829957:0.01703,(New.CleanUp.ReferenceOTU7363:0.0292,4448331:0.00016)0.135:0.01357)0.014:0.0001)0.746:0.02382,(New.CleanUp.ReferenceOTU3965:0.03763,(New.CleanUp.ReferenceOTU19472:0.00014,(541517:0.00014,(New.CleanUp.ReferenceOTU21328:0.02086,New.CleanUp.ReferenceOTU15280:0.04075)0.090:0.00143)0.000:0.00016)0.620:0.00238)0.769:0.01849)0.793:0.00988,New.CleanUp.ReferenceOTU13618:0.02998)0.552:0.00015)0.964:0.01834,(((New.CleanUp.ReferenceOTU4955:0.02987,New.CleanUp.ReferenceOTU9529:0.01088)0.756:0.0071,New.CleanUp.ReferenceOTU23706:0.01499)0.812:0.01257,New.CleanUp.ReferenceOTU19856:0.02679)0.756:0.00354)0.005:0.00046,(553208:0.0,299267:0.0):0.00014)0.000:0.00012)0.114:0.00041,2924870:0.00847)0.028:0.00073,(New.CleanUp.ReferenceOTU11182:0.02532,((New.CleanUp.ReferenceOTU13509:0.01715,(New.CleanUp.ReferenceOTU20055:0.042,((566243:0.0,165489:0.0):0.00014,(New.CleanUp.ReferenceOTU8589:0.06087,New.CleanUp.ReferenceOTU14003:0.01581)0.000:0.00016)0.051:0.00015)0.000:0.00016)0.926:0.04226,289261:0.00014)0.755:0.03574)0.908:0.06816)0.767:0.00418,((New.CleanUp.ReferenceOTU15073:0.04885,(New.CleanUp.ReferenceOTU15535:0.04928,((New.CleanUp.ReferenceOTU14556:0.00014,(New.CleanUp.ReferenceOTU16123:0.00522,New.CleanUp.ReferenceOTU12553:0.01219)0.777:0.00514)0.689:0.00015,New.CleanUp.ReferenceOTU5297:0.00013)0.648:0.00405)0.000:0.00014)0.810:0.01407,((New.CleanUp.ReferenceOTU14484:0.00231,(New.CleanUp.ReferenceOTU17070:0.02083,((New.CleanUp.ReferenceOTU2648:0.01518,((New.CleanUp.ReferenceOTU977:0.00981,New.CleanUp.ReferenceOTU23441:0.00771)0.285:0.00473,4430561:0.00573)0.055:0.0001)0.761:0.00016,New.CleanUp.ReferenceOTU21356:0.00015)0.980:0.00956)0.019:0.00011)0.245:0.0001,(New.CleanUp.ReferenceOTU15342:0.01528,New.CleanUp.ReferenceOTU3863:0.00378)0.897:0.01011)0.371:0.0001)0.038:0.00012)0.906:0.00902,(((((((New.CleanUp.ReferenceOTU12911:0.0091,New.CleanUp.ReferenceOTU2558:0.03366)0.772:0.00879,((New.CleanUp.ReferenceOTU12596:0.01873,New.CleanUp.ReferenceOTU2798:0.00881)0.948:0.00016,(((231787:0.00729,New.CleanUp.ReferenceOTU21881:0.0055)0.888:0.02137,(1109362:0.00014,New.ReferenceOTU51:0.00603)0.000:0.00011)0.541:0.00559,((551850:0.00014,(New.CleanUp.ReferenceOTU23429:0.00015,1108656:0.00014)0.000:0.00014)0.433:0.00015,New.CleanUp.ReferenceOTU21001:0.00567)0.809:0.00722)0.411:0.00602)0.757:0.00859)0.391:0.00576,(New.CleanUp.ReferenceOTU20270:0.00585,(New.CleanUp.ReferenceOTU11503:0.01364,((New.CleanUp.ReferenceOTU22059:0.00014,((New.CleanUp.ReferenceOTU3896:0.0335,((((((New.CleanUp.ReferenceOTU5504:0.05456,(New.CleanUp.ReferenceOTU15793:0.01321,New.CleanUp.ReferenceOTU16263:0.0217)0.841:0.0133)0.939:0.03429,New.CleanUp.ReferenceOTU285:0.02163)0.518:0.00405,New.CleanUp.ReferenceOTU8104:0.02588)0.000:0.00014,New.CleanUp.ReferenceOTU15777:0.04171)1.000:0.00351,New.CleanUp.ReferenceOTU16136:0.00014)1.000:0.00014,(New.CleanUp.ReferenceOTU257:0.00014,(New.CleanUp.ReferenceOTU18079:0.02937,New.CleanUp.ReferenceOTU9270:0.01927)0.947:0.02521)0.723:0.00014)0.964:0.01949)0.758:0.00471,(New.CleanUp.ReferenceOTU22484:0.01177,New.CleanUp.ReferenceOTU18418:0.00636)0.761:0.00593)0.774:0.00479)0.839:0.01724,New.ReferenceOTU61:0.02182)0.484:0.00874)0.815:0.00811)0.339:0.00016)0.097:0.00012,New.CleanUp.ReferenceOTU20842:0.00014)0.134:0.00237,New.CleanUp.ReferenceOTU18579:0.02438)0.395:0.00015,460975:0.00014)0.054:0.00017,(New.CleanUp.ReferenceOTU1945:0.01284,((((New.CleanUp.ReferenceOTU22747:0.01963,((New.CleanUp.ReferenceOTU14437:0.00014,New.CleanUp.ReferenceOTU18358:0.02978)0.876:0.00991,(New.CleanUp.ReferenceOTU54:0.05153,New.CleanUp.ReferenceOTU18330:0.04973)0.762:0.01229)0.023:0.00011)0.202:0.01224,((New.CleanUp.ReferenceOTU10084:0.01909,New.CleanUp.ReferenceOTU4738:0.03612)0.914:0.02127,(New.CleanUp.ReferenceOTU20033:0.04324,New.CleanUp.ReferenceOTU20707:0.00015)0.314:0.04135)0.770:0.00964)0.828:0.00994,((New.CleanUp.ReferenceOTU11071:0.01454,(New.CleanUp.ReferenceOTU1579:0.0413,(4473176:0.00846,(New.CleanUp.ReferenceOTU5813:0.04778,New.CleanUp.ReferenceOTU15093:0.02407)0.085:0.00014)0.445:0.00013)0.237:0.00015)0.015:0.00015,(New.CleanUp.ReferenceOTU18969:0.07046,1104638:0.00847)0.000:0.00015)0.814:0.02948)0.777:0.00716,(((New.CleanUp.ReferenceOTU1089:0.00014,((New.CleanUp.ReferenceOTU10490:0.02471,((New.CleanUp.ReferenceOTU10574:0.01612,New.CleanUp.ReferenceOTU3294:0.01871)0.782:0.00911,New.CleanUp.ReferenceOTU7842:0.00696)0.875:0.00015)0.870:0.01192,New.CleanUp.ReferenceOTU5485:0.01813)0.533:0.00015)0.867:0.01417,New.CleanUp.ReferenceOTU8603:0.01598)0.764:0.00673,New.CleanUp.ReferenceOTU18428:0.01876)0.773:0.00483)0.734:0.00262)0.883:0.00926)0.067:0.00014)0.855:0.00323)0.045:0.00017,4340953:0.00014)0.095:0.00024,New.CleanUp.ReferenceOTU19833:0.04679)0.715:0.00221,New.CleanUp.ReferenceOTU305:0.03106)0.013:0.00028,((4388818:0.01175,((New.CleanUp.ReferenceOTU12513:0.00015,New.CleanUp.ReferenceOTU4580:0.03118)0.118:0.00011,4342915:0.00596)0.576:0.01095)0.011:0.0001,((New.CleanUp.ReferenceOTU5635:0.0208,(((292289:0.00847,4350788:0.00587)0.000:0.00011,New.CleanUp.ReferenceOTU16030:0.00737)0.385:0.01431,(New.CleanUp.ReferenceOTU13051:0.05011,New.CleanUp.ReferenceOTU395:0.00015)0.590:0.02084)0.931:0.03126)0.822:0.05368,New.CleanUp.ReferenceOTU11183:0.00015)0.303:0.00015)0.952:0.01707)0.394:0.00016,(((New.CleanUp.ReferenceOTU2514:0.00746,(578401:0.00014,((New.CleanUp.ReferenceOTU14457:0.00382,(New.CleanUp.ReferenceOTU2451:0.01525,New.CleanUp.ReferenceOTU2858:0.0072)0.977:0.02238)0.014:0.00011,(New.CleanUp.ReferenceOTU23807:0.02621,New.CleanUp.ReferenceOTU606:0.0265)0.756:0.01467)0.495:0.0032)0.068:0.00015)0.862:0.00731,((New.CleanUp.ReferenceOTU8017:0.00015,(New.CleanUp.ReferenceOTU6877:0.06882,(New.CleanUp.ReferenceOTU10825:0.01194,New.CleanUp.ReferenceOTU19391:0.00983)0.836:0.01411)0.770:0.01093)0.877:0.011,New.CleanUp.ReferenceOTU8661:0.00014)0.660:0.02493)0.831:0.0072,(((New.CleanUp.ReferenceOTU18924:0.08236,((New.CleanUp.ReferenceOTU15466:0.04986,New.CleanUp.ReferenceOTU5878:0.03132)1.000:0.00014,New.CleanUp.ReferenceOTU23007:0.01707)0.792:0.00821)0.878:0.03692,(New.CleanUp.ReferenceOTU16844:0.02514,(New.CleanUp.ReferenceOTU20242:0.03005,New.CleanUp.ReferenceOTU9764:0.01703)0.881:0.02999)0.309:0.00014)0.769:0.02691,((New.CleanUp.ReferenceOTU20897:0.02651,(New.CleanUp.ReferenceOTU1552:0.02754,New.CleanUp.ReferenceOTU457:0.00014)0.921:0.02722)0.721:0.00014,New.CleanUp.ReferenceOTU20870:0.03446)0.893:0.0429)0.952:0.02667)0.773:0.00364)0.867:0.01029)0.865:0.0096,((New.CleanUp.ReferenceOTU6697:0.00014,New.CleanUp.ReferenceOTU19173:0.02341)0.796:0.00784,(((New.CleanUp.ReferenceOTU7874:0.03856,New.CleanUp.ReferenceOTU22721:0.04478)0.267:0.00014,(4382827:0.02564,(((New.CleanUp.ReferenceOTU2303:0.00603,New.CleanUp.ReferenceOTU5525:0.01516)0.852:0.00991,(New.CleanUp.ReferenceOTU18543:0.02986,New.CleanUp.ReferenceOTU23336:0.00015)0.881:0.0223)0.850:0.01555,((New.CleanUp.ReferenceOTU2344:0.00014,(New.CleanUp.ReferenceOTU11902:0.01407,New.CleanUp.ReferenceOTU6131:0.00808)0.833:0.01685)0.312:0.00014,New.CleanUp.ReferenceOTU14117:0.0383)0.286:0.00015)0.344:0.00012)0.156:0.01175)0.885:0.02366,((New.CleanUp.ReferenceOTU6388:0.02675,(301149:0.0,301184:0.0):0.00014)0.520:0.01719,New.CleanUp.ReferenceOTU11747:0.05256)0.847:0.01734)0.753:0.00699)0.961:0.03761)0.430:0.00397)0.865:0.00925,New.CleanUp.ReferenceOTU23353:0.04407)0.832:0.00015,(((New.CleanUp.ReferenceOTU9756:0.06836,New.CleanUp.ReferenceOTU16635:0.03299)0.950:0.03352,New.CleanUp.ReferenceOTU10095:0.00015)0.820:0.03421,(91962:0.01701,New.CleanUp.ReferenceOTU13482:0.00015)0.988:0.07996)0.293:0.02373)0.903:0.01722,(New.CleanUp.ReferenceOTU11736:0.01616,((((((New.CleanUp.ReferenceOTU17841:0.00016,(New.CleanUp.ReferenceOTU15151:0.01233,New.CleanUp.ReferenceOTU12346:0.11025)0.747:0.01698)0.989:0.03159,New.CleanUp.ReferenceOTU649:0.0242)0.829:0.00956,((((New.CleanUp.ReferenceOTU21963:0.01624,(4418165:0.00016,((New.CleanUp.ReferenceOTU11748:0.01552,(New.CleanUp.ReferenceOTU19465:0.02194,929476:0.00828)0.766:0.01074)0.560:0.00015,New.CleanUp.ReferenceOTU11228:0.09039)0.823:0.02517)0.227:0.01554)0.000:0.00014,((New.CleanUp.ReferenceOTU4300:0.02922,New.CleanUp.ReferenceOTU5539:0.00014)0.648:0.05833,(((New.CleanUp.ReferenceOTU10978:0.02172,New.CleanUp.ReferenceOTU21862:0.0282)0.770:0.01041,(((New.CleanUp.ReferenceOTU23444:0.03199,New.CleanUp.ReferenceOTU8123:0.0458)0.852:0.06212,New.CleanUp.ReferenceOTU16108:0.01146)0.977:0.04435,New.CleanUp.ReferenceOTU12389:0.03325)0.757:0.01256)0.000:0.00011,(238820:0.00845,New.CleanUp.ReferenceOTU538:0.07098)0.890:0.01743)0.175:0.01365)0.976:0.05194)0.749:0.00917,((253061:0.00843,554163:0.00015)0.782:0.00796,New.CleanUp.ReferenceOTU1791:0.06222)0.072:0.00143)0.791:0.01103,(811219:0.00014,((New.CleanUp.ReferenceOTU15582:0.01767,((((New.CleanUp.ReferenceOTU16172:0.04404,(((581021:0.00014,((New.CleanUp.ReferenceOTU17544:0.00398,(136946:0.00855,New.CleanUp.ReferenceOTU3543:0.01093)0.907:0.00015)0.774:0.0056,New.CleanUp.ReferenceOTU22493:0.03175)0.351:0.00529)0.089:0.00011,New.CleanUp.ReferenceOTU11415:0.00757)0.843:0.00015,(((358670:0.01533,((694616:0.00513,702443:0.00014)0.835:0.00513,(4376233:0.01645,(754778:0.00014,(759061:0.00014,(1101413:0.01024,(303883:0.00014,(924504:0.00796,(580295:0.00837,New.CleanUp.ReferenceOTU21734:0.01058)0.245:0.01614)0.035:0.00146)0.959:0.00016)0.063:0.00015)0.455:0.00014)0.929:0.02071)0.718:0.00016)0.815:0.00767)0.466:0.00015,((((4345397:0.01599,((220012:0.00015,(627765:0.00014,New.CleanUp.ReferenceOTU10250:0.02503)0.817:0.00015)0.955:0.00519,226404:0.00694)0.872:0.01094)0.413:0.00016,222043:0.00014)0.476:0.00011,835880:0.00014)0.791:0.00014,356864:0.00468)0.887:0.01661)0.799:0.00763,(New.CleanUp.ReferenceOTU18561:0.00607,New.CleanUp.ReferenceOTU4289:0.00014)0.783:0.00588)0.873:0.00757)0.995:0.00287)0.403:0.00075,4380886:0.00014)0.035:0.00014,((((((New.CleanUp.ReferenceOTU7243:0.00533,(New.CleanUp.ReferenceOTU21363:0.02168,((New.CleanUp.ReferenceOTU164:0.05037,New.CleanUp.ReferenceOTU327:0.02467)0.779:0.02444,New.CleanUp.ReferenceOTU21261:0.01062)0.752:0.00531)0.903:0.01406)0.785:0.00617,(New.CleanUp.ReferenceOTU16282:0.00015,((New.CleanUp.ReferenceOTU9793:0.00014,((New.CleanUp.ReferenceOTU11952:0.00014,New.CleanUp.ReferenceOTU3630:0.02572)0.952:0.02762,552376:0.00014)0.514:0.00014)0.000:0.00015,1107510:0.00014)0.992:0.00016)0.847:0.01394)0.528:0.01116,New.CleanUp.ReferenceOTU21476:0.03104)0.000:0.0001,((4376230:0.00014,(New.CleanUp.ReferenceOTU11782:0.03643,New.CleanUp.ReferenceOTU14450:0.01939)0.517:0.00014)0.737:0.00016,(168313:0.00015,New.CleanUp.ReferenceOTU21379:0.00767)0.957:0.02336)0.160:0.00014)0.024:0.00773,((New.CleanUp.ReferenceOTU19736:0.00961,(New.CleanUp.ReferenceOTU19677:0.01352,(New.CleanUp.ReferenceOTU17851:0.00747,New.CleanUp.ReferenceOTU7930:0.02861)0.785:0.01464)0.896:0.01507)0.874:0.0108,267843:0.01921)0.759:0.00457)0.026:0.00011,(New.CleanUp.ReferenceOTU13683:0.00016,(2529285:0.02132,(New.CleanUp.ReferenceOTU10282:0.00015,New.CleanUp.ReferenceOTU16280:0.00819)0.759:0.00371)0.905:0.00762)0.475:0.00014)0.916:0.00843)0.802:0.00014,((New.CleanUp.ReferenceOTU23665:0.01721,((171217:0.00014,New.CleanUp.ReferenceOTU13860:0.00014)0.260:0.0244,251387:0.00014)0.820:0.008)0.001:0.0001,((((New.CleanUp.ReferenceOTU3347:0.01162,(New.CleanUp.ReferenceOTU21851:0.00016,(New.CleanUp.ReferenceOTU6835:0.00014,New.CleanUp.ReferenceOTU3273:0.0061)0.868:0.00598)0.809:0.0096)0.974:0.03129,New.CleanUp.ReferenceOTU7606:0.01057)0.795:0.01188,New.CleanUp.ReferenceOTU14561:0.00015)0.032:0.00737,296358:0.00609)0.031:0.0001)0.902:0.01279)0.968:0.02367)0.142:0.00387,New.CleanUp.ReferenceOTU4045:0.05148)0.029:0.0001)0.060:0.0003)0.943:0.01263)0.659:0.00149,(New.CleanUp.ReferenceOTU20151:0.03087,New.CleanUp.ReferenceOTU9120:0.03099)0.749:0.00924)0.032:0.0086,4479405:0.00718)0.000:0.00025,New.CleanUp.ReferenceOTU6969:0.0805)0.154:0.00577)0.003:0.00013)0.670:0.0021)0.936:0.01062)0.910:0.01107,(New.CleanUp.ReferenceOTU17680:0.02309,New.CleanUp.ReferenceOTU21231:0.0259)0.751:0.02153)0.658:0.00729)0.766:0.00548)0.767:0.00757)0.941:0.0247)0.248:0.00977,(New.CleanUp.ReferenceOTU19870:0.08645,New.CleanUp.ReferenceOTU4241:0.04389)0.934:0.05346)0.991:0.04074,(((((16084:0.00876,New.CleanUp.ReferenceOTU9531:0.00014)1.000:0.16922,(((322367:0.00748,(843459:0.00014,290647:0.01195)0.989:0.00014)0.992:0.00013,301870:0.00815)0.742:0.00637,((167215:0.0234,New.CleanUp.ReferenceOTU10259:0.06026)0.888:0.02514,New.CleanUp.ReferenceOTU17429:0.0685)0.704:0.0141)0.919:0.04011)0.969:0.03824,(((New.CleanUp.ReferenceOTU8114:0.01415,((((353593:0.00599,(263144:0.00014,260547:0.00014)0.901:0.00014)0.945:0.00015,271880:0.00014)0.578:0.00014,New.CleanUp.ReferenceOTU18822:0.07064)0.836:0.02285,New.CleanUp.ReferenceOTU23475:0.00457)0.705:0.00111)0.979:0.02909,((New.CleanUp.ReferenceOTU18:0.00016,New.CleanUp.ReferenceOTU4249:0.0466)0.838:0.01633,(163695:0.00407,((173739:0.00843,(New.CleanUp.ReferenceOTU11759:0.03268,New.CleanUp.ReferenceOTU16973:0.06923)0.345:0.00905)0.898:0.00765,4480555:0.00014)0.755:0.00383)0.989:0.0449)0.402:0.01994)0.988:0.03936,(((New.CleanUp.ReferenceOTU515:0.05703,(New.CleanUp.ReferenceOTU20405:0.01322,((New.CleanUp.ReferenceOTU22397:0.01043,((((New.CleanUp.ReferenceOTU14273:0.06588,((New.CleanUp.ReferenceOTU2564:0.02827,(((425767:0.00014,(419601:0.00159,16195:0.03255)0.189:0.00076)0.997:0.00024,(376862:0.00015,((((New.CleanUp.ReferenceOTU21299:0.04583,(New.CleanUp.ReferenceOTU19370:0.12541,New.CleanUp.ReferenceOTU7793:0.0478)0.883:0.02677)0.345:0.01095,New.CleanUp.ReferenceOTU21648:0.05552)0.004:0.0001,New.CleanUp.ReferenceOTU8715:0.05966)0.047:0.00683,((New.CleanUp.ReferenceOTU9996:0.11046,(New.CleanUp.ReferenceOTU8702:0.0324,New.CleanUp.ReferenceOTU11754:0.11788)0.264:0.00316)0.483:0.01398,(New.CleanUp.ReferenceOTU14244:0.04487,New.CleanUp.ReferenceOTU17311:0.05815)0.951:0.0401)0.903:0.02934)0.776:0.00973)0.033:0.00015)0.771:0.00521,(((New.CleanUp.ReferenceOTU20418:0.00016,(New.CleanUp.ReferenceOTU11330:0.01152,New.CleanUp.ReferenceOTU9766:0.0459)0.983:0.0226)1.000:0.03629,New.CleanUp.ReferenceOTU2987:0.00213)0.939:0.01179,(New.CleanUp.ReferenceOTU12624:0.02831,(New.CleanUp.ReferenceOTU7368:0.011,New.CleanUp.ReferenceOTU7578:0.01521)0.936:0.0163)0.834:0.00693)0.887:0.01305)0.683:0.00015)0.936:0.00954,New.CleanUp.ReferenceOTU10657:0.01162)0.875:0.0085)0.816:0.00596,(New.CleanUp.ReferenceOTU9005:0.06098,(New.CleanUp.ReferenceOTU4727:0.03329,New.CleanUp.ReferenceOTU7507:0.00627)0.466:0.011)0.801:0.01062)0.735:0.00401,(New.CleanUp.ReferenceOTU10028:0.02494,New.CleanUp.ReferenceOTU447:0.00984)0.890:0.0087)0.057:0.00015,New.CleanUp.ReferenceOTU891:0.01682)0.992:0.0156)0.739:0.00367,New.CleanUp.ReferenceOTU2036:0.03809)0.812:0.0066)0.953:0.02067)0.989:0.04923,(332776:0.04388,352509:0.12448)0.899:0.0326)0.992:0.05773,(((((New.CleanUp.ReferenceOTU9375:0.18446,(337784:0.00014,New.CleanUp.ReferenceOTU5726:0.00015)0.600:0.00015)0.997:0.10317,(2797565:0.05513,((185222:0.00014,((New.CleanUp.ReferenceOTU10585:0.01752,(((275592:0.00014,(New.CleanUp.ReferenceOTU5376:0.03481,(New.CleanUp.ReferenceOTU13126:0.03935,(New.CleanUp.ReferenceOTU21957:0.05596,New.CleanUp.ReferenceOTU22350:0.00014)0.961:0.03623)0.813:0.01746)0.434:0.03452)0.127:0.00016,New.CleanUp.ReferenceOTU11820:0.07139)0.581:0.00015,(342504:0.00014,190547:0.00015)0.801:0.00597)0.765:0.00485)0.965:0.0242,New.CleanUp.ReferenceOTU22504:0.01144)0.774:0.00411)0.901:0.01118,((New.ReferenceOTU40:0.00015,New.CleanUp.ReferenceOTU5905:0.1251)0.996:0.00015,(189279:0.00334,(((New.CleanUp.ReferenceOTU20140:0.06577,New.CleanUp.ReferenceOTU15849:0.02179)0.614:0.00014,New.CleanUp.ReferenceOTU1865:0.1332)0.272:0.00945,(177068:0.02255,New.CleanUp.ReferenceOTU16243:0.01371)0.858:0.01287)0.932:0.02123)0.760:0.00271)0.989:0.01976)0.911:0.01376)0.828:0.01715)0.798:0.00822,New.CleanUp.ReferenceOTU12115:0.06089)0.769:0.00631,(New.CleanUp.ReferenceOTU9422:0.11974,((505587:0.02692,(895653:0.02228,1024093:0.00707)0.920:0.00014)0.993:0.073,((4320423:0.00014,4394390:0.00014)1.000:0.14311,(1064036:0.02863,(New.CleanUp.ReferenceOTU12219:0.04515,New.CleanUp.ReferenceOTU13700:0.00014)0.461:0.00411)0.993:0.0849)0.471:0.02268)0.922:0.03721)0.972:0.05364)0.840:0.01047,((New.CleanUp.ReferenceOTU20186:0.08064,255034:0.04906)0.885:0.02815,(338957:0.03375,(New.CleanUp.ReferenceOTU4377:0.04058,(((555945:0.00014,New.CleanUp.ReferenceOTU14796:0.00248)0.000:0.00132,345454:0.00014)0.497:0.00194,(((New.CleanUp.ReferenceOTU7706:0.01555,New.CleanUp.ReferenceOTU13974:0.01489)0.006:0.00012,New.CleanUp.ReferenceOTU9553:0.11352)0.009:0.00742,297143:0.00014)0.870:0.01078)0.941:0.01368)0.748:0.00352)0.850:0.01061)0.999:0.06643)0.548:0.02041)0.714:0.00405)0.708:0.00947)0.894:0.01413,(((New.CleanUp.ReferenceOTU2685:0.23115,(New.CleanUp.ReferenceOTU21891:0.08583,((((New.CleanUp.ReferenceOTU20639:0.13728,(New.CleanUp.ReferenceOTU22464:0.0601,(113298:0.00014,New.CleanUp.ReferenceOTU5420:0.01155)0.968:0.07206)1.000:0.19453)0.213:0.01957,1071527:0.15739)0.057:0.02073,((((((((((((New.CleanUp.ReferenceOTU7306:0.00014,((New.CleanUp.ReferenceOTU7073:0.07787,(178558:0.02582,179810:0.00014)1.000:0.00016)1.000:0.11086,New.CleanUp.ReferenceOTU8003:0.00015)0.874:0.02277)0.244:0.0021,New.CleanUp.ReferenceOTU1546:0.01683)0.627:0.01201,(4449524:0.00014,New.CleanUp.ReferenceOTU8951:0.00016)0.440:0.01826)0.792:0.01892,New.CleanUp.ReferenceOTU2001:0.034)0.926:0.04452,((999477:0.10384,((530206:0.02823,(4469722:0.00777,New.CleanUp.ReferenceOTU23587:0.01234)0.941:0.00014)0.891:0.01754,(530653:0.04369,New.CleanUp.ReferenceOTU212:0.02753)0.977:0.04675)0.863:0.01631)0.761:0.0088,4399781:0.12494)0.959:0.0369)0.961:0.04228,(((((New.CleanUp.ReferenceOTU17145:0.04674,(New.CleanUp.ReferenceOTU10820:0.00014,New.CleanUp.ReferenceOTU12909:0.02329)0.843:0.02061)0.939:0.04826,(New.CleanUp.ReferenceOTU17368:0.03343,New.CleanUp.ReferenceOTU5321:0.06582)0.599:0.0044)0.935:0.04346,New.CleanUp.ReferenceOTU22485:0.00014)0.997:0.06376,(((New.CleanUp.ReferenceOTU22975:0.03427,(New.CleanUp.ReferenceOTU18996:0.00016,(New.CleanUp.ReferenceOTU3322:0.05804,(New.CleanUp.ReferenceOTU17517:0.04342,New.CleanUp.ReferenceOTU2421:0.02409)0.960:0.00015)0.996:0.03158)0.570:0.02293)0.314:0.00385,New.ReferenceOTU80:0.05597)0.789:0.01178,(New.ReferenceOTU48:0.01514,New.CleanUp.ReferenceOTU410:0.05785)0.835:0.01083)0.707:0.00548)1.000:0.00016,(((New.CleanUp.ReferenceOTU19548:0.67724,(158393:0.00836,New.CleanUp.ReferenceOTU14151:0.00014)0.975:0.00026)0.370:0.02584,((((New.CleanUp.ReferenceOTU16328:0.03393,((New.CleanUp.ReferenceOTU20540:0.00412,((New.CleanUp.ReferenceOTU18995:0.00014,((New.CleanUp.ReferenceOTU7802:0.08073,New.CleanUp.ReferenceOTU7730:0.0278)0.604:0.00014,New.CleanUp.ReferenceOTU12970:0.00838)0.134:0.00016)0.320:0.00015,((New.CleanUp.ReferenceOTU22835:0.03433,New.CleanUp.ReferenceOTU2820:0.0343)0.913:0.02565,New.CleanUp.ReferenceOTU5413:0.00014)0.804:0.00837)0.877:0.09154)0.002:0.00011,362997:0.01681)0.000:0.02851)0.177:0.00013,((((((New.CleanUp.ReferenceOTU16300:0.03168,New.CleanUp.ReferenceOTU22903:0.02601)0.837:0.02495,((((New.CleanUp.ReferenceOTU5011:0.01315,New.CleanUp.ReferenceOTU11356:0.00361)0.213:0.00017,New.CleanUp.ReferenceOTU805:0.01079)0.105:0.0001,(New.CleanUp.ReferenceOTU17830:0.0136,New.CleanUp.ReferenceOTU13983:0.04931)0.711:0.00693)0.733:0.00335,(New.CleanUp.ReferenceOTU11771:0.00933,New.CleanUp.ReferenceOTU22619:0.01133)0.874:0.02275)0.814:0.00746)0.856:0.01094,(New.CleanUp.ReferenceOTU13963:0.00813,New.CleanUp.ReferenceOTU17914:0.01519)0.973:0.05251)0.796:0.01385,New.CleanUp.ReferenceOTU23414:0.04852)0.176:0.00014,((New.CleanUp.ReferenceOTU13174:0.02703,New.CleanUp.ReferenceOTU17807:0.0277)0.252:0.00385,(New.CleanUp.ReferenceOTU21782:0.03064,New.CleanUp.ReferenceOTU11940:0.02459)0.182:0.01261)0.903:0.01357)0.925:0.01646,New.CleanUp.ReferenceOTU16894:0.02197)0.909:0.01383)0.829:0.00809,(((((New.CleanUp.ReferenceOTU20340:0.03317,New.CleanUp.ReferenceOTU10284:0.02897)0.760:0.00725,((New.ReferenceOTU27:0.07857,New.CleanUp.ReferenceOTU12252:0.00015)0.067:0.0062,((((New.CleanUp.ReferenceOTU22765:0.07143,New.CleanUp.ReferenceOTU749:0.02599)0.829:0.02683,New.CleanUp.ReferenceOTU2054:0.02847)0.737:0.00721,New.CleanUp.ReferenceOTU10283:0.02216)0.857:0.0115,New.CleanUp.ReferenceOTU18875:0.08071)0.867:0.01598)0.871:0.01985)0.747:0.00526,(((New.CleanUp.ReferenceOTU11846:0.0083,(260410:0.01378,(New.CleanUp.ReferenceOTU21311:0.01452,267045:0.00014)0.994:0.00014)0.984:0.0308)0.461:0.00014,(New.CleanUp.ReferenceOTU399:0.01896,New.CleanUp.ReferenceOTU5463:0.00014)0.828:0.01419)0.792:0.00815,(New.CleanUp.ReferenceOTU17147:0.00014,New.CleanUp.ReferenceOTU9654:0.00366)0.892:0.00749)0.875:0.00993)0.774:0.01497,((((((New.CleanUp.ReferenceOTU18636:0.00016,(New.CleanUp.ReferenceOTU16824:0.00015,New.CleanUp.ReferenceOTU14868:0.04234)0.920:0.03179)0.775:0.00014,(New.CleanUp.ReferenceOTU21990:0.00015,New.CleanUp.ReferenceOTU562:0.00014)0.883:0.00935)0.904:0.03304,((New.CleanUp.ReferenceOTU11389:0.02741,New.CleanUp.ReferenceOTU484:0.02766)0.328:0.00015,((New.CleanUp.ReferenceOTU6950:0.00014,New.CleanUp.ReferenceOTU7995:0.012)0.922:0.00865,New.CleanUp.ReferenceOTU20097:0.00014)0.160:0.0001)0.946:0.04406)0.932:0.03501,((((New.CleanUp.ReferenceOTU10528:0.01845,New.CleanUp.ReferenceOTU10662:0.0095)0.875:0.01079,(((New.CleanUp.ReferenceOTU20094:0.26271,New.CleanUp.ReferenceOTU400:0.03191)0.886:0.10427,(New.CleanUp.ReferenceOTU4515:0.01642,(((New.CleanUp.ReferenceOTU15969:0.01694,(New.CleanUp.ReferenceOTU22178:0.00777,New.CleanUp.ReferenceOTU21736:0.05258)0.959:0.03497)0.751:0.00833,(New.CleanUp.ReferenceOTU3179:0.00694,New.CleanUp.ReferenceOTU20673:0.02892)0.000:0.00015)0.000:0.00011,New.CleanUp.ReferenceOTU14363:0.02543)0.205:0.0001)0.000:0.00015)0.727:0.01341,(((((New.CleanUp.ReferenceOTU2901:0.04693,New.CleanUp.ReferenceOTU7018:0.01783)0.859:0.0172,(((New.CleanUp.ReferenceOTU5522:0.05112,New.CleanUp.ReferenceOTU20809:0.00606)0.549:0.00016,(New.CleanUp.ReferenceOTU19126:0.00014,New.CleanUp.ReferenceOTU12514:0.01032)0.846:0.00514)0.627:0.00015,(New.CleanUp.ReferenceOTU21622:0.00014,New.CleanUp.ReferenceOTU7620:0.00666)0.870:0.01475)0.740:0.00908)0.185:0.0084,New.CleanUp.ReferenceOTU9108:0.00014)0.173:0.00016,New.CleanUp.ReferenceOTU2420:0.00014)0.443:0.00011,New.CleanUp.ReferenceOTU10527:0.00014)0.004:0.00015)0.835:0.01299)0.197:0.00016,(((New.CleanUp.ReferenceOTU13514:0.00014,New.CleanUp.ReferenceOTU7621:0.00014)0.511:0.00015,New.CleanUp.ReferenceOTU7343:0.02538)0.947:0.03313,(New.CleanUp.ReferenceOTU16647:0.01649,New.CleanUp.ReferenceOTU1792:0.07146)0.307:0.02416)0.832:0.01176)0.879:0.00658,((((580629:0.11765,((4404224:0.01574,(861780:0.008,886640:0.07991)0.257:0.01304)0.354:0.0094,4354870:0.00015)0.994:0.1023)0.866:0.03141,(New.CleanUp.ReferenceOTU3593:0.00839,(New.CleanUp.ReferenceOTU21660:0.05549,New.CleanUp.ReferenceOTU13513:0.00015)0.810:0.00015)0.446:0.06087)0.230:0.00016,((((((New.CleanUp.ReferenceOTU23934:0.01007,((New.CleanUp.ReferenceOTU3734:0.01547,(New.CleanUp.ReferenceOTU3474:0.01823,New.CleanUp.ReferenceOTU3475:0.00426)0.856:0.02264)0.794:0.02287,(New.CleanUp.ReferenceOTU2478:0.0869,((New.CleanUp.ReferenceOTU781:0.03382,(New.CleanUp.ReferenceOTU7049:0.00776,(New.CleanUp.ReferenceOTU23769:0.00185,New.CleanUp.ReferenceOTU878:0.06989)0.735:0.00428)0.773:0.0076)0.956:0.03113,New.CleanUp.ReferenceOTU20480:0.01829)0.740:0.00482)0.345:0.01347)0.988:0.0783)0.036:0.01789,New.CleanUp.ReferenceOTU10807:0.0812)0.006:0.00011,(((New.CleanUp.ReferenceOTU789:0.02344,(New.CleanUp.ReferenceOTU10637:0.01024,New.CleanUp.ReferenceOTU8398:0.00014)0.771:0.00815)0.764:0.00782,(New.CleanUp.ReferenceOTU20855:0.0107,(New.CleanUp.ReferenceOTU23830:0.00014,(New.CleanUp.ReferenceOTU22341:0.01139,New.CleanUp.ReferenceOTU266:0.03363)0.971:0.02901)0.951:0.06217)0.589:0.00779)0.792:0.01902,((New.CleanUp.ReferenceOTU1194:0.0,New.CleanUp.ReferenceOTU9940:0.0):0.00014,(New.CleanUp.ReferenceOTU7574:0.04299,(New.CleanUp.ReferenceOTU11062:0.00015,((New.CleanUp.ReferenceOTU13871:0.01704,New.CleanUp.ReferenceOTU4283:0.0346)0.440:0.01715,((New.CleanUp.ReferenceOTU17632:0.03412,(321972:0.00015,(New.CleanUp.ReferenceOTU21738:0.04322,New.CleanUp.ReferenceOTU21863:0.01725)0.761:0.00804)0.916:0.00838)0.999:0.00015,(((New.CleanUp.ReferenceOTU16502:0.00016,New.CleanUp.ReferenceOTU4413:0.03435)0.871:0.00572,New.CleanUp.ReferenceOTU17203:0.04934)0.754:0.00567,New.CleanUp.ReferenceOTU12990:0.05187)0.908:0.01786)0.991:0.00014)0.881:0.00579)0.857:0.01782)0.789:0.00578)0.766:0.00582)0.749:0.01498)0.827:0.00015,(((New.CleanUp.ReferenceOTU9245:0.03022,New.CleanUp.ReferenceOTU9750:0.11934)0.787:0.0348,((New.CleanUp.ReferenceOTU10968:0.0301,((New.CleanUp.ReferenceOTU10515:0.04594,New.CleanUp.ReferenceOTU19309:0.06021)0.533:0.00014,(New.CleanUp.ReferenceOTU17224:0.03645,New.CleanUp.ReferenceOTU20479:0.02741)0.653:0.00829)0.858:0.016)0.575:0.00014,(New.CleanUp.ReferenceOTU22380:0.00837,((New.CleanUp.ReferenceOTU23342:0.0288,New.CleanUp.ReferenceOTU11440:0.01707)0.567:0.01274,New.CleanUp.ReferenceOTU8966:0.03425)0.308:0.00015)0.101:0.00014)0.770:0.01241)0.172:0.00447,((New.CleanUp.ReferenceOTU16077:0.00015,(New.CleanUp.ReferenceOTU14646:0.04412,New.CleanUp.ReferenceOTU15895:0.09216)0.748:0.01206)0.873:0.03266,New.CleanUp.ReferenceOTU15258:0.03647)0.858:0.02414)0.556:0.01043)0.061:0.00012,(New.CleanUp.ReferenceOTU5303:0.05433,(New.CleanUp.ReferenceOTU15542:0.04594,New.CleanUp.ReferenceOTU22405:0.01387)0.972:0.074)0.836:0.02726)0.305:0.03265,((((((New.CleanUp.ReferenceOTU6661:0.03403,(((((((New.CleanUp.ReferenceOTU15118:0.00606,New.CleanUp.ReferenceOTU21100:0.00301)0.796:0.00301,(((New.CleanUp.ReferenceOTU331:0.02043,New.CleanUp.ReferenceOTU6382:0.00015)0.843:0.01219,New.CleanUp.ReferenceOTU1923:0.02239)0.845:0.00907,New.CleanUp.ReferenceOTU11965:0.02186)0.898:0.00014)0.878:0.00015,New.CleanUp.ReferenceOTU15119:0.01245)0.892:0.00908,New.CleanUp.ReferenceOTU4331:0.01436)0.922:0.00906,((New.CleanUp.ReferenceOTU11394:0.00016,((((New.CleanUp.ReferenceOTU15430:0.01337,New.CleanUp.ReferenceOTU6854:0.00915)0.110:0.00015,(((((New.CleanUp.ReferenceOTU10563:0.01682,(New.CleanUp.ReferenceOTU9326:0.02046,New.CleanUp.ReferenceOTU17837:0.01654)0.101:0.00108)0.000:0.00016,New.CleanUp.ReferenceOTU8998:0.00839)0.274:0.00152,New.CleanUp.ReferenceOTU23279:0.00602)0.802:0.00413,New.CleanUp.ReferenceOTU1013:0.00301)0.642:0.00015,New.CleanUp.ReferenceOTU1545:0.01111)0.833:0.0118)0.837:0.00438,(New.CleanUp.ReferenceOTU11574:0.00753,(((New.CleanUp.ReferenceOTU9058:0.00014,(New.CleanUp.ReferenceOTU11502:0.00364,New.CleanUp.ReferenceOTU13900:0.00426)0.807:0.00421)0.954:0.01273,New.CleanUp.ReferenceOTU2657:0.00014)0.014:0.0001,New.CleanUp.ReferenceOTU3132:0.00767)0.037:0.00503)0.968:0.00084)0.745:0.00014,(New.CleanUp.ReferenceOTU8498:0.00719,(New.CleanUp.ReferenceOTU1366:0.00288,New.CleanUp.ReferenceOTU6675:0.0058)0.641:0.00181)0.901:0.01142)0.898:0.00622)0.886:0.0029,New.CleanUp.ReferenceOTU7514:0.00631)0.229:0.00019)0.846:0.00013,(New.CleanUp.ReferenceOTU20148:0.02364,(((((New.CleanUp.ReferenceOTU9984:0.00015,(New.CleanUp.ReferenceOTU12259:0.03093,(New.CleanUp.ReferenceOTU21189:0.03788,New.CleanUp.ReferenceOTU4707:0.02252)0.150:0.00789)0.791:0.01185)0.921:0.02969,(New.CleanUp.ReferenceOTU15413:0.01013,((New.CleanUp.ReferenceOTU8147:0.04718,(New.CleanUp.ReferenceOTU10855:0.08209,New.CleanUp.ReferenceOTU13100:0.02257)0.862:0.03937)0.941:0.03177,(New.CleanUp.ReferenceOTU1706:0.05827,New.CleanUp.ReferenceOTU3963:0.00947)0.971:0.03118)0.905:0.00015)0.928:0.01903)0.163:0.00474,New.CleanUp.ReferenceOTU5313:0.02549)0.788:0.00445,(New.CleanUp.ReferenceOTU14015:0.04495,((320123:0.00014,New.CleanUp.ReferenceOTU8364:0.0168)0.977:0.03483,(New.CleanUp.ReferenceOTU15245:0.05166,New.CleanUp.ReferenceOTU20342:0.00015)0.834:0.01023)0.843:0.01022)0.863:0.00878)0.772:0.00364,(New.CleanUp.ReferenceOTU3515:0.00484,(New.CleanUp.ReferenceOTU10407:0.00867,New.CleanUp.ReferenceOTU20709:0.00735)0.819:0.00016)0.811:0.00472)0.888:0.00015)0.945:0.01883)0.886:0.00016,(((New.CleanUp.ReferenceOTU7690:0.00014,(New.CleanUp.ReferenceOTU10026:0.01265,New.CleanUp.ReferenceOTU17349:0.00015)0.925:0.00617)0.476:0.00584,339013:0.00014)0.234:0.0001,New.CleanUp.ReferenceOTU23884:0.005)0.013:0.00011)0.045:0.00229)0.141:0.00666,(((New.CleanUp.ReferenceOTU382:0.00014,((New.CleanUp.ReferenceOTU11867:0.06745,((New.CleanUp.ReferenceOTU6615:0.03994,New.CleanUp.ReferenceOTU4424:0.1084)0.311:0.0155,New.CleanUp.ReferenceOTU882:0.06727)0.512:0.00316)0.917:0.0212,New.CleanUp.ReferenceOTU8948:0.00398)0.758:0.00368)0.212:0.00725,New.CleanUp.ReferenceOTU19823:0.01688)0.073:0.00231,((New.CleanUp.ReferenceOTU21393:0.01689,New.CleanUp.ReferenceOTU11734:0.00014)0.850:0.00838,(((((New.CleanUp.ReferenceOTU7487:0.03237,New.CleanUp.ReferenceOTU95:0.0212)0.686:0.01993,((New.CleanUp.ReferenceOTU19633:0.00968,311482:0.02531)0.750:0.02179,New.CleanUp.ReferenceOTU20010:0.02074)0.406:0.01444)0.610:0.02464,New.CleanUp.ReferenceOTU14812:0.00327)0.843:0.01446,New.CleanUp.ReferenceOTU4684:0.03672)0.773:0.00606,New.CleanUp.ReferenceOTU11157:0.00016)0.964:0.00015)0.026:0.00246)0.926:0.00015)0.818:0.00517,(New.CleanUp.ReferenceOTU18252:0.0154,(New.CleanUp.ReferenceOTU21766:0.00015,(New.CleanUp.ReferenceOTU4425:0.0236,New.CleanUp.ReferenceOTU12960:0.018)0.940:0.0028)0.879:0.00544)0.767:0.00276)0.894:0.00016,(((New.CleanUp.ReferenceOTU17576:0.00837,(((New.CleanUp.ReferenceOTU11579:0.0171,304047:0.00837)0.033:0.00016,(New.CleanUp.ReferenceOTU7945:0.04428,((356164:0.0,New.CleanUp.ReferenceOTU19471:0.0,New.CleanUp.ReferenceOTU6069:0.0):0.00014,New.CleanUp.ReferenceOTU2044:0.02249)0.149:0.00014)0.856:0.04832)0.912:0.05758,New.CleanUp.ReferenceOTU23655:0.05874)0.011:0.00015)0.919:0.0081,(New.CleanUp.ReferenceOTU15579:0.01687,New.CleanUp.ReferenceOTU14031:0.00015)0.794:0.00832)0.329:0.02228,New.CleanUp.ReferenceOTU10827:0.02159)0.804:0.00793)0.750:0.00388,((New.CleanUp.ReferenceOTU15884:0.01682,New.CleanUp.ReferenceOTU6071:0.00014)0.963:0.03419,New.CleanUp.ReferenceOTU1182:0.03909)0.577:0.00316)0.780:0.00375,(((New.CleanUp.ReferenceOTU12927:0.01881,(New.CleanUp.ReferenceOTU3302:0.06435,New.CleanUp.ReferenceOTU2415:0.00015)0.761:0.00827)0.215:0.01192,(((New.CleanUp.ReferenceOTU10630:0.00855,New.CleanUp.ReferenceOTU1938:0.00612)0.957:0.02554,(New.CleanUp.ReferenceOTU8038:0.01242,(New.CleanUp.ReferenceOTU1902:0.05488,(New.CleanUp.ReferenceOTU12121:0.01177,New.CleanUp.ReferenceOTU9689:0.13703)0.177:0.00371)0.768:0.00786)0.843:0.0145)0.907:0.02095,((New.CleanUp.ReferenceOTU20749:0.01616,(New.CleanUp.ReferenceOTU16107:0.09346,New.CleanUp.ReferenceOTU11631:0.00631)0.782:0.01585)0.358:0.00475,New.CleanUp.ReferenceOTU23420:0.03157)0.952:0.02493)0.750:0.00736)0.999:0.00015,(New.CleanUp.ReferenceOTU10993:0.04701,((New.CleanUp.ReferenceOTU9418:0.00464,(New.CleanUp.ReferenceOTU6034:0.02523,New.CleanUp.ReferenceOTU3130:0.00015)0.477:0.00057)0.041:0.00265,(New.CleanUp.ReferenceOTU22390:0.00014,(New.CleanUp.ReferenceOTU19515:0.09852,New.CleanUp.ReferenceOTU8327:0.00278)0.276:0.00085)0.065:0.00011)0.784:0.00338)0.750:0.00346)0.942:0.01682)0.715:0.00292)0.838:0.00676)0.834:0.011,(513445:0.01679,535549:0.00015)1.000:0.0887)0.364:0.01107)0.791:0.0063)0.733:0.00399,New.CleanUp.ReferenceOTU19030:0.01682)0.865:0.00782,(((New.CleanUp.ReferenceOTU11243:0.00014,((((((((New.ReferenceOTU81:0.02547,(((((New.CleanUp.ReferenceOTU11707:0.00585,(New.CleanUp.ReferenceOTU11916:0.01908,New.CleanUp.ReferenceOTU18061:0.05892)0.416:0.02372)0.126:0.03488,New.CleanUp.ReferenceOTU11751:0.03404)0.097:0.00012,(572476:0.0,New.CleanUp.ReferenceOTU11517:0.0,184209:0.0):0.00014)0.000:0.00015,(New.CleanUp.ReferenceOTU5278:0.01968,New.CleanUp.ReferenceOTU9109:0.01683)0.983:0.06648)0.063:0.00012,197490:0.0253)0.004:0.00016)0.165:0.00051,New.CleanUp.ReferenceOTU5224:0.01207)0.044:0.00011,292260:0.01342)0.048:0.00127,New.CleanUp.ReferenceOTU1647:0.01219)0.043:0.00706,(New.CleanUp.ReferenceOTU16494:0.04306,New.CleanUp.ReferenceOTU21228:0.0247)0.897:0.0195)0.015:0.0001,(New.CleanUp.ReferenceOTU1531:0.01693,New.CleanUp.ReferenceOTU1798:0.01165)0.965:0.02338)0.377:0.00011,(193233:0.00014,New.CleanUp.ReferenceOTU19347:0.00015)0.944:0.02442)0.389:0.00732,196219:0.0094)0.247:0.0001)0.046:0.0001,((((New.CleanUp.ReferenceOTU19048:0.03961,((((New.CleanUp.ReferenceOTU15824:0.04436,193859:0.00837)0.000:0.00014,197924:0.00837)0.000:0.00015,162684:0.00837)0.449:0.00015,(New.CleanUp.ReferenceOTU17738:0.0,228601:0.0):0.00014)0.539:0.00016)0.887:0.00014,New.CleanUp.ReferenceOTU23040:0.02495)0.858:0.00016,((New.CleanUp.ReferenceOTU97:0.02774,(New.CleanUp.ReferenceOTU22646:0.01512,New.CleanUp.ReferenceOTU5901:0.00015)1.000:0.00012)0.501:0.01519,(New.CleanUp.ReferenceOTU13999:0.0074,(348027:0.00014,New.CleanUp.ReferenceOTU23307:0.00012)0.959:0.03078)0.952:0.02185)0.861:0.00894)0.770:0.00723,New.CleanUp.ReferenceOTU11423:0.02421)0.709:0.00639)0.971:0.00014,((New.CleanUp.ReferenceOTU8353:0.03697,New.CleanUp.ReferenceOTU7668:0.01399)0.859:0.01026,(((New.CleanUp.ReferenceOTU12529:0.00743,New.CleanUp.ReferenceOTU16990:0.01258)0.767:0.00453,New.CleanUp.ReferenceOTU17690:0.00016)0.484:0.00779,((((New.CleanUp.ReferenceOTU768:0.03464,(181953:0.00015,(New.CleanUp.ReferenceOTU8315:0.08672,New.CleanUp.ReferenceOTU8112:0.00714)0.872:0.01492)0.774:0.00503)0.563:0.01695,New.CleanUp.ReferenceOTU21008:0.00014)0.328:0.00015,New.CleanUp.ReferenceOTU21184:0.00014)0.045:0.00015,New.CleanUp.ReferenceOTU16493:0.00015)0.985:0.04081)0.000:0.00097)0.887:0.00244)0.876:0.00759)0.958:0.00014)0.770:0.00351,New.CleanUp.ReferenceOTU2806:0.00204)0.913:0.01625)0.827:0.00847,((((New.CleanUp.ReferenceOTU20048:0.02757,New.CleanUp.ReferenceOTU2668:0.00594)1.000:0.00015,(New.CleanUp.ReferenceOTU21075:0.02429,((New.CleanUp.ReferenceOTU17161:0.02657,((New.CleanUp.ReferenceOTU17140:0.00838,New.CleanUp.ReferenceOTU15602:0.0143)0.984:0.00015,New.CleanUp.ReferenceOTU7871:0.0058)0.859:0.00935)0.852:0.01075,New.CleanUp.ReferenceOTU17988:0.00014)0.782:0.01141)0.780:0.01165)0.752:0.00558,(New.CleanUp.ReferenceOTU16871:0.01393,New.CleanUp.ReferenceOTU4014:0.06304)0.892:0.0385)0.770:0.00563,(((New.CleanUp.ReferenceOTU9679:0.02881,(New.CleanUp.ReferenceOTU965:0.04962,(New.CleanUp.ReferenceOTU701:0.03853,New.CleanUp.ReferenceOTU5040:0.00015)0.828:0.01319)0.425:0.00015)0.816:0.0083,(New.CleanUp.ReferenceOTU103:0.08946,New.CleanUp.ReferenceOTU17899:0.04401)0.952:0.00014)0.794:0.02398,New.CleanUp.ReferenceOTU4507:0.00811)0.885:0.03047)0.992:0.00015)0.689:0.01014)0.935:0.01792,((((((((New.CleanUp.ReferenceOTU2908:0.00014,New.CleanUp.ReferenceOTU2766:0.06998)0.685:0.00873,((New.CleanUp.ReferenceOTU21456:0.04448,((New.CleanUp.ReferenceOTU1214:0.00016,((((New.CleanUp.ReferenceOTU12335:0.00014,(New.ReferenceOTU32:0.00014,((((((New.CleanUp.ReferenceOTU18348:0.01622,(((New.CleanUp.ReferenceOTU15464:0.00014,(New.CleanUp.ReferenceOTU23395:0.01042,New.CleanUp.ReferenceOTU23062:0.00015)0.709:0.00015)0.916:0.01012,(New.CleanUp.ReferenceOTU6311:0.00933,(New.CleanUp.ReferenceOTU5444:0.01696,New.CleanUp.ReferenceOTU932:0.06211)1.000:0.00015)0.932:0.00015)0.914:0.00919,(New.CleanUp.ReferenceOTU5443:0.0255,(New.CleanUp.ReferenceOTU3369:0.00825,((New.CleanUp.ReferenceOTU21709:0.04174,(New.CleanUp.ReferenceOTU18971:0.03962,(New.CleanUp.ReferenceOTU208:0.04177,New.CleanUp.ReferenceOTU7113:0.02959)0.130:0.00016)0.085:0.01707)0.851:0.02011,New.CleanUp.ReferenceOTU23315:0.04223)0.754:0.01069)0.903:0.01735)0.999:0.00014)0.780:0.00473)0.752:0.00463,New.CleanUp.ReferenceOTU3416:0.02711)0.732:0.00426,(((New.ReferenceOTU12:0.06071,New.CleanUp.ReferenceOTU4095:0.02433)0.855:0.00014,(New.CleanUp.ReferenceOTU4318:0.07941,(New.CleanUp.ReferenceOTU6535:0.02247,(New.CleanUp.ReferenceOTU8736:0.01195,(New.CleanUp.ReferenceOTU109:0.00014,(New.CleanUp.ReferenceOTU4098:0.02118,New.CleanUp.ReferenceOTU8459:0.02281)0.898:0.03469)0.898:0.02353)0.850:0.00015)0.748:0.00674)0.879:0.01437)0.990:0.00016,New.CleanUp.ReferenceOTU6332:0.021)0.996:0.00014)0.997:0.00016,(((New.CleanUp.ReferenceOTU18625:0.05382,New.CleanUp.ReferenceOTU18319:0.03216)0.999:0.00015,New.CleanUp.ReferenceOTU10022:0.00014)0.858:0.00707,(New.CleanUp.ReferenceOTU21514:0.12277,((New.CleanUp.ReferenceOTU4048:0.03361,((((New.CleanUp.ReferenceOTU23765:0.04369,New.ReferenceOTU82:0.05039)1.000:0.00016,New.CleanUp.ReferenceOTU13726:0.0095)0.892:0.00946,New.CleanUp.ReferenceOTU12819:0.00014)1.000:0.00364,New.CleanUp.ReferenceOTU20834:0.00014)0.953:0.01151)0.252:0.00014,New.CleanUp.ReferenceOTU18962:0.01709)0.922:0.0109)0.808:0.00014)0.824:0.00371)0.984:0.00014,((New.ReferenceOTU70:0.00015,(New.CleanUp.ReferenceOTU6910:0.02369,(New.CleanUp.ReferenceOTU12224:0.02557,New.CleanUp.ReferenceOTU12217:0.00839)1.000:0.00015)0.938:0.01513)0.866:0.01695,((((New.CleanUp.ReferenceOTU18043:0.00014,(New.CleanUp.ReferenceOTU13071:0.00016,New.CleanUp.ReferenceOTU12352:0.02314)0.851:0.00755)0.923:0.01516,(New.CleanUp.ReferenceOTU17155:0.01682,(New.CleanUp.ReferenceOTU14527:0.00929,New.CleanUp.ReferenceOTU5750:0.03723)0.149:0.00821)0.000:0.00016)0.889:0.00228,(New.CleanUp.ReferenceOTU5408:0.03822,(New.CleanUp.ReferenceOTU12101:0.05161,New.CleanUp.ReferenceOTU7812:0.0287)0.849:0.05325)0.037:0.00015)0.896:0.00014,((New.CleanUp.ReferenceOTU17162:0.0228,New.CleanUp.ReferenceOTU17163:0.02299)0.909:0.01947,(New.CleanUp.ReferenceOTU13685:0.03717,New.CleanUp.ReferenceOTU6623:0.00014)0.225:0.00016)0.948:0.01598)0.827:0.01204)0.818:0.01208)0.945:0.00012,New.CleanUp.ReferenceOTU8460:0.00851)0.000:0.00083)0.000:0.0001)0.434:0.00068,New.CleanUp.ReferenceOTU3858:0.09361)0.787:0.00793,(New.CleanUp.ReferenceOTU14720:0.00014,(((New.CleanUp.ReferenceOTU23291:0.02645,(New.CleanUp.ReferenceOTU14640:0.02548,New.CleanUp.ReferenceOTU4467:0.00015)0.977:0.04328)0.873:0.01678,New.CleanUp.ReferenceOTU18495:0.00016)0.865:0.00838,New.CleanUp.ReferenceOTU12567:0.00014)0.831:0.00015)0.478:0.00014)0.765:0.00799,New.CleanUp.ReferenceOTU1872:0.07963)0.772:0.00799)0.440:0.00016,New.CleanUp.ReferenceOTU10020:0.03298)0.973:0.02496)0.981:0.03414,New.CleanUp.ReferenceOTU2909:0.00863)0.732:0.00391)0.997:0.05272,(New.CleanUp.ReferenceOTU116:0.00014,New.CleanUp.ReferenceOTU16130:0.06097)0.905:0.03694)0.112:0.01042,New.CleanUp.ReferenceOTU19641:0.01825)0.935:0.01639,New.CleanUp.ReferenceOTU8665:0.00016)0.914:0.00014,(New.CleanUp.ReferenceOTU1178:0.04982,New.CleanUp.ReferenceOTU14481:0.02593)0.915:0.02484)0.478:0.0153,New.CleanUp.ReferenceOTU8666:0.10647)0.950:0.04063,(((New.CleanUp.ReferenceOTU11121:0.03596,(New.CleanUp.ReferenceOTU12507:0.06919,New.CleanUp.ReferenceOTU22334:0.00799)0.943:0.04057)0.950:0.05808,(New.ReferenceOTU74:0.02218,((New.CleanUp.ReferenceOTU19177:0.00015,(New.CleanUp.ReferenceOTU16619:0.05951,New.CleanUp.ReferenceOTU14643:0.10652)0.838:0.03951)0.956:0.04206,(New.CleanUp.ReferenceOTU14480:0.00388,(New.CleanUp.ReferenceOTU11859:0.01217,New.CleanUp.ReferenceOTU14478:0.0458)0.950:0.04971)0.888:0.02272)0.952:0.03711)0.904:0.03381)0.880:0.04054,New.CleanUp.ReferenceOTU8451:0.0771)0.958:0.05886)0.866:0.01631)0.754:0.00018)0.999:0.04246)0.948:0.01897,(((((727510:0.17709,((New.CleanUp.ReferenceOTU23410:0.00596,(New.CleanUp.ReferenceOTU5138:0.01424,(582812:0.00014,107308:0.00014)0.861:0.00559)0.618:0.00213)1.000:0.0767,259859:0.06038)0.666:0.01423)0.766:0.00946,((((New.CleanUp.ReferenceOTU23493:0.05893,((((New.CleanUp.ReferenceOTU16614:0.00014,(340873:0.01317,New.CleanUp.ReferenceOTU14041:0.0084)0.770:0.00658)0.064:0.00015,New.CleanUp.ReferenceOTU22291:0.0169)0.887:0.0287,(((New.CleanUp.ReferenceOTU11064:0.0,276721:0.0):0.00014,305789:0.00715)0.403:0.00012,(344085:0.00822,272170:0.01454)0.491:0.02101)0.624:0.00012)0.997:0.00014,New.CleanUp.ReferenceOTU18605:0.00014)0.749:0.0042)1.000:0.05225,(New.CleanUp.ReferenceOTU6485:0.04687,(((New.CleanUp.ReferenceOTU2794:0.00375,((New.CleanUp.ReferenceOTU2212:0.00014,New.CleanUp.ReferenceOTU7553:0.00838)0.907:0.01691,(New.CleanUp.ReferenceOTU3396:0.00839,(New.CleanUp.ReferenceOTU13899:0.00014,(New.CleanUp.ReferenceOTU14857:0.06954,New.CleanUp.ReferenceOTU2209:0.00014)0.752:0.00016)0.020:0.00014)0.190:0.02089)0.977:0.00385)0.896:0.00771,((331772:0.00014,(210950:0.00837,(((New.CleanUp.ReferenceOTU11941:0.01673,(217100:0.00014,(New.CleanUp.ReferenceOTU22131:0.00014,(216524:0.00761,(New.CleanUp.ReferenceOTU7161:0.07303,New.CleanUp.ReferenceOTU20760:0.01573)0.093:0.00018)0.000:0.0001)0.000:0.00011)0.076:0.00497)0.000:0.00011,215495:0.01689)0.622:0.00378,(New.CleanUp.ReferenceOTU10663:0.0,New.CleanUp.ReferenceOTU2728:0.0):0.00837)0.550:0.01307)0.334:0.00011)0.031:0.00013,(New.CleanUp.ReferenceOTU8171:0.0056,(New.CleanUp.ReferenceOTU19164:0.00015,(214603:0.01834,(New.CleanUp.ReferenceOTU1006:0.00859,New.CleanUp.ReferenceOTU14923:0.02604)0.865:0.01016)0.927:0.01543)0.867:0.00507)0.573:0.0001)0.746:0.00311)0.126:0.00015,(New.CleanUp.ReferenceOTU1007:0.0773,((New.CleanUp.ReferenceOTU6514:0.03482,((New.CleanUp.ReferenceOTU12904:0.01165,New.CleanUp.ReferenceOTU16931:0.03993)0.936:0.03967,(New.CleanUp.ReferenceOTU12902:0.03001,New.CleanUp.ReferenceOTU548:0.058)0.585:0.01072)0.635:0.0058)0.828:0.01775,New.CleanUp.ReferenceOTU8207:0.06709)0.847:0.03236)0.259:0.00016)0.935:0.01961)0.675:0.0028)0.609:0.00774,(((New.CleanUp.ReferenceOTU21727:0.00016,New.CleanUp.ReferenceOTU4005:0.04128)0.840:0.00998,((271418:0.0328,(New.CleanUp.ReferenceOTU135:0.02583,(((New.CleanUp.ReferenceOTU18811:0.00381,(New.CleanUp.ReferenceOTU4568:0.0156,New.CleanUp.ReferenceOTU18669:0.0168)0.765:0.0051)0.553:0.00015,((New.CleanUp.ReferenceOTU13091:0.02632,New.CleanUp.ReferenceOTU9528:0.03127)0.615:0.00015,((New.CleanUp.ReferenceOTU11774:0.0425,(New.CleanUp.ReferenceOTU11572:0.02725,((New.CleanUp.ReferenceOTU14133:0.00014,((New.CleanUp.ReferenceOTU2116:0.0,New.CleanUp.ReferenceOTU23272:0.0):0.00014,(((New.CleanUp.ReferenceOTU17323:0.00015,New.CleanUp.ReferenceOTU6951:0.09208)0.828:0.01681,(New.CleanUp.ReferenceOTU21496:0.06086,New.ReferenceOTU2:0.00016)0.918:0.01687)0.046:0.00015,New.CleanUp.ReferenceOTU21497:0.00837)0.326:0.00015)0.990:0.00015)0.844:0.00831,(New.CleanUp.ReferenceOTU16310:0.00014,New.CleanUp.ReferenceOTU22386:0.02994)0.711:0.00536)0.000:0.00015)0.461:0.00389)0.462:0.02241,New.CleanUp.ReferenceOTU16945:0.01594)0.966:0.03591)0.977:0.0269)0.805:0.00481,((New.CleanUp.ReferenceOTU4860:0.04688,New.CleanUp.ReferenceOTU16040:0.02545)0.776:0.01505,((335881:0.0,277181:0.0):0.00014,((341913:0.02531,318571:0.00184)0.000:0.00011,New.CleanUp.ReferenceOTU13152:0.06845)0.833:0.00453)0.000:0.00071)0.698:0.00535)0.909:0.01193)0.009:0.00043)0.024:0.0009,New.CleanUp.ReferenceOTU4824:0.03357)0.982:0.00074)0.879:0.00567,((((((346870:0.02561,204171:0.00014)0.882:0.02815,((345126:0.00014,(((New.CleanUp.ReferenceOTU23314:0.06242,New.CleanUp.ReferenceOTU17285:0.04408)0.728:0.015,(346267:0.01014,(389282:0.00014,New.CleanUp.ReferenceOTU16417:0.0161)0.072:0.00014)0.818:0.02361)0.199:0.01007,New.CleanUp.ReferenceOTU10717:0.02431)0.856:0.01644)0.348:0.00014,New.CleanUp.ReferenceOTU8477:0.05146)0.921:0.0392)0.958:0.05101,(New.CleanUp.ReferenceOTU3371:0.04111,((New.CleanUp.ReferenceOTU15526:0.00014,New.CleanUp.ReferenceOTU642:0.01682)0.970:0.00015,(320169:0.00016,New.CleanUp.ReferenceOTU23170:0.07039)0.896:0.02556)0.928:0.03464)0.876:0.02697)0.945:0.03976,(((((((New.CleanUp.ReferenceOTU16887:0.01915,191994:0.00016)0.718:0.00014,(New.CleanUp.ReferenceOTU3799:0.00015,New.CleanUp.ReferenceOTU2145:0.05689)0.728:0.00391)0.770:0.00858,(New.CleanUp.ReferenceOTU12661:0.0367,New.CleanUp.ReferenceOTU13958:0.07148)0.777:0.01871)0.957:0.02277,(((New.CleanUp.ReferenceOTU174:0.03409,((New.CleanUp.ReferenceOTU12047:0.0,261350:0.0):0.00016,198225:0.0169)0.916:0.00838)0.918:0.00015,2435303:0.00014)0.782:0.00015,New.CleanUp.ReferenceOTU1853:0.00014)1.000:0.06425)0.640:0.00655,(New.CleanUp.ReferenceOTU5279:0.07162,(New.CleanUp.ReferenceOTU14090:0.00839,((New.CleanUp.ReferenceOTU23760:0.03433,New.CleanUp.ReferenceOTU4858:0.00394)0.987:0.03067,(New.CleanUp.ReferenceOTU12527:0.01285,(New.CleanUp.ReferenceOTU14374:0.05787,New.CleanUp.ReferenceOTU3940:0.02477)0.978:0.06717)0.773:0.00841)0.968:0.03447)0.905:0.01875)0.823:0.01397)0.764:0.00541,(((New.CleanUp.ReferenceOTU17288:0.02511,New.CleanUp.ReferenceOTU22072:0.05822)0.998:0.00015,(New.CleanUp.ReferenceOTU10316:0.04329,(New.CleanUp.ReferenceOTU14513:0.01399,((((New.CleanUp.ReferenceOTU22515:0.01875,New.CleanUp.ReferenceOTU21965:0.00844)0.146:0.00315,New.CleanUp.ReferenceOTU11562:0.10069)0.765:0.01029,New.CleanUp.ReferenceOTU12658:0.01355)0.749:0.00609,((353012:0.00014,(New.CleanUp.ReferenceOTU10547:0.00014,New.CleanUp.ReferenceOTU5407:0.00462)0.502:0.00781)0.370:0.0001,338258:0.00014)0.089:0.00011)0.989:0.05466)0.863:0.01467)1.000:0.08747)0.452:0.00749,((204111:0.02414,New.CleanUp.ReferenceOTU23063:0.07715)0.047:0.00014,(342962:0.00014,((New.CleanUp.ReferenceOTU21306:0.00837,((New.CleanUp.ReferenceOTU11044:0.03726,(New.CleanUp.ReferenceOTU17401:0.0071,New.CleanUp.ReferenceOTU22855:0.00014)0.913:0.07552)0.161:0.00323,New.CleanUp.ReferenceOTU12397:0.00014)0.178:0.0001)0.473:0.00893,New.CleanUp.ReferenceOTU3423:0.00844)0.211:0.0001)0.649:0.0001)0.846:0.01252)0.974:0.02227)0.948:0.01959,New.CleanUp.ReferenceOTU5280:0.00807)0.996:0.0538)0.145:0.00014,((((264787:0.01867,((New.CleanUp.ReferenceOTU11097:0.00014,245595:0.02538)0.775:0.00015,247715:0.02126)0.754:0.00687)0.862:0.01704,(((New.CleanUp.ReferenceOTU19923:0.01682,(213147:0.0084,New.CleanUp.ReferenceOTU3464:0.00701)0.565:0.00151)0.004:0.00011,314284:0.00014)0.179:0.00011,275339:0.0103)0.879:0.00016)0.817:0.0097,New.CleanUp.ReferenceOTU4052:0.00838)0.457:0.00016,(New.CleanUp.ReferenceOTU7295:0.0487,New.CleanUp.ReferenceOTU1814:0.04004)0.832:0.0151)0.955:0.03003)0.868:0.00742,((((((New.CleanUp.ReferenceOTU11705:0.02207,New.CleanUp.ReferenceOTU3174:0.03423)0.893:0.00015,((New.CleanUp.ReferenceOTU12205:0.01606,New.CleanUp.ReferenceOTU5897:0.0523)0.778:0.00016,(((New.CleanUp.ReferenceOTU5252:0.03448,((New.CleanUp.ReferenceOTU22196:0.03142,(((339549:0.00014,((New.CleanUp.ReferenceOTU11289:0.00015,New.CleanUp.ReferenceOTU4505:0.02544)0.843:0.00842,(New.CleanUp.ReferenceOTU4669:0.03208,(((New.CleanUp.ReferenceOTU14372:0.00014,New.CleanUp.ReferenceOTU22147:0.0566)0.652:0.00312,(355746:0.0,New.CleanUp.ReferenceOTU18231:0.0,2212505:0.0):0.00014)0.000:0.00011,New.CleanUp.ReferenceOTU8607:0.00842)0.347:0.00835)0.275:0.00333)0.000:0.0002)0.002:0.0001,New.CleanUp.ReferenceOTU6588:0.00841)0.112:0.00036,(((New.CleanUp.ReferenceOTU5932:0.00842,(316629:0.0169,(New.CleanUp.ReferenceOTU16655:0.03838,New.CleanUp.ReferenceOTU1418:0.00014)0.941:0.00014)0.059:0.00016)0.916:0.02301,(New.CleanUp.ReferenceOTU19197:0.03106,New.CleanUp.ReferenceOTU4392:0.01578)0.735:0.00652)0.804:0.01377,(New.CleanUp.ReferenceOTU21185:0.00016,New.CleanUp.ReferenceOTU956:0.05295)0.795:0.03261)0.904:0.0216)0.202:0.00014)0.549:0.01012,New.CleanUp.ReferenceOTU23208:0.02602)0.763:0.00478)0.784:0.00503,(New.CleanUp.ReferenceOTU12890:0.02079,New.CleanUp.ReferenceOTU14736:0.05038)0.029:0.00014)0.937:0.01958,New.CleanUp.ReferenceOTU7128:0.00016)0.941:0.01)0.847:0.00361)0.893:0.01064,((183478:0.00843,((177846:0.01692,(New.CleanUp.ReferenceOTU18806:0.00864,(192206:0.00014,(215897:0.00014,(New.CleanUp.ReferenceOTU6369:0.01771,(((379505:0.00842,210908:0.00841)0.907:0.00014,(460953:0.00842,(337004:0.0,New.CleanUp.ReferenceOTU8804:0.0):0.00014)0.000:0.00014)0.958:0.00014,463233:0.01689)0.937:0.01692)0.559:0.00012)0.210:0.00015)0.539:0.00014)0.981:0.03681)0.402:0.00014,183958:0.00015)0.909:0.01803)0.164:0.00015,New.CleanUp.ReferenceOTU8404:0.03417)0.969:0.03759)0.661:0.02033,330772:0.06129)0.749:0.00014,(New.CleanUp.ReferenceOTU1731:0.00451,(((195123:0.00014,(194225:0.00014,New.CleanUp.ReferenceOTU4139:0.00717)0.000:0.00646)0.893:0.00152,(New.CleanUp.ReferenceOTU18076:0.00014,New.CleanUp.ReferenceOTU3657:0.00014)0.805:0.01087)0.953:0.04301,New.CleanUp.ReferenceOTU9572:0.07835)0.789:0.01341)0.962:0.02978)0.964:0.02249,(((New.CleanUp.ReferenceOTU19028:0.03211,New.CleanUp.ReferenceOTU7997:0.05039)0.760:0.01142,((New.CleanUp.ReferenceOTU18264:0.0203,New.CleanUp.ReferenceOTU9145:0.00466)0.962:0.01895,(New.CleanUp.ReferenceOTU6383:0.01428,((New.CleanUp.ReferenceOTU21155:0.01595,New.CleanUp.ReferenceOTU22715:0.01219)0.908:0.00897,((New.CleanUp.ReferenceOTU19454:0.01608,(New.CleanUp.ReferenceOTU22240:0.01527,New.CleanUp.ReferenceOTU2693:0.01649)0.854:0.0074)0.879:0.00715,(New.CleanUp.ReferenceOTU6384:0.00014,New.CleanUp.ReferenceOTU23194:0.00332)0.609:0.00016)0.878:0.00637)0.907:0.00847)0.925:0.00854)0.811:0.00836)0.844:0.00014,((((((New.CleanUp.ReferenceOTU1118:0.05194,390896:0.00014)0.857:0.00708,New.CleanUp.ReferenceOTU17241:0.01654)0.305:0.00012,(((New.CleanUp.ReferenceOTU14205:0.00015,New.CleanUp.ReferenceOTU15174:0.01687)0.973:0.02458,(New.CleanUp.ReferenceOTU13546:0.00838,(New.CleanUp.ReferenceOTU23869:0.00837,(New.CleanUp.ReferenceOTU12326:0.00011,(334761:0.0,New.CleanUp.ReferenceOTU17662:0.0):0.00014)0.000:0.00011)0.000:0.0048)0.651:0.00086)0.872:0.01057,(New.CleanUp.ReferenceOTU5542:0.00015,(New.CleanUp.ReferenceOTU1117:0.05306,New.CleanUp.ReferenceOTU6558:0.03523)0.834:0.01621)0.930:0.07029)0.746:0.00392)0.942:0.01081,(((276894:0.00014,New.CleanUp.ReferenceOTU15611:0.01877)0.007:0.0001,(New.CleanUp.ReferenceOTU926:0.00799,((New.CleanUp.ReferenceOTU128:0.02381,New.CleanUp.ReferenceOTU16295:0.00015)0.935:0.07666,((186497:0.01705,New.CleanUp.ReferenceOTU15610:0.017)0.868:0.01124,New.CleanUp.ReferenceOTU21164:0.0053)0.802:0.00996)0.143:0.00902)0.080:0.00011)0.824:0.00708,((New.CleanUp.ReferenceOTU10436:0.0253,((New.CleanUp.ReferenceOTU10213:0.00015,205981:0.00838)0.837:0.00837,(New.CleanUp.ReferenceOTU2671:0.01742,((New.CleanUp.ReferenceOTU13315:0.00016,271131:0.00014)0.791:0.00485,(New.CleanUp.ReferenceOTU4386:0.00326,(New.CleanUp.ReferenceOTU1629:0.00014,New.CleanUp.ReferenceOTU3631:0.00889)1.000:0.01703)0.925:0.00967)0.937:0.02024)0.038:0.0001)0.202:0.01486)0.035:0.00011,(New.CleanUp.ReferenceOTU13143:0.01647,New.CleanUp.ReferenceOTU23273:0.00404)0.393:0.0088)0.857:0.00633)0.367:0.00286)0.896:0.00835,(New.CleanUp.ReferenceOTU19165:0.02562,(New.CleanUp.ReferenceOTU2767:0.01527,(New.CleanUp.ReferenceOTU13323:0.01348,((New.CleanUp.ReferenceOTU16486:0.01169,((New.CleanUp.ReferenceOTU17058:0.01837,(New.CleanUp.ReferenceOTU11983:0.00014,(New.CleanUp.ReferenceOTU17887:0.00838,New.CleanUp.ReferenceOTU4:0.00014)0.857:0.005)0.903:0.00499)0.952:0.00015,(New.CleanUp.ReferenceOTU20447:0.00015,New.CleanUp.ReferenceOTU513:0.00014)0.828:0.00481)0.888:0.00866)0.876:0.00042,New.CleanUp.ReferenceOTU4068:0.01125)0.922:0.01192)0.777:0.00417)0.938:0.01322)0.768:0.00563)0.707:0.00604,((((((((New.CleanUp.ReferenceOTU11050:0.00388,New.CleanUp.ReferenceOTU11051:0.00492)0.735:0.00491,(New.CleanUp.ReferenceOTU22872:0.04128,New.CleanUp.ReferenceOTU7908:0.04306)0.089:0.00102)0.928:0.01668,(((New.CleanUp.ReferenceOTU6481:0.02248,((175706:0.0,New.CleanUp.ReferenceOTU9740:0.0):0.00014,((New.CleanUp.ReferenceOTU12796:0.00014,New.CleanUp.ReferenceOTU6348:0.07028)0.857:0.04962,(((New.CleanUp.ReferenceOTU14131:0.01259,New.CleanUp.ReferenceOTU20954:0.00014)0.837:0.00312,New.CleanUp.ReferenceOTU23659:0.01515)0.599:0.00014,((New.CleanUp.ReferenceOTU14604:0.0092,(New.CleanUp.ReferenceOTU14719:0.00317,New.CleanUp.ReferenceOTU22595:0.01886)0.091:0.00626)0.895:0.00014,New.CleanUp.ReferenceOTU23660:0.00015)0.696:0.00304)0.727:0.00203)0.201:0.00057)0.054:0.00049)0.044:0.00031,New.CleanUp.ReferenceOTU23658:0.02338)0.749:0.00296,((New.CleanUp.ReferenceOTU1195:0.0105,New.CleanUp.ReferenceOTU4619:0.03473)0.887:0.01343,New.CleanUp.ReferenceOTU9209:0.04248)0.714:0.00402)0.708:0.00761)0.946:0.01072,New.CleanUp.ReferenceOTU16069:0.00014)0.881:0.00719,((New.CleanUp.ReferenceOTU16654:0.00014,New.CleanUp.ReferenceOTU18122:0.12996)0.847:0.02111,(((((179427:0.00836,(184329:0.00014,((New.CleanUp.ReferenceOTU9155:0.03881,(New.CleanUp.ReferenceOTU17828:0.01073,(New.CleanUp.ReferenceOTU23408:0.04956,(New.CleanUp.ReferenceOTU15184:0.02772,New.CleanUp.ReferenceOTU8234:0.00998)0.915:0.01389)0.728:0.0039)0.772:0.01464)0.806:0.01823,New.CleanUp.ReferenceOTU22853:0.06455)0.927:0.04348)0.357:0.00276)0.000:0.00015,448025:0.00014)0.192:0.00015,((New.CleanUp.ReferenceOTU14022:0.01431,270446:0.00352)0.775:0.00344,(New.CleanUp.ReferenceOTU15816:0.08402,New.CleanUp.ReferenceOTU7517:0.00709)0.806:0.01949)0.818:0.00015)0.827:0.00531,New.CleanUp.ReferenceOTU4592:0.01288)0.707:0.00281,272279:0.03179)0.952:0.01519)0.737:0.00354)0.967:0.01565,((((((New.CleanUp.ReferenceOTU3990:0.00014,New.CleanUp.ReferenceOTU7645:0.00838)0.873:0.02777,(New.CleanUp.ReferenceOTU22999:0.00014,((New.CleanUp.ReferenceOTU4689:0.00875,New.CleanUp.ReferenceOTU5865:0.0469)0.733:0.00014,(((New.CleanUp.ReferenceOTU21979:0.02699,New.CleanUp.ReferenceOTU4050:0.00014)0.861:0.01335,New.CleanUp.ReferenceOTU897:0.04755)0.101:0.00015,(New.CleanUp.ReferenceOTU1147:0.05959,New.CleanUp.ReferenceOTU1855:0.07946)0.819:0.00014)0.889:0.01329)0.909:0.01563)0.939:0.0152)0.358:0.00014,New.CleanUp.ReferenceOTU1303:0.04896)0.747:0.00016,(((New.CleanUp.ReferenceOTU14461:0.03066,(((New.CleanUp.ReferenceOTU23239:0.01615,((176100:0.0,New.CleanUp.ReferenceOTU13670:0.0):0.00015,New.CleanUp.ReferenceOTU15409:0.00014)0.505:0.00014)0.874:0.01095,New.CleanUp.ReferenceOTU19868:0.03718)0.833:0.00782,New.ReferenceOTU9:0.00014)0.095:0.00015)0.928:0.00056,315147:0.00014)0.276:0.00894,New.CleanUp.ReferenceOTU4404:0.03492)0.823:0.00714)0.662:0.00533,(((New.CleanUp.ReferenceOTU14576:0.02369,(New.CleanUp.ReferenceOTU7153:0.01955,(New.CleanUp.ReferenceOTU15221:0.0225,((((New.CleanUp.ReferenceOTU23670:0.00014,New.CleanUp.ReferenceOTU1726:0.01514)0.938:0.00727,New.CleanUp.ReferenceOTU3049:0.00577)1.000:0.00014,New.CleanUp.ReferenceOTU9743:0.01134)0.975:0.00728,(New.CleanUp.ReferenceOTU16103:0.03492,(New.CleanUp.ReferenceOTU11166:0.01053,New.CleanUp.ReferenceOTU2200:0.0142)0.883:0.00962)0.460:0.00325)0.212:0.00274)0.000:0.00014)0.764:0.00494)0.780:0.00482,(New.CleanUp.ReferenceOTU10266:0.02042,(New.CleanUp.ReferenceOTU6046:0.05539,New.CleanUp.ReferenceOTU12907:0.00014)0.115:0.00423)0.569:0.00631)0.216:0.00542,(((New.CleanUp.ReferenceOTU2765:0.02079,(New.CleanUp.ReferenceOTU12966:0.01261,((186779:0.00582,(349175:0.0,352789:0.0,427241:0.0,430194:0.0,New.CleanUp.ReferenceOTU19255:0.0,269673:0.0):0.00014)0.953:0.00011,New.CleanUp.ReferenceOTU461:0.01719)0.547:0.00014)0.942:0.00016)0.792:0.00433,New.CleanUp.ReferenceOTU14920:0.01785)0.459:0.00589,((270707:0.03396,((New.CleanUp.ReferenceOTU4690:0.02757,(New.CleanUp.ReferenceOTU10919:0.0304,New.CleanUp.ReferenceOTU16422:0.00635)0.767:0.00309)0.884:0.00633,((New.CleanUp.ReferenceOTU15369:0.01436,((New.CleanUp.ReferenceOTU13147:0.00014,New.CleanUp.ReferenceOTU8196:0.00014)0.837:0.01219,(New.CleanUp.ReferenceOTU14147:0.01061,New.CleanUp.ReferenceOTU3788:0.05012)0.838:0.01166)0.738:0.00274)0.751:0.00341,((New.CleanUp.ReferenceOTU13047:0.01199,(New.CleanUp.ReferenceOTU23468:0.01191,New.CleanUp.ReferenceOTU7955:0.00026)0.523:0.01091)0.964:0.01186,((((New.CleanUp.ReferenceOTU4794:0.01248,(New.CleanUp.ReferenceOTU421:0.03609,(New.CleanUp.ReferenceOTU19935:0.01007,(New.CleanUp.ReferenceOTU3454:0.01273,New.CleanUp.ReferenceOTU5632:0.0165)0.865:0.006)0.238:0.00285)0.033:0.0001)0.762:0.00293,(New.CleanUp.ReferenceOTU10036:0.02231,(New.CleanUp.ReferenceOTU20771:0.0118,New.CleanUp.ReferenceOTU3241:0.01273)0.025:0.00102)0.877:0.00988)0.867:0.00551,(((((191584:0.00406,(New.CleanUp.ReferenceOTU23117:0.03705,New.CleanUp.ReferenceOTU23505:0.02149)0.905:0.0211)0.107:0.00049,New.CleanUp.ReferenceOTU11530:0.00589)0.816:0.00038,(((((((New.CleanUp.ReferenceOTU17825:0.00796,New.CleanUp.ReferenceOTU22572:0.05531)0.056:0.00136,New.CleanUp.ReferenceOTU2764:0.00015)0.817:0.0088,New.CleanUp.ReferenceOTU10218:0.02405)0.245:0.00016,(332666:0.00014,(174274:0.00014,New.CleanUp.ReferenceOTU4814:0.03157)0.449:0.00014)0.777:0.00014)0.882:0.00537,((New.CleanUp.ReferenceOTU18149:0.00375,New.CleanUp.ReferenceOTU18152:0.00014)0.853:0.00287,(New.CleanUp.ReferenceOTU20432:0.00014,(New.CleanUp.ReferenceOTU2443:0.00657,New.CleanUp.ReferenceOTU9290:0.00014)0.857:0.00645)0.966:0.00016)0.778:0.00322)0.749:0.00244,(((New.CleanUp.ReferenceOTU15161:0.00723,(355045:0.00015,New.CleanUp.ReferenceOTU7726:0.00938)0.345:0.00955)0.739:0.00672,(New.CleanUp.ReferenceOTU16079:0.07699,New.CleanUp.ReferenceOTU5825:0.01828)0.688:0.01174)0.887:0.0105,((New.CleanUp.ReferenceOTU22852:0.00014,New.ReferenceOTU58:0.00339)0.938:0.00015,New.CleanUp.ReferenceOTU19080:0.01466)0.841:0.00675)0.346:0.00015)0.120:0.00679,197038:0.00333)0.861:0.00052)0.581:0.00016,(((New.CleanUp.ReferenceOTU22535:0.00016,(New.CleanUp.ReferenceOTU23664:0.00015,177205:0.00837)0.869:0.01534)0.910:0.04556,(New.CleanUp.ReferenceOTU18813:0.03756,((New.CleanUp.ReferenceOTU23418:0.00014,((New.CleanUp.ReferenceOTU16691:0.02556,New.CleanUp.ReferenceOTU9830:0.00016)0.981:0.04929,New.CleanUp.ReferenceOTU9543:0.01217)0.143:0.00014)0.864:0.0216,(New.CleanUp.ReferenceOTU17308:0.02084,New.CleanUp.ReferenceOTU17780:0.04018)0.738:0.00503)0.737:0.01297)0.890:0.0385)0.557:0.01808,((New.CleanUp.ReferenceOTU19201:0.00014,(New.CleanUp.ReferenceOTU10697:0.01512,New.CleanUp.ReferenceOTU1302:0.05243)0.202:0.0152)0.797:0.02862,((New.CleanUp.ReferenceOTU21787:0.00837,New.CleanUp.ReferenceOTU16680:0.00013)0.000:0.00014,(309382:0.06029,(New.CleanUp.ReferenceOTU10724:0.0481,(New.CleanUp.ReferenceOTU3035:0.03367,(New.CleanUp.ReferenceOTU17011:0.01419,(New.CleanUp.ReferenceOTU9313:0.03212,New.CleanUp.ReferenceOTU935:0.03661)0.751:0.01135)0.983:0.04816)0.765:0.03365)0.100:0.02956)0.122:0.00015)0.935:0.04805)0.293:0.01443)0.927:0.02803)0.269:0.00014,((((((345330:0.00836,New.CleanUp.ReferenceOTU2684:0.01986)0.097:0.00363,New.CleanUp.ReferenceOTU2682:0.02183)0.049:0.00012,(New.CleanUp.ReferenceOTU10541:0.0,New.CleanUp.ReferenceOTU939:0.0):0.00837)0.303:0.02186,New.CleanUp.ReferenceOTU13311:0.09848)0.025:0.00194,New.CleanUp.ReferenceOTU11103:0.04289)0.022:0.03593,(New.CleanUp.ReferenceOTU17343:0.03598,New.CleanUp.ReferenceOTU12994:0.00756)0.003:0.00013)0.812:0.00628)0.356:0.00015)0.780:0.00015,(New.CleanUp.ReferenceOTU866:0.00016,(New.CleanUp.ReferenceOTU3077:0.00014,New.CleanUp.ReferenceOTU3272:0.00313)0.939:0.00895)0.856:0.00593)0.736:0.00012)0.306:0.00209)0.186:0.00016)0.087:0.00015)0.013:0.00015,(((((((New.CleanUp.ReferenceOTU14348:0.00015,New.CleanUp.ReferenceOTU22987:0.04454)0.111:0.00014,New.CleanUp.ReferenceOTU6274:0.01446)0.862:0.02628,(New.CleanUp.ReferenceOTU10571:0.00014,New.CleanUp.ReferenceOTU19509:0.03029)0.933:0.01932)0.399:0.00015,New.CleanUp.ReferenceOTU7491:0.00836)0.452:0.00014,New.CleanUp.ReferenceOTU4346:0.01266)0.887:0.00644,((New.CleanUp.ReferenceOTU15905:0.02493,(New.CleanUp.ReferenceOTU15834:0.00014,(New.CleanUp.ReferenceOTU18671:0.02623,(New.CleanUp.ReferenceOTU15649:0.00783,New.CleanUp.ReferenceOTU22185:0.01701)0.011:0.00012)0.011:0.00015)0.016:0.0227)0.894:0.01745,((((New.CleanUp.ReferenceOTU17000:0.03889,((New.CleanUp.ReferenceOTU8536:0.02742,New.CleanUp.ReferenceOTU3827:0.02966)0.115:0.01354,(New.CleanUp.ReferenceOTU2257:0.03282,New.CleanUp.ReferenceOTU6093:0.03135)0.900:0.01521)0.016:0.00014)0.034:0.0001,1111448:0.00014)0.388:0.00332,New.CleanUp.ReferenceOTU8256:0.00837)0.007:0.0001,((New.ReferenceOTU77:0.00881,(324943:0.00014,New.CleanUp.ReferenceOTU7486:0.00728)0.685:0.00421)0.977:0.01772,New.CleanUp.ReferenceOTU7416:0.00584)0.847:0.00611)0.717:0.00559)0.690:0.00015)0.693:0.00015,(((New.CleanUp.ReferenceOTU18867:0.03727,New.CleanUp.ReferenceOTU2609:0.0479)0.944:0.00016,(New.CleanUp.ReferenceOTU12644:0.03095,(New.CleanUp.ReferenceOTU22565:0.02115,New.CleanUp.ReferenceOTU2595:0.10843)0.750:0.00508)0.964:0.01309)0.998:0.00014,(New.CleanUp.ReferenceOTU2280:0.05001,New.CleanUp.ReferenceOTU3921:0.00537)0.760:0.00294)0.933:0.00521)0.892:0.00015)0.930:0.00767)0.815:0.00016)0.931:0.0114)0.002:0.0002,New.ReferenceOTU1:0.00838)0.998:0.00262)0.870:0.00015,(New.CleanUp.ReferenceOTU5561:0.01497,((((New.CleanUp.ReferenceOTU4457:0.00761,New.CleanUp.ReferenceOTU6083:0.00749)0.242:0.00729,New.CleanUp.ReferenceOTU10424:0.01142)0.478:0.00012,New.CleanUp.ReferenceOTU14304:0.01119)0.957:0.00011,((New.CleanUp.ReferenceOTU19872:0.01637,New.CleanUp.ReferenceOTU2104:0.00961)0.831:0.00015,New.CleanUp.ReferenceOTU14493:0.00283)0.871:0.00282)0.861:0.00283)0.797:0.00015)0.793:0.00274,(((180092:0.00015,((New.CleanUp.ReferenceOTU3702:0.02344,(New.CleanUp.ReferenceOTU4292:0.00458,(New.CleanUp.ReferenceOTU10633:0.00386,(New.CleanUp.ReferenceOTU1019:0.01664,New.CleanUp.ReferenceOTU18208:0.01839)0.770:0.00376)0.839:0.00771)0.949:0.01537)0.754:0.00331,New.CleanUp.ReferenceOTU17014:0.02932)0.968:0.01408)0.983:0.01296,((((New.CleanUp.ReferenceOTU6008:0.02034,New.CleanUp.ReferenceOTU7847:0.01568)0.141:0.00092,(New.CleanUp.ReferenceOTU532:0.0084,New.CleanUp.ReferenceOTU21471:0.02593)0.815:0.01264)0.959:0.00727,(New.CleanUp.ReferenceOTU16527:0.01756,(185185:0.04335,(447141:0.00629,New.CleanUp.ReferenceOTU7529:0.00154)0.175:0.01334)0.552:0.00064)0.796:0.00769)0.391:0.00016,(((176154:0.01684,(New.CleanUp.ReferenceOTU16056:0.03649,(((New.CleanUp.ReferenceOTU5157:0.01541,New.CleanUp.ReferenceOTU5158:0.00016)0.784:0.00794,New.CleanUp.ReferenceOTU2607:0.00908)0.096:0.00562,196578:0.00014)0.033:0.00012)0.003:0.00012)0.583:0.01281,New.CleanUp.ReferenceOTU2226:0.03101)0.164:0.00014,New.CleanUp.ReferenceOTU16528:0.0425)0.924:0.00015)0.961:0.01202)0.503:0.00016,((New.CleanUp.ReferenceOTU14195:0.00015,New.CleanUp.ReferenceOTU16708:0.02121)0.857:0.01059,(((New.CleanUp.ReferenceOTU13073:0.01291,New.CleanUp.ReferenceOTU11896:0.00446)0.897:0.00879,New.CleanUp.ReferenceOTU2130:0.01902)0.426:0.00014,((New.CleanUp.ReferenceOTU10959:0.00014,((New.CleanUp.ReferenceOTU14335:0.00014,((((((New.CleanUp.ReferenceOTU13930:0.03339,348088:0.03389)0.453:0.00016,((((((New.CleanUp.ReferenceOTU12116:0.06308,New.CleanUp.ReferenceOTU5384:0.00014)0.972:0.03047,New.CleanUp.ReferenceOTU22503:0.00014)0.893:0.01651,372368:0.00014)0.331:0.00218,New.CleanUp.ReferenceOTU21926:0.02865)0.946:0.00015,(New.CleanUp.ReferenceOTU15931:0.00293,210056:0.00014)0.907:0.00584)0.946:0.00922,((((((((New.CleanUp.ReferenceOTU17744:0.0512,New.CleanUp.ReferenceOTU17805:0.00015)0.347:0.02958,(New.CleanUp.ReferenceOTU13007:0.00016,New.CleanUp.ReferenceOTU20107:0.31253)0.342:0.01551)0.811:0.02205,((New.CleanUp.ReferenceOTU2610:0.02568,(New.CleanUp.ReferenceOTU15954:0.05222,New.CleanUp.ReferenceOTU21954:0.0086)0.756:0.00799)0.742:0.00816,New.CleanUp.ReferenceOTU7394:0.00015)0.918:0.02574)0.954:0.05087,(((New.CleanUp.ReferenceOTU23022:0.00016,New.CleanUp.ReferenceOTU23025:0.00468)0.936:0.02272,((New.CleanUp.ReferenceOTU19494:0.01994,New.CleanUp.ReferenceOTU21191:0.01742)0.596:0.01692,New.CleanUp.ReferenceOTU3256:0.03337)0.859:0.01531)0.434:0.01027,206817:0.00014)0.044:0.00015)0.817:0.01122,New.CleanUp.ReferenceOTU13202:0.0277)0.851:0.01346,New.CleanUp.ReferenceOTU20535:0.01593)0.581:0.00715,((New.CleanUp.ReferenceOTU12637:0.01806,212219:0.0083)0.363:0.00302,(New.CleanUp.ReferenceOTU20341:0.02047,(214904:0.01235,216495:0.02825)0.769:0.00669)0.807:0.01104)0.868:0.02108)0.960:0.01788,((((New.CleanUp.ReferenceOTU12474:0.05487,((398255:0.0,New.ReferenceOTU47:0.0,177512:0.0,182945:0.0,New.CleanUp.ReferenceOTU8780:0.0,273182:0.0):0.00014,((214360:0.00015,216184:0.00837)0.849:0.00837,((New.CleanUp.ReferenceOTU16481:0.00688,New.CleanUp.ReferenceOTU5030:0.02512)0.936:0.02999,(209030:0.01566,New.CleanUp.ReferenceOTU13598:0.05226)0.284:0.05129)0.144:0.00015)0.013:0.00646)0.094:0.00011)0.808:0.01629,((((New.CleanUp.ReferenceOTU13511:0.03744,New.CleanUp.ReferenceOTU4859:0.0133)0.159:0.01278,((New.CleanUp.ReferenceOTU23064:0.00786,New.CleanUp.ReferenceOTU5272:0.00015)0.667:0.00015,(178068:0.02582,New.CleanUp.ReferenceOTU21625:0.02356)0.790:0.00735)0.746:0.05625)0.953:0.00014,(New.CleanUp.ReferenceOTU14626:0.01022,New.CleanUp.ReferenceOTU558:0.00016)0.876:0.0145)0.762:0.00611,(179513:0.0515,(New.CleanUp.ReferenceOTU8358:0.05148,(New.CleanUp.ReferenceOTU7967:0.02545,(212694:0.01801,New.CleanUp.ReferenceOTU4639:0.01342)0.739:0.00857)0.694:0.00663)0.016:0.00711)0.006:0.0001)0.809:0.0135)0.009:0.00025,New.CleanUp.ReferenceOTU16155:0.00837)0.014:0.0042,New.CleanUp.ReferenceOTU10960:0.00422)0.957:0.01883)0.850:0.00015)0.884:0.00018)0.004:0.00011,New.CleanUp.ReferenceOTU3991:0.01896)0.110:0.00188,(((211876:0.0,214120:0.0):0.00838,(210068:0.0168,(((New.CleanUp.ReferenceOTU15653:0.00744,(New.CleanUp.ReferenceOTU22805:0.02122,New.CleanUp.ReferenceOTU23027:0.00014)0.509:0.02097)0.320:0.00589,211378:0.00014)0.000:0.00016,(214699:0.00326,(New.CleanUp.ReferenceOTU12641:0.01854,New.CleanUp.ReferenceOTU1758:0.05197)0.770:0.01715)0.852:0.00849)0.849:0.00723)0.000:0.0001)0.200:0.00176,New.CleanUp.ReferenceOTU19760:0.01482)0.846:0.00573)0.017:0.00084,264109:0.01676)0.018:0.0001,(New.CleanUp.ReferenceOTU1913:0.00318,New.CleanUp.ReferenceOTU19513:0.01122)0.784:0.00315)0.048:0.00011)0.070:0.00012,New.CleanUp.ReferenceOTU15162:0.00288)0.281:0.0001)0.776:0.0001,((208434:0.00015,179464:0.00314)0.884:0.00501,New.CleanUp.ReferenceOTU3526:0.00267)0.280:0.00015)0.778:0.00267)0.779:0.00341)0.788:0.00342)0.768:0.00335)0.875:0.00593)0.818:0.0101)0.911:0.01059)0.745:0.00283)0.927:0.01007)0.915:0.01132)0.419:0.00368,(New.CleanUp.ReferenceOTU14569:0.00578,((((New.CleanUp.ReferenceOTU3143:0.00016,New.CleanUp.ReferenceOTU14759:0.07844)0.846:0.00815,(322870:0.00014,((New.CleanUp.ReferenceOTU750:0.01683,(264657:0.01682,(New.CleanUp.ReferenceOTU3578:0.02534,(New.CleanUp.ReferenceOTU3828:0.03456,228730:0.00839)0.000:0.00015)0.080:0.00015)0.157:0.01605)0.286:0.00014,New.CleanUp.ReferenceOTU1799:0.01682)0.000:0.00015)0.498:0.00016)0.611:0.00014,(New.CleanUp.ReferenceOTU11246:0.00792,New.CleanUp.ReferenceOTU7185:0.05198)0.863:0.01564)0.848:0.00016,New.CleanUp.ReferenceOTU20268:0.02609)0.833:0.00016)0.988:0.028)0.954:0.02107)0.834:0.01233,((New.CleanUp.ReferenceOTU20213:0.04606,(New.CleanUp.ReferenceOTU16322:0.10389,((((New.CleanUp.ReferenceOTU21907:0.00769,(New.CleanUp.ReferenceOTU18302:0.06369,((New.CleanUp.ReferenceOTU9329:0.02529,(New.CleanUp.ReferenceOTU9038:0.03895,(New.CleanUp.ReferenceOTU12067:0.01918,(New.CleanUp.ReferenceOTU22918:0.01836,(New.CleanUp.ReferenceOTU23558:0.0202,New.CleanUp.ReferenceOTU645:0.03129)0.993:0.09251)0.878:0.03727)0.880:0.02836)0.955:0.08968)0.998:0.06021,New.CleanUp.ReferenceOTU21582:0.00014)0.326:0.00981)0.980:0.04027)0.982:0.052,((New.CleanUp.ReferenceOTU15277:0.1032,(((New.CleanUp.ReferenceOTU19791:0.07981,(New.CleanUp.ReferenceOTU18896:0.05561,((New.CleanUp.ReferenceOTU16893:0.0253,(New.CleanUp.ReferenceOTU5783:0.05771,(New.CleanUp.ReferenceOTU17909:0.02432,New.CleanUp.ReferenceOTU20769:0.03833)0.956:0.05296)0.301:0.02175)0.773:0.01135,(((New.CleanUp.ReferenceOTU5328:0.04642,((((New.CleanUp.ReferenceOTU328:0.05112,(New.CleanUp.ReferenceOTU2251:0.04505,(New.CleanUp.ReferenceOTU11341:0.0087,((New.CleanUp.ReferenceOTU10439:0.01314,(New.CleanUp.ReferenceOTU19904:0.00014,New.CleanUp.ReferenceOTU21439:0.01397)0.973:0.01742)0.754:0.00438,(New.CleanUp.ReferenceOTU3542:0.00264,New.CleanUp.ReferenceOTU4172:0.07397)0.945:0.04323)0.795:0.00866)0.768:0.00748)0.829:0.01486)0.745:0.00598,(New.CleanUp.ReferenceOTU15294:0.02081,((((New.CleanUp.ReferenceOTU11922:0.017,New.CleanUp.ReferenceOTU13012:0.01594)0.928:0.01211,New.CleanUp.ReferenceOTU11680:0.03008)0.054:0.00014,New.CleanUp.ReferenceOTU19105:0.00346)0.790:0.0064,New.CleanUp.ReferenceOTU14092:0.07339)0.841:0.00663)0.873:0.00829)0.800:0.00679,(New.CleanUp.ReferenceOTU22800:0.03582,((((((New.CleanUp.ReferenceOTU9196:0.0305,((New.CleanUp.ReferenceOTU18042:0.01894,New.CleanUp.ReferenceOTU4795:0.01657)0.812:0.0124,(New.CleanUp.ReferenceOTU6772:0.00926,New.CleanUp.ReferenceOTU20074:0.03776)0.768:0.00886)0.962:0.02715)0.677:0.00243,((((((New.CleanUp.ReferenceOTU23230:0.00267,(New.CleanUp.ReferenceOTU13540:0.00014,New.CleanUp.ReferenceOTU5238:0.00014)1.000:0.00014)0.883:0.00537,New.CleanUp.ReferenceOTU20457:0.02216)0.779:0.00287,New.CleanUp.ReferenceOTU10053:0.0267)0.916:0.00014,New.CleanUp.ReferenceOTU13637:0.03544)0.932:0.01667,((New.CleanUp.ReferenceOTU17059:0.03951,(New.CleanUp.ReferenceOTU13674:0.04671,New.CleanUp.ReferenceOTU202:0.00016)0.853:0.02825)0.615:0.02092,(((((New.CleanUp.ReferenceOTU87:0.01399,New.CleanUp.ReferenceOTU13017:0.12462)0.989:0.0672,New.CleanUp.ReferenceOTU8837:0.00014)0.110:0.00016,211820:0.00014)0.878:0.01165,((New.CleanUp.ReferenceOTU22201:0.01207,(New.CleanUp.ReferenceOTU20789:0.04907,(New.CleanUp.ReferenceOTU1715:0.05352,New.CleanUp.ReferenceOTU21702:0.03709)0.901:0.06532)0.626:0.00674)0.896:0.01424,(((((214392:0.00014,New.CleanUp.ReferenceOTU23805:0.01498)0.000:0.00015,416078:0.00014)0.096:0.0001,New.CleanUp.ReferenceOTU11388:0.0057)0.961:0.02984,New.CleanUp.ReferenceOTU10115:0.02695)0.769:0.00812,((416043:0.00014,((New.CleanUp.ReferenceOTU16722:0.02322,((New.CleanUp.ReferenceOTU22678:0.02213,(New.CleanUp.ReferenceOTU14632:0.00546,New.CleanUp.ReferenceOTU18959:0.01474)0.930:0.00015)0.992:0.02067,((New.CleanUp.ReferenceOTU15903:0.01098,(New.CleanUp.ReferenceOTU11862:0.00986,(New.CleanUp.ReferenceOTU11646:0.00015,New.CleanUp.ReferenceOTU19422:0.08992)0.809:0.00802)0.913:0.01214)0.787:0.00291,(((New.CleanUp.ReferenceOTU22620:0.0138,New.CleanUp.ReferenceOTU4511:0.01955)0.779:0.01352,(New.CleanUp.ReferenceOTU13284:0.01701,(New.CleanUp.ReferenceOTU15157:0.01518,New.CleanUp.ReferenceOTU22864:0.02243)0.002:0.00681)0.675:0.00424)0.763:0.00356,(New.CleanUp.ReferenceOTU3335:0.01718,(174791:0.0057,(New.CleanUp.ReferenceOTU20844:0.00014,New.CleanUp.ReferenceOTU7290:0.05011)0.193:0.00011)0.396:0.01794)0.953:0.00015)0.907:0.00685)0.988:0.00016)0.709:0.00011)0.689:0.00182,(((New.CleanUp.ReferenceOTU13758:0.00015,New.CleanUp.ReferenceOTU2094:0.01584)0.820:0.00386,New.CleanUp.ReferenceOTU6879:0.00558)0.540:0.00015,((New.CleanUp.ReferenceOTU233:0.00601,(New.CleanUp.ReferenceOTU6543:0.01816,((New.CleanUp.ReferenceOTU3918:0.03533,(New.CleanUp.ReferenceOTU9203:0.0371,New.CleanUp.ReferenceOTU17555:0.00701)0.717:0.00483)0.225:0.00015,New.CleanUp.ReferenceOTU15963:0.07276)0.984:0.02763)0.790:0.00543)0.761:0.00236,((New.CleanUp.ReferenceOTU8820:0.00903,(New.CleanUp.ReferenceOTU5567:0.01138,(New.CleanUp.ReferenceOTU13451:0.02464,New.CleanUp.ReferenceOTU9214:0.00015)0.942:0.03384)0.937:0.00016)0.762:0.00302,New.CleanUp.ReferenceOTU2969:0.01726)0.986:0.0203)0.485:0.00286)0.971:0.01179)0.117:0.00274)0.007:0.0001,(((New.CleanUp.ReferenceOTU17457:0.01314,New.CleanUp.ReferenceOTU9368:0.04665)0.837:0.01996,(212170:0.00491,((New.CleanUp.ReferenceOTU1514:0.0088,(New.CleanUp.ReferenceOTU11022:0.03047,New.CleanUp.ReferenceOTU2381:0.01594)0.128:0.02461)0.856:0.02255,(187959:0.00444,((((New.CleanUp.ReferenceOTU10832:0.02126,205134:0.00682)0.616:0.00186,276629:0.00585)0.739:0.00342,216279:0.00299)0.078:0.00013,343853:0.00014)0.451:0.00413)0.026:0.0002)0.007:0.00608)0.043:0.00027)0.509:0.00015,187294:0.00016)0.607:0.00016)0.948:0.00814)0.642:0.00011)0.822:0.00524)0.768:0.00186,(New.CleanUp.ReferenceOTU19033:0.04356,(New.CleanUp.ReferenceOTU13289:0.01415,(New.CleanUp.ReferenceOTU23118:0.00016,((New.CleanUp.ReferenceOTU5707:0.13023,New.CleanUp.ReferenceOTU366:0.11562)0.263:0.08824,(New.CleanUp.ReferenceOTU22149:0.11566,New.CleanUp.ReferenceOTU17531:0.04611)0.755:0.00864)0.885:0.00014)0.812:0.02968)0.930:0.01936)0.681:0.00457)0.323:0.00771)0.894:0.01678)0.972:0.03422,New.CleanUp.ReferenceOTU22798:0.05888)0.761:0.00863)0.978:0.02375,(New.CleanUp.ReferenceOTU19919:0.09559,New.CleanUp.ReferenceOTU3544:0.00014)0.826:0.01509)0.914:0.01155,((New.CleanUp.ReferenceOTU5219:0.0585,(New.CleanUp.ReferenceOTU14206:0.00014,(New.CleanUp.ReferenceOTU20494:0.00014,New.CleanUp.ReferenceOTU6804:0.06341)0.997:0.03904)0.963:0.03328)0.850:0.01774,New.CleanUp.ReferenceOTU8316:0.02318)0.857:0.00015)0.870:0.0064,New.CleanUp.ReferenceOTU16567:0.00128)0.953:0.02788,New.CleanUp.ReferenceOTU2866:0.07786)0.280:0.00952)0.851:0.01264)0.994:0.02368,(New.CleanUp.ReferenceOTU5712:0.0135,(New.CleanUp.ReferenceOTU16311:0.09191,New.CleanUp.ReferenceOTU12515:0.05448)0.910:0.04669)0.794:0.01268)0.726:0.00296)0.921:0.01641,New.CleanUp.ReferenceOTU19269:0.04114)0.765:0.00597,(New.CleanUp.ReferenceOTU18480:0.02413,New.CleanUp.ReferenceOTU2466:0.0332)0.749:0.02162)0.752:0.00448)0.816:0.00656)0.580:0.02317)0.887:0.01603,(New.CleanUp.ReferenceOTU3075:0.00308,New.CleanUp.ReferenceOTU4233:0.04148)0.971:0.01797)0.488:0.00014,New.CleanUp.ReferenceOTU14550:0.02807)0.920:0.0183)0.856:0.01525,(((New.CleanUp.ReferenceOTU14532:0.02966,New.CleanUp.ReferenceOTU14534:0.05798)0.795:0.04154,(New.CleanUp.ReferenceOTU8696:0.02905,(New.CleanUp.ReferenceOTU15285:0.04103,New.CleanUp.ReferenceOTU11778:0.04573)0.820:0.026)0.966:0.08122)0.827:0.04148,((((((New.CleanUp.ReferenceOTU1088:0.00016,New.CleanUp.ReferenceOTU18893:0.0605)0.905:0.03287,(New.CleanUp.ReferenceOTU12000:0.02261,New.CleanUp.ReferenceOTU21158:0.01721)0.767:0.01304)0.955:0.0671,(((((New.CleanUp.ReferenceOTU338:0.06522,(((((New.CleanUp.ReferenceOTU6563:0.03404,New.CleanUp.ReferenceOTU1186:0.01692)0.797:0.00828,(New.CleanUp.ReferenceOTU16445:0.01616,(New.CleanUp.ReferenceOTU14042:0.11813,(New.CleanUp.ReferenceOTU11823:0.00982,((((((New.CleanUp.ReferenceOTU11000:0.01793,(New.CleanUp.ReferenceOTU14993:0.01801,(New.CleanUp.ReferenceOTU21832:0.00717,New.CleanUp.ReferenceOTU6778:0.00543)0.926:0.01741)0.853:0.00745)0.796:0.00637,(New.CleanUp.ReferenceOTU10982:0.02724,((((New.CleanUp.ReferenceOTU8173:0.00014,New.CleanUp.ReferenceOTU139:0.02273)0.999:0.00015,(((New.CleanUp.ReferenceOTU19248:0.02694,New.CleanUp.ReferenceOTU19914:0.00014)0.991:0.02744,New.CleanUp.ReferenceOTU9985:0.00015)1.000:0.00351,New.CleanUp.ReferenceOTU6702:0.02039)1.000:0.00211)0.941:0.01131,(New.CleanUp.ReferenceOTU15165:0.03179,(New.CleanUp.ReferenceOTU13947:0.00472,New.CleanUp.ReferenceOTU6157:0.02598)0.054:0.00035)0.863:0.02147)0.918:0.00059,New.CleanUp.ReferenceOTU23176:0.01922)0.089:0.00011)0.787:0.00014)0.954:0.0105,(New.CleanUp.ReferenceOTU20326:0.00881,(((((New.CleanUp.ReferenceOTU14355:0.02485,New.CleanUp.ReferenceOTU9208:0.01277)0.109:0.00012,New.CleanUp.ReferenceOTU23759:0.01503)0.426:0.00014,New.CleanUp.ReferenceOTU20164:0.00507)0.000:0.0001,(New.CleanUp.ReferenceOTU12727:0.03241,New.CleanUp.ReferenceOTU21790:0.00583)0.781:0.03249)0.144:0.00023,New.CleanUp.ReferenceOTU10779:0.00523)0.826:0.00546)0.545:0.00027)0.725:0.0017,(New.CleanUp.ReferenceOTU1844:0.00014,(New.CleanUp.ReferenceOTU18704:0.01107,New.CleanUp.ReferenceOTU19607:0.02806)0.372:0.00016)0.831:0.00678)0.623:0.00475,((((((((New.CleanUp.ReferenceOTU19267:0.01443,(New.CleanUp.ReferenceOTU11838:0.00587,New.CleanUp.ReferenceOTU6017:0.0239)0.563:0.00323)0.149:0.00271,430219:0.00014)0.006:0.00031,(New.CleanUp.ReferenceOTU2930:0.02391,New.CleanUp.ReferenceOTU3806:0.00015)0.990:0.02169)0.870:0.00649,(((New.CleanUp.ReferenceOTU1553:0.03999,New.CleanUp.ReferenceOTU17747:0.00016)0.993:0.03181,New.CleanUp.ReferenceOTU15479:0.00016)1.000:0.06773,(New.CleanUp.ReferenceOTU1842:0.04007,(New.CleanUp.ReferenceOTU7335:0.01653,(New.CleanUp.ReferenceOTU20011:0.04691,New.CleanUp.ReferenceOTU22322:0.01213)0.890:0.01651)0.437:0.00335)0.855:0.00674)0.792:0.00662)0.752:0.00361,(New.CleanUp.ReferenceOTU4946:0.00014,((((New.CleanUp.ReferenceOTU20016:0.00015,(New.CleanUp.ReferenceOTU15191:0.01382,(New.CleanUp.ReferenceOTU11931:0.03403,((New.CleanUp.ReferenceOTU3066:0.00838,New.CleanUp.ReferenceOTU8676:0.03883)1.000:0.00016,(New.CleanUp.ReferenceOTU17730:0.00014,((((New.CleanUp.ReferenceOTU14408:0.01631,New.CleanUp.ReferenceOTU9468:0.00724)0.969:0.00014,((New.CleanUp.ReferenceOTU23241:0.00015,(New.CleanUp.ReferenceOTU13995:0.01981,New.CleanUp.ReferenceOTU21733:0.01841)0.925:0.01801)0.872:0.00434,(New.CleanUp.ReferenceOTU4002:0.01133,New.CleanUp.ReferenceOTU86:0.04119)0.933:0.00015)0.981:0.03032)0.181:0.01604,New.CleanUp.ReferenceOTU23718:0.01696)0.983:0.02852,(((New.CleanUp.ReferenceOTU1614:0.01829,(New.CleanUp.ReferenceOTU12160:0.00897,New.CleanUp.ReferenceOTU13817:0.01372)0.959:0.01866)0.732:0.00531,New.CleanUp.ReferenceOTU9029:0.0143)0.450:0.01027,(New.CleanUp.ReferenceOTU4409:0.01902,New.CleanUp.ReferenceOTU12867:0.06055)0.766:0.01342)0.815:0.0118)0.687:0.00207)0.966:0.01071)0.879:0.00704)0.864:0.00015)0.975:0.01429)0.998:0.00015,((New.CleanUp.ReferenceOTU2105:0.00015,(New.CleanUp.ReferenceOTU3520:0.01418,New.CleanUp.ReferenceOTU10690:0.03492)0.907:0.01733)0.681:0.00016,New.CleanUp.ReferenceOTU8332:0.00477)0.999:0.03631)0.047:0.00227,New.CleanUp.ReferenceOTU23104:0.04397)0.159:0.00027,New.CleanUp.ReferenceOTU22038:0.0056)0.233:0.00014)0.065:0.00019)0.407:0.00024,New.CleanUp.ReferenceOTU11008:0.02404)0.145:0.0027,New.CleanUp.ReferenceOTU14008:0.00837)0.011:0.00015,New.CleanUp.ReferenceOTU18626:0.0273)0.763:0.00445)0.575:0.01275,(New.CleanUp.ReferenceOTU17021:0.04476,(New.CleanUp.ReferenceOTU11869:0.00503,(((New.CleanUp.ReferenceOTU14505:0.00014,New.CleanUp.ReferenceOTU7436:0.0782)0.955:0.0284,New.CleanUp.ReferenceOTU15684:0.00016)0.796:0.00321,(((New.CleanUp.ReferenceOTU14494:0.04565,New.CleanUp.ReferenceOTU3141:0.04291)0.860:0.02377,New.CleanUp.ReferenceOTU21133:0.06661)0.847:0.01268,(New.CleanUp.ReferenceOTU16863:0.0617,(New.CleanUp.ReferenceOTU20363:0.01685,New.CleanUp.ReferenceOTU2153:0.005)0.943:0.02026)0.659:0.00375)0.895:0.0114)0.772:0.00721)0.759:0.00592)0.978:0.04128)0.961:0.04926)0.805:0.02149)0.805:0.03353)0.065:0.01777)0.056:0.0001,New.CleanUp.ReferenceOTU1334:0.00467)0.893:0.00924,(New.CleanUp.ReferenceOTU4196:0.04481,((New.CleanUp.ReferenceOTU20297:0.01565,New.CleanUp.ReferenceOTU5799:0.05542)0.890:0.04249,(New.CleanUp.ReferenceOTU1070:0.02915,New.CleanUp.ReferenceOTU6952:0.05827)0.515:0.00734)0.450:0.02442)0.789:0.00615)0.972:0.02182,New.CleanUp.ReferenceOTU23019:0.00816)0.978:0.03785)0.818:0.01067,216155:0.03415)0.898:0.01151,(((New.CleanUp.ReferenceOTU14458:0.00688,New.CleanUp.ReferenceOTU22861:0.04882)0.787:0.00352,((New.CleanUp.ReferenceOTU13074:0.01509,((New.CleanUp.ReferenceOTU12565:0.0457,New.CleanUp.ReferenceOTU1701:0.02374)0.660:0.00014,New.CleanUp.ReferenceOTU3505:0.08307)0.961:0.02143)0.853:0.01962,New.CleanUp.ReferenceOTU21799:0.02596)0.774:0.00693)0.906:0.01043,(((New.CleanUp.ReferenceOTU5114:0.06065,New.CleanUp.ReferenceOTU18763:0.00321)0.763:0.00603,New.CleanUp.ReferenceOTU17205:0.03393)0.833:0.01009,(New.CleanUp.ReferenceOTU20235:0.01025,New.CleanUp.ReferenceOTU16940:0.08673)0.000:0.0001)0.743:0.00444)0.837:0.00647)0.734:0.00234,New.CleanUp.ReferenceOTU12584:0.0445)0.000:0.00015,((((New.CleanUp.ReferenceOTU12793:0.05375,New.CleanUp.ReferenceOTU13129:0.0371)0.666:0.05208,(((New.CleanUp.ReferenceOTU12148:0.04371,((New.CleanUp.ReferenceOTU14551:0.0,New.CleanUp.ReferenceOTU1816:0.0):0.01095,(New.CleanUp.ReferenceOTU4576:0.05107,(New.CleanUp.ReferenceOTU3659:0.00747,(New.CleanUp.ReferenceOTU1813:0.03902,(New.CleanUp.ReferenceOTU1811:0.02545,New.CleanUp.ReferenceOTU5204:0.02507)0.892:0.01572)0.915:0.01905)0.616:0.00667)0.000:0.00015)0.791:0.00806)0.000:0.00015,New.CleanUp.ReferenceOTU19466:0.15961)0.729:0.01683,New.CleanUp.ReferenceOTU3057:0.05272)0.646:0.00801)0.983:0.08997,(New.CleanUp.ReferenceOTU15362:0.0183,New.CleanUp.ReferenceOTU333:0.04839)0.929:0.04848)0.869:0.01814,New.CleanUp.ReferenceOTU12163:0.02371)0.971:0.03622)0.869:0.02679)0.555:0.01322,((New.CleanUp.ReferenceOTU1444:0.05949,New.CleanUp.ReferenceOTU5915:0.05482)0.906:0.0372,(New.CleanUp.ReferenceOTU10882:0.02512,New.CleanUp.ReferenceOTU19074:0.04291)0.755:0.04227)0.946:0.04655)0.746:0.00525,((New.CleanUp.ReferenceOTU10781:0.00014,((New.CleanUp.ReferenceOTU5913:0.05305,(New.CleanUp.ReferenceOTU19789:0.00964,(New.CleanUp.ReferenceOTU14725:0.00014,(New.CleanUp.ReferenceOTU17959:0.01725,New.CleanUp.ReferenceOTU20746:0.06357)0.751:0.00375)0.907:0.00829)0.692:0.00015)0.860:0.00915,New.CleanUp.ReferenceOTU7275:0.01166)0.938:0.01126)0.000:0.00409,((New.CleanUp.ReferenceOTU16832:0.01577,New.CleanUp.ReferenceOTU20026:0.14337)0.894:0.04359,New.CleanUp.ReferenceOTU1148:0.05144)0.817:0.02295)0.767:0.00277)0.718:0.00306,New.CleanUp.ReferenceOTU20929:0.03824)0.980:0.03104)0.864:0.01556)0.821:0.05591)0.925:0.05457,((New.CleanUp.ReferenceOTU10599:0.12174,((New.CleanUp.ReferenceOTU7241:0.03509,(New.CleanUp.ReferenceOTU14005:0.01301,New.CleanUp.ReferenceOTU10143:0.08677)0.988:0.06973)0.771:0.01524,((New.CleanUp.ReferenceOTU17890:0.0271,((New.CleanUp.ReferenceOTU79:0.07153,(((New.CleanUp.ReferenceOTU11362:0.03453,194043:0.0259)0.737:0.00778,(New.CleanUp.ReferenceOTU13972:0.00014,New.CleanUp.ReferenceOTU11360:0.04261)0.799:0.00608)0.638:0.01189,(New.CleanUp.ReferenceOTU15682:0.00853,(New.CleanUp.ReferenceOTU15792:0.01374,New.CleanUp.ReferenceOTU22583:0.00016)0.983:0.06631)0.544:0.00016)0.521:0.01302)0.860:0.01745,((((((New.CleanUp.ReferenceOTU22940:0.00678,(New.CleanUp.ReferenceOTU22229:0.00015,New.CleanUp.ReferenceOTU11338:0.06151)0.731:0.01035)0.921:0.0285,(New.CleanUp.ReferenceOTU8743:0.05904,(New.CleanUp.ReferenceOTU5294:0.00015,(New.CleanUp.ReferenceOTU7810:0.04709,(New.CleanUp.ReferenceOTU22110:0.01111,((New.CleanUp.ReferenceOTU11986:0.00903,(((((New.CleanUp.ReferenceOTU8197:0.01433,(New.CleanUp.ReferenceOTU19782:0.16529,New.CleanUp.ReferenceOTU8888:0.0374)0.972:0.09472)0.787:0.03154,(New.CleanUp.ReferenceOTU1495:0.0201,New.CleanUp.ReferenceOTU16855:0.01596)0.417:0.00513)0.746:0.00474,((New.CleanUp.ReferenceOTU17788:0.01555,New.CleanUp.ReferenceOTU22635:0.01852)0.928:0.03466,(New.CleanUp.ReferenceOTU430:0.03548,((New.CleanUp.ReferenceOTU18721:0.02762,((New.CleanUp.ReferenceOTU20632:0.06473,New.CleanUp.ReferenceOTU9115:0.04302)0.339:0.00016,(New.CleanUp.ReferenceOTU15302:0.02679,((New.ReferenceOTU30:0.0257,New.CleanUp.ReferenceOTU15375:0.04999)0.306:0.00544,((New.CleanUp.ReferenceOTU15641:0.03188,(((((New.CleanUp.ReferenceOTU2972:0.00014,(New.CleanUp.ReferenceOTU10997:0.00482,(New.CleanUp.ReferenceOTU22492:0.00015,New.CleanUp.ReferenceOTU15303:0.05882)0.911:0.02148)0.520:0.03642)0.750:0.00014,((New.CleanUp.ReferenceOTU20301:0.01226,(New.CleanUp.ReferenceOTU8121:0.05841,New.CleanUp.ReferenceOTU1533:0.04985)0.790:0.01099)0.993:0.04269,New.ReferenceOTU14:0.00016)0.180:0.00014)0.902:0.04384,(New.CleanUp.ReferenceOTU12370:0.02119,New.CleanUp.ReferenceOTU18570:0.02578)0.734:0.00682)0.218:0.0367,New.CleanUp.ReferenceOTU11435:0.05802)0.299:0.00365,New.CleanUp.ReferenceOTU4940:0.02109)0.841:0.01267)0.026:0.00657,New.CleanUp.ReferenceOTU5388:0.0983)0.220:0.0001)0.895:0.01709)0.724:0.01311)0.198:0.0001)0.904:0.01096,(((New.CleanUp.ReferenceOTU15131:0.00015,New.CleanUp.ReferenceOTU16054:0.01705)0.752:0.00566,(New.CleanUp.ReferenceOTU11744:0.00706,New.CleanUp.ReferenceOTU13201:0.02277)0.758:0.00569)0.931:0.01826,(New.CleanUp.ReferenceOTU23774:0.03364,((((((New.CleanUp.ReferenceOTU15723:0.02922,New.CleanUp.ReferenceOTU472:0.02276)0.864:0.03147,(New.CleanUp.ReferenceOTU23451:0.01527,(New.CleanUp.ReferenceOTU6856:0.00014,(New.CleanUp.ReferenceOTU1863:0.01059,(New.CleanUp.ReferenceOTU1067:0.0064,(New.CleanUp.ReferenceOTU2604:0.08199,New.CleanUp.ReferenceOTU5205:0.03107)0.721:0.01109)0.138:0.00014)0.901:0.00862)0.775:0.00857)0.910:0.0278)0.898:0.02405,New.CleanUp.ReferenceOTU21687:0.0102)0.608:0.00177,New.CleanUp.ReferenceOTU15509:0.03247)0.889:0.00016,(New.CleanUp.ReferenceOTU3216:0.05949,(((((((((New.CleanUp.ReferenceOTU14946:0.00014,(New.ReferenceOTU5:0.02183,(New.CleanUp.ReferenceOTU6139:0.03218,(((((New.CleanUp.ReferenceOTU13966:0.00733,New.CleanUp.ReferenceOTU3414:0.00586)0.892:0.02032,New.CleanUp.ReferenceOTU10216:0.02345)0.624:0.00374,(((New.CleanUp.ReferenceOTU7867:0.01564,((((New.CleanUp.ReferenceOTU13430:0.00015,New.CleanUp.ReferenceOTU19485:0.04988)0.942:0.04843,New.CleanUp.ReferenceOTU6994:0.00509)0.922:0.01643,((((New.CleanUp.ReferenceOTU13160:0.00781,New.CleanUp.ReferenceOTU13442:0.01409)0.886:0.01912,New.CleanUp.ReferenceOTU22042:0.00014)0.878:0.00722,(New.CleanUp.ReferenceOTU22136:0.00358,New.CleanUp.ReferenceOTU19989:0.00837)0.969:0.00236)0.209:0.00014,(New.CleanUp.ReferenceOTU22060:0.05737,New.CleanUp.ReferenceOTU5639:0.00632)0.879:0.0127)0.172:0.00014)0.828:0.01474,((New.CleanUp.ReferenceOTU13804:0.02036,(New.CleanUp.ReferenceOTU1656:0.01093,New.CleanUp.ReferenceOTU5142:0.07351)0.860:0.02134)0.947:0.03619,New.CleanUp.ReferenceOTU15908:0.00539)0.897:0.01519)0.946:0.04527)0.846:0.00014,(New.CleanUp.ReferenceOTU3379:0.02725,New.CleanUp.ReferenceOTU4861:0.04352)0.748:0.00879)0.912:0.00777,(New.CleanUp.ReferenceOTU10819:0.00522,New.CleanUp.ReferenceOTU11708:0.05987)0.929:0.00015)0.912:0.01349)0.254:0.00014,((((New.CleanUp.ReferenceOTU20150:0.00852,New.CleanUp.ReferenceOTU22421:0.00642)0.811:0.0085,(New.CleanUp.ReferenceOTU15983:0.03376,New.CleanUp.ReferenceOTU20925:0.01569)0.108:0.00015)0.467:0.00016,(((New.CleanUp.ReferenceOTU10778:0.03125,New.CleanUp.ReferenceOTU3037:0.02292)0.905:0.00015,New.CleanUp.ReferenceOTU22817:0.05045)0.828:0.01308,(New.CleanUp.ReferenceOTU17587:0.06268,New.CleanUp.ReferenceOTU2031:0.0537)0.307:0.00265)0.541:0.00256)0.871:0.01039,New.CleanUp.ReferenceOTU6137:0.04156)0.630:0.01131)0.911:0.02472,New.CleanUp.ReferenceOTU52:0.03596)0.163:0.00113)0.939:0.0363)0.209:0.00752)0.031:0.00012,((((New.CleanUp.ReferenceOTU8513:0.07954,(New.CleanUp.ReferenceOTU1020:0.05167,(New.CleanUp.ReferenceOTU12526:0.03457,New.CleanUp.ReferenceOTU2542:0.02546)0.200:0.00145)0.000:0.00012)0.461:0.00012,New.CleanUp.ReferenceOTU4081:0.008)0.505:0.00421,New.CleanUp.ReferenceOTU4085:0.05588)0.934:0.02582,((((New.CleanUp.ReferenceOTU22284:0.04293,((New.CleanUp.ReferenceOTU19681:0.01051,New.CleanUp.ReferenceOTU20864:0.00806)0.923:0.0303,(New.CleanUp.ReferenceOTU150:0.00014,New.CleanUp.ReferenceOTU23162:0.02723)0.058:0.00015)0.911:0.00014)0.941:0.04111,((((New.CleanUp.ReferenceOTU21984:0.06328,New.CleanUp.ReferenceOTU4306:0.00314)0.237:0.00287,New.CleanUp.ReferenceOTU14862:0.05156)0.846:0.0169,New.CleanUp.ReferenceOTU1416:0.04751)0.735:0.01146,(New.CleanUp.ReferenceOTU12240:0.02733,New.CleanUp.ReferenceOTU3767:0.02362)0.097:0.0001)0.961:0.01676)0.333:0.00014,((((New.CleanUp.ReferenceOTU21221:0.00015,New.CleanUp.ReferenceOTU22942:0.03182)0.847:0.00801,(New.CleanUp.ReferenceOTU22866:0.00764,New.CleanUp.ReferenceOTU551:0.12478)0.874:0.02164)0.516:0.00015,((New.CleanUp.ReferenceOTU7037:0.00875,New.CleanUp.ReferenceOTU11115:0.00014)0.889:0.01541,New.CleanUp.ReferenceOTU10425:0.02198)0.880:0.00015)0.379:0.00014,(New.CleanUp.ReferenceOTU3765:0.0328,New.CleanUp.ReferenceOTU4667:0.03832)0.950:0.03089)0.993:0.04863)0.334:0.00015,(((New.CleanUp.ReferenceOTU4815:0.06327,New.CleanUp.ReferenceOTU8098:0.06114)0.758:0.02206,New.CleanUp.ReferenceOTU5231:0.01575)0.837:0.01213,(New.CleanUp.ReferenceOTU19978:0.02714,New.CleanUp.ReferenceOTU9720:0.00015)0.971:0.05418)0.938:0.02819)0.757:0.01276)0.913:0.02225)0.009:0.00011,New.CleanUp.ReferenceOTU2893:0.01804)0.484:0.01986,New.CleanUp.ReferenceOTU7117:0.09631)0.001:0.00012,New.CleanUp.ReferenceOTU18500:0.00014)0.612:0.0173,New.CleanUp.ReferenceOTU9020:0.02406)0.362:0.01842,3013444:0.00014)0.230:0.00015,((New.CleanUp.ReferenceOTU22347:0.03138,New.CleanUp.ReferenceOTU23941:0.00014)0.930:0.01704,(((New.CleanUp.ReferenceOTU22621:0.03442,New.CleanUp.ReferenceOTU7781:0.03446)0.864:0.01765,New.CleanUp.ReferenceOTU13499:0.04112)0.779:0.00758,(New.CleanUp.ReferenceOTU14849:0.00016,New.CleanUp.ReferenceOTU11537:0.00014)0.856:0.02408)0.752:0.00766)0.516:0.01379)0.715:0.00015,New.CleanUp.ReferenceOTU5301:0.00593)0.832:0.0139)0.701:0.00012)0.734:0.00524,((New.CleanUp.ReferenceOTU19508:0.00745,New.CleanUp.ReferenceOTU2646:0.02613)0.847:0.01291,(New.CleanUp.ReferenceOTU782:0.01513,(New.CleanUp.ReferenceOTU7673:0.01627,((New.CleanUp.ReferenceOTU8141:0.02581,(New.CleanUp.ReferenceOTU141:0.01389,((New.CleanUp.ReferenceOTU23811:0.00016,New.CleanUp.ReferenceOTU7188:0.05971)0.705:0.03842,New.CleanUp.ReferenceOTU3801:0.06505)0.227:0.00014)0.491:0.00016)0.872:0.02615,(New.CleanUp.ReferenceOTU17856:0.03417,New.CleanUp.ReferenceOTU11026:0.03705)0.897:0.05265)0.657:0.00016)0.925:0.03716)0.223:0.00014)0.944:0.02917)0.813:0.01031)0.057:0.00015)0.899:0.00015)0.374:0.00015)0.772:0.00734)0.779:0.00783)0.786:0.00305,New.CleanUp.ReferenceOTU15562:0.01456)0.787:0.00292,(New.CleanUp.ReferenceOTU1103:0.03005,(New.CleanUp.ReferenceOTU3383:0.03231,New.CleanUp.ReferenceOTU8222:0.07461)0.761:0.00015)0.774:0.01399)0.872:0.01125)0.706:0.00454,((New.CleanUp.ReferenceOTU11140:0.02611,(((New.CleanUp.ReferenceOTU9453:0.0642,((New.CleanUp.ReferenceOTU1162:0.06051,((New.CleanUp.ReferenceOTU1028:0.05585,New.CleanUp.ReferenceOTU10941:0.02549)0.958:0.00014,(New.CleanUp.ReferenceOTU2046:0.05481,(((New.CleanUp.ReferenceOTU718:0.04423,New.CleanUp.ReferenceOTU10893:0.05356)0.749:0.00766,New.CleanUp.ReferenceOTU14961:0.00183)0.066:0.00224,((New.CleanUp.ReferenceOTU23466:0.09154,New.CleanUp.ReferenceOTU5476:0.02165)0.852:0.01405,(New.ReferenceOTU65:0.00014,((New.CleanUp.ReferenceOTU6830:0.04941,New.CleanUp.ReferenceOTU11634:0.00015)0.754:0.00519,New.CleanUp.ReferenceOTU8931:0.05742)0.884:0.01537)0.944:0.00015)0.986:0.05088)0.720:0.00317)0.764:0.00217)0.906:0.02338)0.769:0.00865,(New.CleanUp.ReferenceOTU20967:0.01719,New.CleanUp.ReferenceOTU929:0.01669)0.889:0.01725)0.779:0.00909)0.985:0.03801,New.CleanUp.ReferenceOTU6577:0.00014)1.000:0.07181,(((New.CleanUp.ReferenceOTU10670:0.02473,New.CleanUp.ReferenceOTU13662:0.00014)0.950:0.02073,((New.CleanUp.ReferenceOTU20534:0.01755,(New.CleanUp.ReferenceOTU19446:0.04319,New.CleanUp.ReferenceOTU4111:0.00014)0.762:0.00551)0.942:0.02026,(New.CleanUp.ReferenceOTU17243:0.02857,(New.CleanUp.ReferenceOTU9560:0.01684,New.CleanUp.ReferenceOTU11987:0.02945)0.076:0.00015)0.966:0.02323)0.400:0.00015)0.893:0.02494,New.CleanUp.ReferenceOTU4174:0.02572)0.309:0.00014)0.931:0.03277)0.616:0.00873,New.CleanUp.ReferenceOTU23725:0.05872)0.854:0.01097)1.000:0.05601)0.976:0.04473)0.991:0.03933)0.862:0.00867)0.312:0.0051)0.913:0.0221,(New.CleanUp.ReferenceOTU12934:0.02338,((New.CleanUp.ReferenceOTU11912:0.07057,New.CleanUp.ReferenceOTU16272:0.00014)0.934:0.03134,(New.CleanUp.ReferenceOTU4595:0.00014,(New.CleanUp.ReferenceOTU22924:0.08825,New.CleanUp.ReferenceOTU5749:0.07261)0.851:0.04219)0.808:0.07015)0.397:0.00015)0.773:0.01145)0.806:0.00676,(((((((New.CleanUp.ReferenceOTU23294:0.04191,(206633:0.00014,New.CleanUp.ReferenceOTU1402:0.03267)0.757:0.00619)0.751:0.00989,New.CleanUp.ReferenceOTU13230:0.03669)0.179:0.00015,384555:0.00014)0.000:0.0001,185162:0.00837)0.181:0.00625,(New.CleanUp.ReferenceOTU18560:0.02432,New.CleanUp.ReferenceOTU4466:0.06088)0.764:0.02679)0.888:0.01034,(New.CleanUp.ReferenceOTU8095:0.01287,New.CleanUp.ReferenceOTU921:0.01513)0.743:0.0039)0.631:0.0027,(((New.CleanUp.ReferenceOTU16581:0.04297,New.CleanUp.ReferenceOTU17615:0.00014)0.940:0.03974,(New.CleanUp.ReferenceOTU17634:0.00682,((New.CleanUp.ReferenceOTU2868:0.04852,New.CleanUp.ReferenceOTU9672:0.0167)0.895:0.02804,(New.CleanUp.ReferenceOTU23037:0.05023,New.CleanUp.ReferenceOTU18305:0.01698)0.749:0.00843)0.959:0.05552)0.861:0.0388)0.744:0.03748,((New.CleanUp.ReferenceOTU2326:0.05663,New.CleanUp.ReferenceOTU1329:0.0182)0.827:0.02791,New.CleanUp.ReferenceOTU8511:0.02015)0.787:0.01057)0.587:0.02171)0.792:0.00875)0.674:0.00014,((New.CleanUp.ReferenceOTU19685:0.03255,((New.CleanUp.ReferenceOTU12668:0.03182,New.CleanUp.ReferenceOTU7462:0.01138)0.769:0.01147,New.CleanUp.ReferenceOTU5579:0.02225)0.069:0.01293)0.515:0.00014,New.CleanUp.ReferenceOTU5748:0.00838)0.899:0.00852)0.748:0.00014,((((((((174500:0.04826,New.CleanUp.ReferenceOTU4402:0.01381)0.431:0.01358,New.CleanUp.ReferenceOTU13827:0.00014)0.839:0.00671,((New.CleanUp.ReferenceOTU23096:0.01405,New.CleanUp.ReferenceOTU14625:0.02278)0.774:0.00432,(New.CleanUp.ReferenceOTU16582:0.00838,(New.CleanUp.ReferenceOTU17281:0.01767,New.CleanUp.ReferenceOTU5846:0.00302)0.683:0.0057)0.002:0.0003)0.856:0.00849)0.858:0.01088,(New.CleanUp.ReferenceOTU11647:0.00016,(New.CleanUp.ReferenceOTU2540:0.0084,New.CleanUp.ReferenceOTU8291:0.00014)0.850:0.00499)0.990:0.02491)0.868:0.00732,((New.CleanUp.ReferenceOTU11273:0.00014,(New.CleanUp.ReferenceOTU19432:0.00883,New.CleanUp.ReferenceOTU23400:0.00016)0.896:0.00441)0.955:0.01315,(New.CleanUp.ReferenceOTU23518:0.00876,(New.CleanUp.ReferenceOTU18176:0.00015,New.CleanUp.ReferenceOTU8718:0.01365)0.846:0.00086)0.549:0.01003)0.997:0.00051)0.833:0.00015,((198604:0.00014,((((New.CleanUp.ReferenceOTU15782:0.00315,((New.CleanUp.ReferenceOTU12222:0.04147,New.CleanUp.ReferenceOTU22329:0.0132)0.770:0.01317,New.CleanUp.ReferenceOTU13569:0.00014)0.975:0.01591)0.923:0.01003,((182361:0.00629,New.CleanUp.ReferenceOTU8385:0.00892)0.877:0.0059,(((New.CleanUp.ReferenceOTU7828:0.03444,New.CleanUp.ReferenceOTU5679:0.03869)0.365:0.00513,174757:0.00545)0.778:0.02174,New.CleanUp.ReferenceOTU23042:0.00642)0.763:0.003)0.766:0.00291)0.906:0.01227,(New.CleanUp.ReferenceOTU10169:0.00691,New.CleanUp.ReferenceOTU6955:0.03564)0.937:0.01358)0.479:0.00253,New.CleanUp.ReferenceOTU20464:0.02953)0.075:0.0015)0.477:0.0001,197891:0.00014)1.000:0.0001)0.069:0.00212,New.CleanUp.ReferenceOTU5223:0.0084)0.108:0.0049,((190207:0.01416,New.CleanUp.ReferenceOTU18284:0.01864)0.910:0.01404,(New.CleanUp.ReferenceOTU6256:0.08687,(New.CleanUp.ReferenceOTU12811:0.01103,New.CleanUp.ReferenceOTU9908:0.01222)0.400:0.00914)0.284:0.00312)0.798:0.0063)0.813:0.00344)0.895:0.01197)0.173:0.00015)0.932:0.02057,New.CleanUp.ReferenceOTU20693:0.08577)0.944:0.02697)0.968:0.023)0.900:0.01415,New.CleanUp.ReferenceOTU19056:0.01738)0.686:0.00344)0.516:0.00894,New.CleanUp.ReferenceOTU18037:0.03558)0.566:0.00996)0.958:0.02332)0.999:0.0546,(((New.CleanUp.ReferenceOTU3424:0.00014,New.CleanUp.ReferenceOTU3791:0.01909)0.441:0.00014,(New.CleanUp.ReferenceOTU12328:0.01682,(((New.CleanUp.ReferenceOTU20433:0.00015,(270984:0.00015,((New.CleanUp.ReferenceOTU12215:0.00826,New.CleanUp.ReferenceOTU9304:0.01703)0.759:0.01167,New.CleanUp.ReferenceOTU17991:0.12794)0.858:0.02279)0.897:0.01682)0.992:0.04313,(New.CleanUp.ReferenceOTU17123:0.027,(303491:0.00014,(264352:0.00836,(New.CleanUp.ReferenceOTU15845:0.00015,New.CleanUp.ReferenceOTU2703:0.01824)0.485:0.00552)0.100:0.02428)0.073:0.00011)0.837:0.02033)0.747:0.00703,(199118:0.05193,New.CleanUp.ReferenceOTU12851:0.01182)0.785:0.00584)0.830:0.00014)0.933:0.02286)0.909:0.01222,New.CleanUp.ReferenceOTU8336:0.05213)0.554:0.00016)0.921:0.01661)0.798:0.00756,(((((1107652:0.0163,New.CleanUp.ReferenceOTU18574:0.01773)1.000:0.25616,(((New.CleanUp.ReferenceOTU15944:0.03686,(New.CleanUp.ReferenceOTU18110:0.00015,New.CleanUp.ReferenceOTU5102:0.00014)0.892:0.01498)0.757:0.00839,(New.CleanUp.ReferenceOTU12325:0.02747,((((((New.CleanUp.ReferenceOTU3207:0.00015,New.CleanUp.ReferenceOTU7854:0.02544)0.752:0.00477,New.CleanUp.ReferenceOTU18684:0.01585)0.998:0.06092,(((New.CleanUp.ReferenceOTU2495:0.00841,New.CleanUp.ReferenceOTU14607:0.00014)0.876:0.0054,((336214:0.00014,(((New.CleanUp.ReferenceOTU23481:0.00014,New.CleanUp.ReferenceOTU3540:0.00509)0.851:0.00946,((New.CleanUp.ReferenceOTU14392:0.04317,((175712:0.00014,(4449518:0.00426,(New.CleanUp.ReferenceOTU21381:0.00015,New.CleanUp.ReferenceOTU20221:0.00719)0.014:0.00015)0.845:0.01174)1.000:0.00014,New.CleanUp.ReferenceOTU6368:0.00014)0.804:0.00011)0.292:0.00329,(New.CleanUp.ReferenceOTU2506:0.01157,New.CleanUp.ReferenceOTU4238:0.00015)0.972:0.04157)0.941:0.01519)0.783:0.00432,New.CleanUp.ReferenceOTU523:0.00976)0.911:0.00023)0.435:0.00509,New.CleanUp.ReferenceOTU20847:0.0094)0.424:0.00278)0.271:0.00159,New.CleanUp.ReferenceOTU16658:0.01284)0.801:0.01406)0.879:0.0152,New.CleanUp.ReferenceOTU8698:0.00548)0.086:0.00557,(4389435:0.0,New.CleanUp.ReferenceOTU16919:0.0):0.00014)0.085:0.00011,((New.CleanUp.ReferenceOTU12873:0.03066,((New.CleanUp.ReferenceOTU17271:0.00955,((New.CleanUp.ReferenceOTU3263:0.00367,(New.ReferenceOTU22:0.04912,New.CleanUp.ReferenceOTU23837:0.01086)0.775:0.01249)0.967:0.03221,New.CleanUp.ReferenceOTU12550:0.01485)0.755:0.00723)1.000:0.08166,New.CleanUp.ReferenceOTU12471:0.06761)0.667:0.00289)0.677:0.00314,(New.CleanUp.ReferenceOTU10390:0.01717,(New.CleanUp.ReferenceOTU18859:0.08178,New.CleanUp.ReferenceOTU17193:0.02683)0.881:0.04024)0.982:0.05464)0.985:0.05103)0.788:0.01014)0.869:0.0115)0.434:0.00015,(New.CleanUp.ReferenceOTU9604:0.02743,(New.CleanUp.ReferenceOTU9603:0.00529,(New.CleanUp.ReferenceOTU10163:0.14777,New.CleanUp.ReferenceOTU2481:0.02108)0.785:0.02756)0.852:0.01215)0.844:0.01466)0.735:0.00973)0.873:0.01815,New.CleanUp.ReferenceOTU23016:0.01677)0.962:0.02397,New.CleanUp.ReferenceOTU9351:0.03035)0.903:0.0176,New.CleanUp.ReferenceOTU633:0.04017)0.978:0.02927)0.994:0.05107,(((New.CleanUp.ReferenceOTU696:0.00844,(4308591:0.00015,((New.CleanUp.ReferenceOTU11553:0.07174,New.CleanUp.ReferenceOTU7558:0.03617)0.657:0.04329,(New.CleanUp.ReferenceOTU13098:0.00015,New.CleanUp.ReferenceOTU7610:0.02593)0.997:0.06096)0.958:0.00014)0.781:0.00841)0.855:0.00826,(((((New.CleanUp.ReferenceOTU16354:0.07733,(New.CleanUp.ReferenceOTU14739:0.02543,New.CleanUp.ReferenceOTU23110:0.00015)0.775:0.01125)0.761:0.01054,(New.CleanUp.ReferenceOTU12854:0.03616,((New.CleanUp.ReferenceOTU11677:0.00837,(New.CleanUp.ReferenceOTU16960:0.00838,((New.CleanUp.ReferenceOTU994:0.02549,New.CleanUp.ReferenceOTU21531:0.0262)0.779:0.0265,(New.CleanUp.ReferenceOTU984:0.00838,(New.CleanUp.ReferenceOTU19834:0.00015,(New.CleanUp.ReferenceOTU9623:0.00839,(New.CleanUp.ReferenceOTU1940:0.00836,New.CleanUp.ReferenceOTU4990:0.00014)0.676:0.00015)0.901:0.00839)0.770:0.00781)0.910:0.01565)0.188:0.00014)0.000:0.00016)1.000:0.00016,((((((New.CleanUp.ReferenceOTU9909:0.00014,New.CleanUp.ReferenceOTU19731:0.05154)0.833:0.00837,((4329571:0.00761,(((New.CleanUp.ReferenceOTU15937:0.04849,New.CleanUp.ReferenceOTU20918:0.03879)0.624:0.02019,((((New.CleanUp.ReferenceOTU13712:0.04682,New.CleanUp.ReferenceOTU5760:0.00839)0.511:0.00011,New.CleanUp.ReferenceOTU10833:0.00014)0.140:0.00015,New.CleanUp.ReferenceOTU20571:0.0336)0.588:0.00964,New.CleanUp.ReferenceOTU10320:0.01302)0.707:0.01094)0.893:0.02668,((((((New.CleanUp.ReferenceOTU16514:0.02555,New.CleanUp.ReferenceOTU6644:0.06987)0.829:0.01676,New.CleanUp.ReferenceOTU13348:0.04397)0.896:0.00016,New.CleanUp.ReferenceOTU21864:0.0428)0.906:0.01692,(New.CleanUp.ReferenceOTU16741:0.01687,((New.ReferenceOTU46:0.0254,(New.CleanUp.ReferenceOTU17843:0.02583,New.CleanUp.ReferenceOTU1381:0.00014)0.262:0.00016)0.318:0.01281,(New.ReferenceOTU52:0.03474,New.CleanUp.ReferenceOTU12829:0.00014)0.906:0.01682)0.128:0.00016)0.304:0.00016)0.787:0.01285,(New.CleanUp.ReferenceOTU11214:0.02532,New.CleanUp.ReferenceOTU3749:0.00014)0.904:0.01685)0.893:0.02582,(New.CleanUp.ReferenceOTU22930:0.04093,(New.CleanUp.ReferenceOTU3257:0.01085,(New.CleanUp.ReferenceOTU4934:0.0,276149:0.0):0.00014)0.015:0.00025)0.956:0.03448)0.812:0.0116)0.026:0.00012)0.043:0.00101,(New.CleanUp.ReferenceOTU653:0.01682,New.CleanUp.ReferenceOTU19943:0.02534)0.772:0.00839)0.001:0.00011)0.682:0.0034,New.CleanUp.ReferenceOTU17345:0.00014)1.000:0.00016,(New.CleanUp.ReferenceOTU14264:0.00014,New.CleanUp.ReferenceOTU349:0.01687)0.894:0.01818)0.795:0.00358,(New.CleanUp.ReferenceOTU13717:0.1636,New.CleanUp.ReferenceOTU347:0.01684)1.000:0.00014)0.834:0.00358,New.CleanUp.ReferenceOTU14909:0.00014)0.892:0.00718)0.826:0.00695)0.702:0.00384)0.730:0.00301,(New.CleanUp.ReferenceOTU9912:0.00837,(New.CleanUp.ReferenceOTU16474:0.05174,New.CleanUp.ReferenceOTU19930:0.02543)0.753:0.00014)0.834:0.00854)0.777:0.00353,(New.CleanUp.ReferenceOTU1671:0.0606,New.CleanUp.ReferenceOTU4254:0.00016)0.977:0.03455)0.789:0.00353,(New.CleanUp.ReferenceOTU16164:0.01522,((New.CleanUp.ReferenceOTU22643:0.01424,New.CleanUp.ReferenceOTU15584:0.00014)1.000:0.00014,(((((New.CleanUp.ReferenceOTU1536:0.02787,New.CleanUp.ReferenceOTU23886:0.02692)0.746:0.00492,New.CleanUp.ReferenceOTU6598:0.01421)0.694:0.00398,New.CleanUp.ReferenceOTU16281:0.04739)0.845:0.01011,(New.CleanUp.ReferenceOTU10110:0.04109,(New.CleanUp.ReferenceOTU22812:0.02067,(New.CleanUp.ReferenceOTU22698:0.09539,New.CleanUp.ReferenceOTU6134:0.03053)0.282:0.02779)0.873:0.03246)0.879:0.01773)0.742:0.0044,(((New.CleanUp.ReferenceOTU11704:0.01239,New.CleanUp.ReferenceOTU4533:0.03508)0.753:0.0217,(New.CleanUp.ReferenceOTU5730:0.01778,((((New.CleanUp.ReferenceOTU15476:0.00016,(New.CleanUp.ReferenceOTU20526:0.0086,New.CleanUp.ReferenceOTU21958:0.0086)0.991:0.04412)0.957:0.04646,((185604:0.00776,((New.CleanUp.ReferenceOTU17541:0.02105,New.CleanUp.ReferenceOTU4625:0.00014)0.496:0.00014,(((New.CleanUp.ReferenceOTU20857:0.00604,New.CleanUp.ReferenceOTU23221:0.06506)0.240:0.01698,New.CleanUp.ReferenceOTU8043:0.01861)0.741:0.0058,((New.CleanUp.ReferenceOTU20512:0.04399,((New.CleanUp.ReferenceOTU23527:0.00753,(New.CleanUp.ReferenceOTU23528:0.01712,New.CleanUp.ReferenceOTU22667:0.04389)0.043:0.00015)0.777:0.00907,New.CleanUp.ReferenceOTU21178:0.0175)0.412:0.00928)0.618:0.00015,New.CleanUp.ReferenceOTU7201:0.01953)0.964:0.02591)0.925:0.02374)0.000:0.00031)0.070:0.00048,New.CleanUp.ReferenceOTU20529:0.03499)0.344:0.02175)0.541:0.00014,(New.CleanUp.ReferenceOTU14066:0.04911,(New.CleanUp.ReferenceOTU20818:0.00015,(New.CleanUp.ReferenceOTU3524:0.03019,New.ReferenceOTU50:0.0264)0.669:0.02202)0.957:0.03662)0.860:0.01698)0.730:0.0121,(New.CleanUp.ReferenceOTU23348:0.00444,(New.CleanUp.ReferenceOTU10588:0.05216,(New.CleanUp.ReferenceOTU8294:0.01255,(New.CleanUp.ReferenceOTU12765:0.00014,(New.CleanUp.ReferenceOTU22315:0.02165,(New.CleanUp.ReferenceOTU14359:0.01329,New.CleanUp.ReferenceOTU2932:0.01761)0.896:0.02029)0.789:0.00014)0.798:0.00987)0.758:0.01117)0.881:0.02188)0.775:0.00508)0.902:0.01862)0.865:0.01079)0.700:0.00318,(((((New.CleanUp.ReferenceOTU11096:0.01968,(New.CleanUp.ReferenceOTU8724:0.1091,(New.CleanUp.ReferenceOTU11793:0.00014,New.CleanUp.ReferenceOTU7683:0.03411)0.234:0.01811)0.943:0.06021)0.987:0.10071,New.CleanUp.ReferenceOTU17346:0.0391)0.836:0.03245,((New.CleanUp.ReferenceOTU4077:0.03812,New.CleanUp.ReferenceOTU12586:0.08587)0.946:0.0816,New.CleanUp.ReferenceOTU13543:0.01956)0.931:0.04611)0.978:0.05545,((New.CleanUp.ReferenceOTU4559:0.03633,((((New.CleanUp.ReferenceOTU3810:0.05581,((349809:0.00014,((((New.CleanUp.ReferenceOTU1763:0.00955,((New.CleanUp.ReferenceOTU5924:0.05212,New.CleanUp.ReferenceOTU9988:0.00015)0.912:0.01386,((((New.CleanUp.ReferenceOTU11510:0.01665,New.CleanUp.ReferenceOTU18848:0.02553)0.056:0.00013,New.CleanUp.ReferenceOTU5248:0.03477)0.557:0.02436,(New.CleanUp.ReferenceOTU9446:0.026,(New.CleanUp.ReferenceOTU19040:0.05475,((New.CleanUp.ReferenceOTU4309:0.01415,((New.CleanUp.ReferenceOTU12852:0.00014,New.CleanUp.ReferenceOTU23124:0.00014)0.915:0.01524,New.CleanUp.ReferenceOTU11156:0.00014)0.135:0.00015)0.846:0.00679,(353782:0.00014,((New.CleanUp.ReferenceOTU8846:0.04257,New.CleanUp.ReferenceOTU20584:0.02375)0.760:0.01222,New.CleanUp.ReferenceOTU19278:0.00489)0.445:0.00011)1.000:0.0001)0.235:0.00015)0.797:0.005)0.766:0.00501)1.000:0.00014,New.CleanUp.ReferenceOTU15566:0.00305)0.910:0.00304)0.494:0.00015)0.148:0.00016,((New.CleanUp.ReferenceOTU4760:0.00015,New.CleanUp.ReferenceOTU4107:0.02096)0.474:0.01532,(New.CleanUp.ReferenceOTU17136:0.0068,New.CleanUp.ReferenceOTU16577:0.02791)0.511:0.00014)0.881:0.00672)0.794:0.00014,578016:0.00014)0.041:0.00016,851323:0.00014)0.445:0.02176)0.032:0.00015,(New.CleanUp.ReferenceOTU16790:0.03165,((((New.CleanUp.ReferenceOTU10899:0.00837,New.CleanUp.ReferenceOTU1615:0.02233)0.036:0.00015,New.CleanUp.ReferenceOTU20199:0.02586)0.125:0.00016,New.CleanUp.ReferenceOTU4962:0.04458)0.663:0.00012,(New.CleanUp.ReferenceOTU11693:0.00861,New.CleanUp.ReferenceOTU12042:0.0102)0.791:0.00506)0.099:0.00011)0.551:0.02695)0.819:0.03611)0.043:0.00226,177313:0.00855)0.014:0.0001,(((((((New.CleanUp.ReferenceOTU13278:0.05343,(4442459:0.01888,New.CleanUp.ReferenceOTU72:0.00524)0.032:0.00041)0.012:0.00011,New.CleanUp.ReferenceOTU1022:0.0347)0.132:0.00683,((New.CleanUp.ReferenceOTU23228:0.01778,New.CleanUp.ReferenceOTU6446:0.00011)0.401:0.00347,((New.CleanUp.ReferenceOTU20248:0.00014,New.CleanUp.ReferenceOTU20638:0.03263)0.711:0.05981,(New.CleanUp.ReferenceOTU22649:0.00014,New.CleanUp.ReferenceOTU18169:0.05745)0.818:0.01508)0.670:0.0124)0.989:0.0282)0.751:0.00417,(New.CleanUp.ReferenceOTU19874:0.00015,New.CleanUp.ReferenceOTU22303:0.04652)0.881:0.02149)0.612:0.00281,(((New.CleanUp.ReferenceOTU22374:0.00016,New.CleanUp.ReferenceOTU6151:0.00856)0.861:0.03728,New.CleanUp.ReferenceOTU4833:0.01145)0.903:0.01606,New.CleanUp.ReferenceOTU13729:0.00303)0.816:0.01418)0.832:0.00564,(New.CleanUp.ReferenceOTU16640:0.00016,(New.CleanUp.ReferenceOTU11056:0.01747,(New.CleanUp.ReferenceOTU3969:0.02605,(183662:0.04372,(((189327:0.00014,New.CleanUp.ReferenceOTU13274:0.00014)0.403:0.00015,175535:0.0172)0.396:0.00012,New.CleanUp.ReferenceOTU7840:0.03485)0.055:0.0001)0.122:0.00015)0.845:0.01831)0.995:0.05084)0.824:0.01738)0.759:0.00311,(((New.CleanUp.ReferenceOTU9661:0.03513,(New.CleanUp.ReferenceOTU16935:0.0478,((New.CleanUp.ReferenceOTU2943:0.04429,New.CleanUp.ReferenceOTU5861:0.02349)0.944:0.02336,(((New.CleanUp.ReferenceOTU20963:0.00014,New.CleanUp.ReferenceOTU21341:0.00014)0.984:0.03199,((New.CleanUp.ReferenceOTU23758:0.02513,New.CleanUp.ReferenceOTU8164:0.05908)0.787:0.02439,((New.CleanUp.ReferenceOTU288:0.04014,((New.CleanUp.ReferenceOTU6732:0.02597,New.CleanUp.ReferenceOTU17034:0.0273)0.763:0.01337,New.CleanUp.ReferenceOTU18532:0.05581)0.853:0.01537)0.866:0.01269,(New.CleanUp.ReferenceOTU18973:0.00014,((((New.CleanUp.ReferenceOTU11091:0.08254,New.CleanUp.ReferenceOTU12108:0.04633)0.976:0.06606,(((New.CleanUp.ReferenceOTU14844:0.00015,New.CleanUp.ReferenceOTU945:0.02258)0.606:0.00803,New.CleanUp.ReferenceOTU2545:0.03478)0.778:0.02954,New.CleanUp.ReferenceOTU16690:0.06095)0.899:0.03223)0.075:0.01266,180731:0.00014)0.019:0.00015,((((New.CleanUp.ReferenceOTU1014:0.01362,((New.CleanUp.ReferenceOTU10415:0.00016,(New.CleanUp.ReferenceOTU12636:0.0659,(New.CleanUp.ReferenceOTU9274:0.02962,New.CleanUp.ReferenceOTU9645:0.02639)0.754:0.00612)0.889:0.03142)0.612:0.02941,(New.CleanUp.ReferenceOTU5727:0.01944,New.CleanUp.ReferenceOTU22482:0.01123)0.223:0.00294)0.953:0.01347)0.778:0.0054,New.CleanUp.ReferenceOTU21455:0.05459)0.756:0.00382,(New.CleanUp.ReferenceOTU22211:0.0365,New.CleanUp.ReferenceOTU10931:0.02896)0.756:0.00663)0.755:0.00279,((New.CleanUp.ReferenceOTU18199:0.00521,((New.CleanUp.ReferenceOTU12209:0.00824,((New.CleanUp.ReferenceOTU14595:0.01786,New.CleanUp.ReferenceOTU6111:0.00015)0.964:0.01258,(New.CleanUp.ReferenceOTU16695:0.01242,New.CleanUp.ReferenceOTU23653:0.00358)0.893:0.01114)0.243:0.0001)0.792:0.00015,((New.CleanUp.ReferenceOTU6545:0.0135,(New.CleanUp.ReferenceOTU12633:0.01483,New.CleanUp.ReferenceOTU19166:0.00906)0.915:0.01137)0.830:0.00617,(New.CleanUp.ReferenceOTU1217:0.00877,(New.CleanUp.ReferenceOTU14292:0.02561,(((New.CleanUp.ReferenceOTU10414:0.03931,(New.CleanUp.ReferenceOTU15501:0.05981,(New.CleanUp.ReferenceOTU2196:0.00812,New.CleanUp.ReferenceOTU12369:0.05058)0.967:0.06165)0.720:0.01805)0.766:0.0134,(New.CleanUp.ReferenceOTU10932:0.009,New.CleanUp.ReferenceOTU23847:0.02689)0.912:0.03802)0.826:0.02299,(New.CleanUp.ReferenceOTU1676:0.00015,(New.CleanUp.ReferenceOTU15722:0.00014,New.CleanUp.ReferenceOTU18425:0.01794)0.992:0.0983)0.850:0.00904)0.202:0.00122)0.839:0.00113)0.883:0.00685)0.749:0.00272)0.988:0.0011)0.000:0.00067,New.CleanUp.ReferenceOTU13266:0.02057)0.268:0.00284)0.431:0.00016)0.031:0.00011)0.309:0.00768)0.481:0.00466)0.527:0.00886)0.504:0.00015,(((New.CleanUp.ReferenceOTU17745:0.01369,New.CleanUp.ReferenceOTU3169:0.03961)0.952:0.0406,((New.CleanUp.ReferenceOTU2543:0.00856,New.CleanUp.ReferenceOTU16148:0.00016)0.909:0.01384,((((New.CleanUp.ReferenceOTU5653:0.00812,(New.CleanUp.ReferenceOTU12881:0.03012,(New.CleanUp.ReferenceOTU13793:0.00016,(New.CleanUp.ReferenceOTU5654:0.03331,(New.CleanUp.ReferenceOTU17889:0.00668,New.CleanUp.ReferenceOTU5002:0.07811)0.848:0.0777)0.999:0.00014)0.765:0.00677)0.950:0.01839)0.776:0.00454,New.CleanUp.ReferenceOTU16946:0.02117)0.752:0.00445,(((New.CleanUp.ReferenceOTU14161:0.00016,New.CleanUp.ReferenceOTU23217:0.0285)0.716:0.00014,(1109552:0.00014,New.CleanUp.ReferenceOTU20430:0.01546)0.084:0.00015)0.854:0.00715,(New.CleanUp.ReferenceOTU11141:0.03714,New.CleanUp.ReferenceOTU5346:0.04397)0.707:0.00014)0.917:0.01292)0.418:0.0081,New.CleanUp.ReferenceOTU15318:0.0172)0.889:0.00015)0.961:0.02104)0.442:0.00626,((((New.CleanUp.ReferenceOTU15103:0.00521,New.CleanUp.ReferenceOTU2476:0.01926)0.586:0.00254,(New.CleanUp.ReferenceOTU9854:0.03517,New.CleanUp.ReferenceOTU22794:0.01458)0.984:0.02614)0.943:0.04045,New.CleanUp.ReferenceOTU4758:0.00869)0.007:0.0002,New.CleanUp.ReferenceOTU21877:0.01728)0.230:0.01743)0.754:0.00826)0.971:0.01558)0.080:0.00016)0.751:0.00581)0.991:0.03788,New.CleanUp.ReferenceOTU18355:0.05463)0.784:0.01126,(New.CleanUp.ReferenceOTU8753:0.00844,(New.CleanUp.ReferenceOTU5431:0.01729,New.CleanUp.ReferenceOTU14339:0.04278)0.529:0.00016)0.590:0.00014)0.976:0.01266)0.335:0.00014)0.943:0.01984,(((New.CleanUp.ReferenceOTU20288:0.02602,(New.CleanUp.ReferenceOTU7839:0.03489,(New.CleanUp.ReferenceOTU13279:0.00013,(New.CleanUp.ReferenceOTU4894:0.0332,New.CleanUp.ReferenceOTU1682:0.00015)0.861:0.00814)0.513:0.04737)0.062:0.00216)0.374:0.00014,New.CleanUp.ReferenceOTU14558:0.00014)0.891:0.00014,New.CleanUp.ReferenceOTU17242:0.00016)0.957:0.01958)0.651:0.00015)0.764:0.00931,((((New.CleanUp.ReferenceOTU11642:0.01727,(314915:0.0,585914:0.0):0.00014)0.001:0.00014,198190:0.00014)0.016:0.00015,((New.CleanUp.ReferenceOTU17006:0.00975,((4372003:0.0,577294:0.0,174842:0.0):0.00014,(New.CleanUp.ReferenceOTU17970:0.0349,(New.CleanUp.ReferenceOTU18260:0.01722,(New.CleanUp.ReferenceOTU8633:0.02178,(183817:0.00507,New.CleanUp.ReferenceOTU22702:0.00016)1.000:0.0539)0.005:0.00012)0.022:0.0033)0.180:0.00323)0.035:0.00012)0.744:0.01381,New.CleanUp.ReferenceOTU4863:0.04203)0.943:0.05012)0.476:0.01094,(New.CleanUp.ReferenceOTU1299:0.04701,(New.CleanUp.ReferenceOTU752:0.00918,(New.CleanUp.ReferenceOTU22609:0.03514,((New.CleanUp.ReferenceOTU8045:0.09679,(New.CleanUp.ReferenceOTU17223:0.00014,New.CleanUp.ReferenceOTU2072:0.02037)0.883:0.01855)0.746:0.00935,New.CleanUp.ReferenceOTU1996:0.02345)0.993:0.03511)0.039:0.00015)0.809:0.03655)0.955:0.0529)0.726:0.00906)0.731:0.00802)0.519:0.00014,(New.CleanUp.ReferenceOTU11593:0.00856,(((New.CleanUp.ReferenceOTU18278:0.0086,New.CleanUp.ReferenceOTU4208:0.02609)0.822:0.00858,((New.CleanUp.ReferenceOTU1447:0.00014,(New.CleanUp.ReferenceOTU22870:0.01177,(New.CleanUp.ReferenceOTU23885:0.01102,(New.CleanUp.ReferenceOTU16052:0.00986,(New.CleanUp.ReferenceOTU9199:0.00528,(New.CleanUp.ReferenceOTU18892:0.05274,((New.CleanUp.ReferenceOTU4680:0.03518,New.CleanUp.ReferenceOTU9289:0.01723)0.878:0.01745,((New.CleanUp.ReferenceOTU22724:0.00856,(320395:0.00014,(New.CleanUp.ReferenceOTU15088:0.01145,New.CleanUp.ReferenceOTU5246:0.00855)0.777:0.0111)0.301:0.00015)0.920:0.02229,New.CleanUp.ReferenceOTU17239:0.01184)0.456:0.00015)0.826:0.01367)0.729:0.00014)0.942:0.01995)0.835:0.01125)0.750:0.00015)0.392:0.00684)0.059:0.0001,New.CleanUp.ReferenceOTU16053:0.03787)0.043:0.0001)0.001:0.00626,New.CleanUp.ReferenceOTU12607:0.01718)0.004:0.0001)0.764:0.00026)0.952:0.02383)0.873:0.00932)0.804:0.00402)0.760:0.00301)0.945:0.00921)0.976:0.00015)0.998:0.02444,((((970138:0.00486,New.CleanUp.ReferenceOTU10636:0.02333)0.995:0.08011,((688528:0.00016,(277944:0.00014,(510965:0.00014,New.CleanUp.ReferenceOTU5564:0.02572)0.077:0.00015)0.920:0.00013)0.974:0.07865,(655803:0.11648,New.CleanUp.ReferenceOTU10887:0.0827)0.329:0.04934)0.341:0.02115)0.971:0.04279,(564475:0.05898,(4443201:0.06177,New.CleanUp.ReferenceOTU15791:0.18298)0.887:0.04093)0.880:0.02875)0.906:0.02118,(New.CleanUp.ReferenceOTU17583:0.07939,New.CleanUp.ReferenceOTU2519:0.00016)0.939:0.02564)0.071:0.00016)0.975:0.02328)0.958:0.0288)0.794:0.00697,((170335:0.09179,New.CleanUp.ReferenceOTU23473:0.03647)0.982:0.0915,(New.CleanUp.ReferenceOTU4308:0.04293,(((New.CleanUp.ReferenceOTU16075:0.00015,New.CleanUp.ReferenceOTU21704:0.04603)0.858:0.02154,New.CleanUp.ReferenceOTU22960:0.04475)0.782:0.01377,(((((New.CleanUp.ReferenceOTU16076:0.0084,(185614:0.00014,(New.CleanUp.ReferenceOTU8840:0.01027,New.CleanUp.ReferenceOTU20266:0.04047)0.551:0.01298)0.000:0.00011)0.054:0.00016,(New.CleanUp.ReferenceOTU2473:0.01863,(New.CleanUp.ReferenceOTU18273:0.0513,New.CleanUp.ReferenceOTU9000:0.00809)0.000:0.00011)0.833:0.00894)0.768:0.0105,(New.CleanUp.ReferenceOTU18846:0.05266,(New.CleanUp.ReferenceOTU12717:0.1208,New.CleanUp.ReferenceOTU18272:0.02883)0.953:0.04998)0.779:0.04751)0.486:0.00284,(New.CleanUp.ReferenceOTU8759:0.00014,(New.CleanUp.ReferenceOTU21772:0.00492,New.CleanUp.ReferenceOTU21769:0.00014)0.978:0.00015)0.987:0.0603)0.801:0.00928,New.CleanUp.ReferenceOTU12814:0.06369)0.873:0.01202)0.896:0.01993)0.837:0.01928)0.922:0.0273)0.939:0.02885,4469493:0.17716)0.128:0.01845,New.CleanUp.ReferenceOTU6051:0.1195)0.660:0.00689,((((New.CleanUp.ReferenceOTU22437:0.10766,590493:0.12961)0.646:0.05179,(New.CleanUp.ReferenceOTU9805:0.19754,New.CleanUp.ReferenceOTU16826:0.13482)0.822:0.03337)0.997:0.10596,New.CleanUp.ReferenceOTU22863:0.11443)0.906:0.02675,((4425842:0.19025,((New.CleanUp.ReferenceOTU17208:0.02589,New.CleanUp.ReferenceOTU17450:0.04379)0.985:0.05883,(((168817:0.11944,New.CleanUp.ReferenceOTU6357:0.06687)0.974:0.07968,(((39294:0.02471,(New.CleanUp.ReferenceOTU10205:0.00014,227962:0.00014)0.862:0.00887)0.937:0.01563,(101031:0.03464,(4417805:0.00772,New.CleanUp.ReferenceOTU15759:0.03139)0.996:0.06825)0.744:0.00648)0.923:0.0102,((New.CleanUp.ReferenceOTU4035:0.01944,(New.CleanUp.ReferenceOTU19070:0.00015,New.CleanUp.ReferenceOTU381:0.01433)0.914:0.00914)0.961:0.00015,((New.CleanUp.ReferenceOTU530:0.06193,((New.CleanUp.ReferenceOTU23827:0.01587,New.CleanUp.ReferenceOTU7263:0.00677)0.901:0.01364,((New.CleanUp.ReferenceOTU13264:0.01881,(New.CleanUp.ReferenceOTU18613:0.00014,New.CleanUp.ReferenceOTU4151:0.04195)0.833:0.00952)0.204:0.00016,((334370:0.00014,New.CleanUp.ReferenceOTU13457:0.04811)0.497:0.00015,(((4400097:0.00016,New.CleanUp.ReferenceOTU20599:0.00014)0.939:0.02157,(New.CleanUp.ReferenceOTU16664:0.05361,254696:0.0331)0.407:0.01647)0.006:0.00016,New.CleanUp.ReferenceOTU12955:0.0181)0.890:0.01682)0.746:0.00015)0.927:0.01851)0.945:0.00016)0.447:0.00775,(New.CleanUp.ReferenceOTU4880:0.00014,(New.CleanUp.ReferenceOTU3866:0.03853,(New.CleanUp.ReferenceOTU22325:0.05443,(New.CleanUp.ReferenceOTU18905:0.00015,253914:0.00014)0.398:0.00015)0.830:0.03251)0.931:0.00015)0.911:0.01487)0.882:0.00781)0.874:0.0084)0.884:0.02866)0.884:0.02473,(545648:0.30001,(New.CleanUp.ReferenceOTU9676:0.14561,(New.CleanUp.ReferenceOTU16829:0.06092,(532743:0.07038,81764:0.04023)0.996:0.20129)0.989:0.15046)0.966:0.09255)0.696:0.03709)0.664:0.00676)0.905:0.01976)0.742:0.00612,(New.CleanUp.ReferenceOTU4141:0.07601,((337780:0.06567,(New.CleanUp.ReferenceOTU16137:0.18617,New.CleanUp.ReferenceOTU4854:0.11817)0.827:0.03676)0.946:0.05338,(((New.CleanUp.ReferenceOTU13368:0.01752,(1109927:0.01053,New.CleanUp.ReferenceOTU10420:0.01014)0.890:0.02663)0.923:0.03372,((New.CleanUp.ReferenceOTU19934:0.07133,(229011:0.02962,New.CleanUp.ReferenceOTU9439:0.00014)0.999:0.11062)0.920:0.04764,(New.CleanUp.ReferenceOTU7375:0.11744,(915265:0.12712,New.CleanUp.ReferenceOTU6147:0.15631)0.935:0.09335)0.842:0.02215)0.800:0.01881)0.921:0.03043,(New.CleanUp.ReferenceOTU18060:0.0811,(212159:0.06917,(New.CleanUp.ReferenceOTU4162:0.00742,New.CleanUp.ReferenceOTU4164:0.06504)0.757:0.01498)0.963:0.06865)0.601:0.04243)0.235:0.01101)0.979:0.04212)0.901:0.01862)0.794:0.01271)0.833:0.01907)0.898:0.01212,((New.CleanUp.ReferenceOTU22379:0.06106,(990405:0.00766,New.CleanUp.ReferenceOTU1442:0.04447)0.926:0.0312)0.991:0.08162,(547181:0.06141,(1049053:0.12178,(New.CleanUp.ReferenceOTU12827:0.01855,((New.CleanUp.ReferenceOTU6581:0.02362,(4154872:0.00014,(396109:0.01087,(461998:0.00014,New.CleanUp.ReferenceOTU20178:0.01897)0.000:0.01391)0.000:0.00024)0.573:0.01215)0.763:0.00586,(((4300270:0.00016,New.CleanUp.ReferenceOTU21014:0.00014)0.957:0.03037,(746501:0.01709,(268812:0.00538,(199834:0.00014,New.CleanUp.ReferenceOTU16109:0.01197)0.411:0.00014)0.855:0.01132)0.807:0.01397)0.745:0.00746,(New.CleanUp.ReferenceOTU23719:0.04939,(89839:0.00014,New.CleanUp.ReferenceOTU6002:0.00075)0.575:0.00703)0.972:0.03967)0.244:0.00651)0.949:0.02765)0.766:0.00936)0.968:0.04359)0.982:0.04898)0.865:0.02154)0.757:0.01016)0.975:0.06837,(1639372:0.00014,New.CleanUp.ReferenceOTU9517:0.01648)0.996:0.13628)0.939:0.05736)0.995:0.08203)0.455:0.01641,((((((572237:0.00823,1937180:0.00014)0.987:0.06243,499019:0.01183)0.791:0.01114,518865:0.00014)0.746:0.0052,New.CleanUp.ReferenceOTU17420:0.00414)1.000:0.11029,((4306055:0.00014,4307343:0.00015)0.999:0.07476,((648553:0.01243,New.CleanUp.ReferenceOTU6737:0.02189)0.724:0.00403,(New.CleanUp.ReferenceOTU5895:0.08873,(1042850:0.00014,New.CleanUp.ReferenceOTU15234:0.05958)0.847:0.01304)0.923:0.02767)0.820:0.03253)0.827:0.04237)1.000:0.16549,((New.CleanUp.ReferenceOTU20368:0.12115,New.CleanUp.ReferenceOTU9198:0.05573)0.952:0.03686,((New.CleanUp.ReferenceOTU23038:0.09043,(New.CleanUp.ReferenceOTU15913:0.04879,(New.CleanUp.ReferenceOTU16154:0.03616,New.CleanUp.ReferenceOTU23150:0.04338)0.837:0.02176)0.997:0.08313)0.187:0.04904,(322839:0.0704,(New.CleanUp.ReferenceOTU18363:0.01264,New.CleanUp.ReferenceOTU19562:0.0081)0.999:0.0843)0.983:0.06581)0.734:0.0061)0.795:0.0161)0.961:0.04071)0.721:0.00759,(New.CleanUp.ReferenceOTU13645:0.10203,234912:0.01461)0.999:0.16423)0.847:0.0277)0.956:0.02273,((((New.CleanUp.ReferenceOTU11010:0.15818,New.CleanUp.ReferenceOTU18140:0.19234)0.939:0.06799,(((New.CleanUp.ReferenceOTU114:0.09198,((((New.CleanUp.ReferenceOTU21619:0.02985,(578528:0.02021,New.CleanUp.ReferenceOTU12362:0.03071)0.957:0.02803)0.976:0.03647,New.CleanUp.ReferenceOTU9697:0.0159)0.861:0.02848,New.CleanUp.ReferenceOTU4677:0.01343)0.843:0.02424,New.CleanUp.ReferenceOTU22468:0.0667)0.511:0.02053)0.977:0.08361,((New.CleanUp.ReferenceOTU6518:0.08463,(New.CleanUp.ReferenceOTU21937:0.02649,(New.CleanUp.ReferenceOTU21398:0.04722,(4339774:0.00015,(1135345:0.00014,New.CleanUp.ReferenceOTU15716:0.01611)0.839:0.00791)0.712:0.01097)0.887:0.01871)0.733:0.0338)0.984:0.06969,((New.CleanUp.ReferenceOTU13317:0.06686,(1876538:0.01732,(593400:0.00014,(New.CleanUp.ReferenceOTU16066:0.00371,209520:0.00014)0.900:0.00015)0.770:0.00015)0.933:0.0447)1.000:0.18176,(545339:0.11044,(4082577:0.00014,New.CleanUp.ReferenceOTU16463:0.00318)0.890:0.02755)0.903:0.03953)0.565:0.03092)0.968:0.04618)0.818:0.0124,(New.CleanUp.ReferenceOTU3567:0.23462,(((New.CleanUp.ReferenceOTU9213:0.0181,New.CleanUp.ReferenceOTU15290:0.07845)0.822:0.00016,(2937207:0.01175,(New.CleanUp.ReferenceOTU12917:0.00014,((New.CleanUp.ReferenceOTU1789:0.03664,New.CleanUp.ReferenceOTU19735:0.06509)0.848:0.02159,((New.CleanUp.ReferenceOTU17319:0.00016,(New.CleanUp.ReferenceOTU22537:0.03751,New.CleanUp.ReferenceOTU16556:0.06386)0.817:0.01498)0.920:0.0306,(New.CleanUp.ReferenceOTU3550:0.20724,New.CleanUp.ReferenceOTU10391:0.05051)0.228:0.00014)0.976:0.02947)0.811:0.00015)0.676:0.00016)0.948:0.04463)0.784:0.00868,New.CleanUp.ReferenceOTU2000:0.02467)0.999:0.1502)0.817:0.03226)0.499:0.01351)0.490:0.00527,(((((((New.CleanUp.ReferenceOTU12756:0.13243,New.CleanUp.ReferenceOTU17189:0.1519)0.789:0.02788,(39385:0.17919,(New.CleanUp.ReferenceOTU15977:0.13975,(((4250596:0.14216,((New.CleanUp.ReferenceOTU19245:0.00016,New.CleanUp.ReferenceOTU5199:0.08657)1.000:0.05824,New.CleanUp.ReferenceOTU10836:0.02117)0.823:0.01602)0.938:0.03904,(New.CleanUp.ReferenceOTU2349:0.00584,(74354:0.01195,10952:0.00535)1.000:0.15858)0.308:0.01644)0.693:0.03221,((555423:0.00015,New.CleanUp.ReferenceOTU3029:0.01039)0.982:0.09663,(386273:0.11792,(New.CleanUp.ReferenceOTU20193:0.02962,(New.CleanUp.ReferenceOTU6961:0.10603,New.CleanUp.ReferenceOTU5178:0.00543)0.744:0.00547)0.894:0.03591)0.945:0.05887)0.989:0.07735)0.946:0.06207)0.466:0.04029)0.957:0.05253)0.961:0.0356,(((New.CleanUp.ReferenceOTU15287:0.06479,(New.CleanUp.ReferenceOTU14548:0.11423,New.CleanUp.ReferenceOTU2634:0.01439)0.434:0.02762)0.910:0.03169,(4432483:0.09826,(New.CleanUp.ReferenceOTU18254:0.10457,(New.CleanUp.ReferenceOTU1078:0.01889,(4423718:0.02541,New.CleanUp.ReferenceOTU1079:0.0032)0.051:0.00045)0.974:0.04874)0.947:0.03947)0.966:0.04854)0.605:0.02236,648164:0.22252)0.886:0.03457)0.809:0.02143,(((((((New.CleanUp.ReferenceOTU19458:0.06606,(550680:0.02687,New.CleanUp.ReferenceOTU12730:0.05894)0.833:0.02681)0.988:0.04322,(New.CleanUp.ReferenceOTU4978:0.08303,(4434910:0.00014,New.CleanUp.ReferenceOTU17701:0.02582)0.988:0.07286)0.940:0.04466)0.129:0.01621,((((New.CleanUp.ReferenceOTU10319:0.02067,232900:0.07454)1.000:0.2042,(New.CleanUp.ReferenceOTU20819:0.33048,(((231510:0.00834,(New.CleanUp.ReferenceOTU11478:0.00647,199403:0.00014)0.987:0.03281)0.628:0.00209,(344828:0.00014,265106:0.00014)0.992:0.06241)0.269:0.01452,(New.CleanUp.ReferenceOTU4316:0.16943,((((186464:0.03391,New.CleanUp.ReferenceOTU20157:0.03414)0.903:0.02495,New.CleanUp.ReferenceOTU12918:0.04594)0.123:0.00495,New.CleanUp.ReferenceOTU21520:0.10983)0.999:0.1233,245324:0.00064)0.720:0.00322)0.134:0.00692)0.874:0.0266)0.828:0.0177)0.682:0.02916,New.CleanUp.ReferenceOTU21190:0.13224)0.952:0.03593,(New.CleanUp.ReferenceOTU9035:0.05532,(((New.CleanUp.ReferenceOTU6978:0.02462,(New.CleanUp.ReferenceOTU20569:0.01713,(New.CleanUp.ReferenceOTU240:0.03211,((New.CleanUp.ReferenceOTU5020:0.08269,(223418:0.00014,1137286:0.00436)0.727:0.00266)0.950:0.03583,New.CleanUp.ReferenceOTU6313:0.00687)0.349:0.00014)0.833:0.00691)0.958:0.02266)0.922:0.02276,(((New.ReferenceOTU29:0.00858,(New.CleanUp.ReferenceOTU4173:0.01014,(760806:0.00014,New.CleanUp.ReferenceOTU2964:0.01764)0.999:0.00014)0.855:0.00016)0.997:0.06407,(New.CleanUp.ReferenceOTU17152:0.00703,New.CleanUp.ReferenceOTU17153:0.00014)1.000:0.12319)0.592:0.02027,((((((336935:0.00319,(319691:0.00468,(New.CleanUp.ReferenceOTU14554:0.00014,242577:0.00653)0.997:0.02251)0.912:0.00016)0.204:0.00014,(763765:0.00887,(97567:0.0103,New.CleanUp.ReferenceOTU12434:0.0177)0.737:0.00447)0.976:0.01784)0.942:0.00998,New.CleanUp.ReferenceOTU18053:0.0145)0.101:0.00014,545460:0.00016)0.759:0.00412,New.CleanUp.ReferenceOTU14939:0.02109)1.000:0.06429,((996116:0.00014,New.CleanUp.ReferenceOTU15305:0.01539)0.971:0.04256,((New.CleanUp.ReferenceOTU19452:0.04486,(New.CleanUp.ReferenceOTU855:0.04248,((328081:0.0038,New.CleanUp.ReferenceOTU20212:0.00014)0.873:0.01304,(1088254:0.05535,New.CleanUp.ReferenceOTU92:0.02653)0.735:0.01112)0.454:0.01343)0.848:0.01065)0.881:0.01352,((New.CleanUp.ReferenceOTU13518:0.02376,New.CleanUp.ReferenceOTU20712:0.04775)0.936:0.02993,(12763:0.01461,New.CleanUp.ReferenceOTU321:0.00664)0.892:0.01826)0.632:0.00359)0.986:0.04286)0.960:0.0274)0.740:0.00481)0.358:0.00996)0.909:0.01499,((((588317:0.07839,((992022:0.0089,(New.CleanUp.ReferenceOTU6695:0.01915,((New.CleanUp.ReferenceOTU7264:0.04634,((935658:0.0137,((((((880448:0.00386,((1067574:0.01336,(New.CleanUp.ReferenceOTU6831:0.00628,((1006231:0.00325,New.CleanUp.ReferenceOTU518:0.00555)0.910:0.01117,1051470:0.00016)0.802:0.0171)0.800:0.00987)0.838:0.00028,1084738:0.00014)0.175:0.0001)0.212:0.00935,((857594:0.00015,((895421:0.00014,(925397:0.00014,New.CleanUp.ReferenceOTU3853:0.00014)0.530:0.00016)0.979:0.01836,((((999977:0.02511,370772:0.01668)0.754:0.00812,4322535:0.01778)0.139:0.0004,((((861595:0.00293,New.CleanUp.ReferenceOTU12478:0.00485)0.351:0.00016,((New.CleanUp.ReferenceOTU11901:0.01019,1027317:0.00014)0.138:0.00591,(939231:0.01506,992354:0.00016)0.888:0.01358)0.910:0.01319)0.028:0.0001,1039965:0.00014)0.023:0.0001,1042485:0.02118)0.043:0.00485)0.094:0.00013,875118:0.00854)0.012:0.00016)0.766:0.00335)0.281:0.00014,(((New.CleanUp.ReferenceOTU2219:0.01594,927202:0.00015)1.000:0.0001,(902903:0.00014,New.CleanUp.ReferenceOTU3666:0.02829)0.823:0.00925)0.000:0.01574,1088265:0.00014)0.531:0.00011)0.927:0.00014)0.000:0.00011,((New.CleanUp.ReferenceOTU17628:0.00906,New.CleanUp.ReferenceOTU3023:0.0498)0.846:0.02372,911016:0.00399)0.849:0.00702)0.351:0.00776,934605:0.0151)0.262:0.00023,1099802:0.00014)0.006:0.00019,165421:0.00014)0.163:0.00021)0.026:0.00012,(1043951:0.01219,((1098473:0.00014,(New.CleanUp.ReferenceOTU15982:0.03629,New.CleanUp.ReferenceOTU18595:0.00014)0.823:0.0002)0.028:0.0002,New.CleanUp.ReferenceOTU6691:0.0507)0.404:0.02128)0.959:0.00016)0.987:0.02603)0.068:0.00321,1095073:0.00014)0.029:0.00015)0.775:0.00305)0.943:0.01753,(New.CleanUp.ReferenceOTU12855:0.03504,((386088:0.00014,((495515:0.00696,222818:0.00014)0.415:0.00015,1074945:0.00014)0.449:0.00016)0.557:0.00015,New.CleanUp.ReferenceOTU2834:0.05687)0.787:0.00746)0.989:0.03553)0.814:0.01394)0.561:0.018,((New.CleanUp.ReferenceOTU20951:0.06998,(((4342225:0.01137,New.CleanUp.ReferenceOTU7322:0.00532)0.915:0.02588,(909624:0.02682,New.CleanUp.ReferenceOTU13722:0.03044)0.871:0.01787)0.990:0.06579,((New.CleanUp.ReferenceOTU12026:0.0324,1045843:0.00015)0.444:0.02376,((New.CleanUp.ReferenceOTU18608:0.017,2936049:0.00535)0.958:0.04305,(New.CleanUp.ReferenceOTU22568:0.02928,New.CleanUp.ReferenceOTU4720:0.03566)0.817:0.02124)0.514:0.02124)0.814:0.02672)0.834:0.01671)0.522:0.01705,New.CleanUp.ReferenceOTU21108:0.14723)0.645:0.02455)0.255:0.00355,(((((318338:0.01768,(((New.CleanUp.ReferenceOTU20285:0.00014,283765:0.00014)0.978:0.03509,(New.CleanUp.ReferenceOTU10151:0.00541,(688062:0.0119,991871:0.00015)0.805:0.02243)0.928:0.00016)0.749:0.00926,New.CleanUp.ReferenceOTU14953:0.01443)0.000:0.00016)0.544:0.00838,((4415684:0.12098,(1092725:0.00014,(4295165:0.00014,(4431443:0.01515,(4306176:0.03845,4314814:0.00014)0.179:0.0037)0.871:0.00754)0.658:0.00014)0.352:0.00015)0.831:0.01829,(New.CleanUp.ReferenceOTU22771:0.00014,(1016468:0.00844,866280:0.05022)0.994:0.08012)0.599:0.01941)0.998:0.04218)0.864:0.01137,(((New.CleanUp.ReferenceOTU10092:0.02438,(4413916:0.00014,100260:0.00015)0.745:0.00262)0.931:0.01468,(New.CleanUp.ReferenceOTU7584:0.01548,(New.CleanUp.ReferenceOTU13761:0.00471,((449684:0.00014,(New.CleanUp.ReferenceOTU5317:0.01661,New.CleanUp.ReferenceOTU11111:0.02954)0.329:0.00485)0.010:0.0001,271147:0.00015)0.771:0.00379)0.977:0.02784)0.983:0.02288)0.981:0.0238,((((130922:0.00823,New.CleanUp.ReferenceOTU16908:0.01183)0.880:0.01638,((New.CleanUp.ReferenceOTU23926:0.02557,(4422405:0.01138,183011:0.01442)0.814:0.01125)0.186:0.00635,(1009362:0.01238,278560:0.03065)0.931:0.03898)0.263:0.00263)0.898:0.01416,12464:0.00625)0.785:0.00322,((((152004:0.02949,New.CleanUp.ReferenceOTU9960:0.01783)0.883:0.00016,945455:0.00444)0.815:0.00489,((((4395020:0.01199,New.CleanUp.ReferenceOTU3210:0.00016)0.890:0.00088,279258:0.00593)1.000:0.00283,180611:0.00305)0.819:0.0045,323949:0.00749)0.791:0.00452)0.342:0.00316,(New.CleanUp.ReferenceOTU14122:0.01294,New.CleanUp.ReferenceOTU16240:0.00304)0.869:0.00601)0.422:0.00015)0.392:0.00671)0.824:0.00981)0.878:0.00883,(New.CleanUp.ReferenceOTU17697:0.06601,((((((((((420127:0.00015,((((New.CleanUp.ReferenceOTU18810:0.005,(939157:0.00014,New.CleanUp.ReferenceOTU4266:0.01044)0.796:0.00522)0.822:0.00499,(((460393:0.00015,((1013299:0.00014,New.CleanUp.ReferenceOTU11745:0.00453)0.852:0.00454,1017266:0.00014)0.920:0.00454)0.784:0.00438,(463558:0.00444,1046541:0.00443)0.782:0.00436)0.979:0.02602,2472603:0.01111)0.429:0.01117)0.950:0.00014,New.CleanUp.ReferenceOTU19889:0.01615)0.824:0.0163,(1065044:0.00926,(1070095:0.00014,(New.CleanUp.ReferenceOTU20449:0.01096,(874272:0.01976,1096010:0.00458)0.940:0.01639)0.706:0.00497)0.477:0.00385)0.452:0.00176)0.737:0.00251)0.737:0.00301,(974249:0.00014,(394852:0.00765,(1660334:0.00014,((New.CleanUp.ReferenceOTU17500:0.02153,(364120:0.00014,New.CleanUp.ReferenceOTU297:0.00014)0.538:0.00014)0.916:0.02245,370736:0.00416)0.252:0.00015)0.655:0.00016)0.769:0.00012)0.264:0.0072)0.788:0.0032,((New.CleanUp.ReferenceOTU385:0.02154,New.CleanUp.ReferenceOTU7020:0.02733)0.640:0.00015,(New.CleanUp.ReferenceOTU19009:0.03764,863970:0.00014)0.829:0.00606)0.994:0.00016)0.761:0.00324,New.CleanUp.ReferenceOTU4766:0.06343)0.755:0.00318,((439036:0.02511,New.CleanUp.ReferenceOTU19724:0.00503)0.957:0.02828,(13485:0.00846,New.CleanUp.ReferenceOTU19467:0.00014)0.908:0.02346)0.885:0.02449)0.775:0.00318,((969591:0.01529,((New.CleanUp.ReferenceOTU23474:0.00521,New.CleanUp.ReferenceOTU17556:0.01682)1.000:0.00415,377613:0.00014)0.837:0.00162)0.765:0.00156,(New.CleanUp.ReferenceOTU3518:0.02205,(494289:0.01958,(((1088305:0.00014,((1011954:0.00014,(858026:0.02553,503174:0.01737)0.004:0.00012)0.000:0.01111,514453:0.01349)0.589:0.00105)0.000:0.00079,1012294:0.00014)0.550:0.00041,1040713:0.00014)0.245:0.00014)0.865:0.00014)0.940:0.01112)0.813:0.00708)0.745:0.00467,((1051939:0.00014,New.CleanUp.ReferenceOTU2830:0.00014)0.996:0.04642,((((855538:0.00014,1053979:0.00016)0.887:0.02446,New.CleanUp.ReferenceOTU7373:0.01638)1.000:0.00016,414315:0.00016)0.225:0.00014,(455027:0.00014,503389:0.00014)0.935:0.00427)0.890:0.00014)0.977:0.03195)0.882:0.02137,(136561:0.03506,(((967148:0.01965,(947112:0.01662,1061441:0.00946)0.077:0.00015)0.874:0.01031,495096:0.00015)0.962:0.03634,((New.CleanUp.ReferenceOTU18378:0.0037,New.CleanUp.ReferenceOTU23756:0.00016)0.990:0.05289,(New.CleanUp.ReferenceOTU6009:0.02667,(New.CleanUp.ReferenceOTU10584:0.03749,(New.CleanUp.ReferenceOTU1315:0.00015,New.CleanUp.ReferenceOTU16734:0.03242)0.762:0.01064)0.926:0.03431)0.813:0.01481)0.602:0.0215)0.769:0.01977)0.607:0.00818)0.877:0.02352,(New.CleanUp.ReferenceOTU4471:0.01171,(1047041:0.01234,New.CleanUp.ReferenceOTU21977:0.03863)0.497:0.00015)0.938:0.01951)0.764:0.00553,((694265:0.00016,New.CleanUp.ReferenceOTU21713:0.00014)0.988:0.05366,New.CleanUp.ReferenceOTU741:0.05772)0.878:0.02173)0.568:0.01327)0.876:0.01421)0.733:0.00289,(New.CleanUp.ReferenceOTU14846:0.05259,((New.CleanUp.ReferenceOTU14695:0.05983,(New.CleanUp.ReferenceOTU17357:0.06395,(New.CleanUp.ReferenceOTU14638:0.01195,New.CleanUp.ReferenceOTU6801:0.00492)0.786:0.00471)0.732:0.00833)0.556:0.01344,(86772:0.07092,(New.CleanUp.ReferenceOTU5452:0.00015,(439804:0.00081,New.CleanUp.ReferenceOTU14254:0.04735)0.409:0.00593)0.720:0.01724)0.912:0.01752)0.632:0.00099)0.885:0.00665)0.974:0.02059)0.904:0.01276,(((435928:0.01559,New.CleanUp.ReferenceOTU20303:0.00597)0.979:0.0419,(810672:0.01567,((826611:0.01166,New.CleanUp.ReferenceOTU7588:0.01061)0.038:0.00434,((New.CleanUp.ReferenceOTU1677:0.01557,(96894:0.01505,New.CleanUp.ReferenceOTU14299:0.00888)0.751:0.00298)0.752:0.00298,New.CleanUp.ReferenceOTU13893:0.01656)0.842:0.00592)0.857:0.00637)0.843:0.00859)0.933:0.01331,((New.CleanUp.ReferenceOTU8905:0.03956,(New.CleanUp.ReferenceOTU4452:0.02383,New.CleanUp.ReferenceOTU4453:0.00666)0.955:0.04107)0.971:0.04441,((((((1123167:0.00799,New.CleanUp.ReferenceOTU15065:0.00929)0.221:0.00347,404209:0.00014)1.000:0.00916,882272:0.00014)0.916:0.00014,695452:0.00015)1.000:0.00015,((New.CleanUp.ReferenceOTU13770:0.00015,New.CleanUp.ReferenceOTU13771:0.01777)0.991:0.02594,((New.CleanUp.ReferenceOTU23949:0.00016,263590:0.00693)0.926:0.02113,(169430:0.07523,(((142011:0.00014,154618:0.00015)0.968:0.04027,(New.CleanUp.ReferenceOTU7998:0.01028,(New.CleanUp.ReferenceOTU17287:0.06632,New.CleanUp.ReferenceOTU6121:0.00984)0.887:0.00843)0.896:0.01871)0.967:0.03549,New.CleanUp.ReferenceOTU3223:0.07204)0.920:0.02221)0.732:0.00372)0.926:0.01922)0.838:0.00617)0.047:0.00015,(New.CleanUp.ReferenceOTU17762:0.01836,2692410:0.02011)0.851:0.01319)0.319:0.00762)0.905:0.01456)0.989:0.03049)0.828:0.00723)0.782:0.00552)0.945:0.0256)0.960:0.03008)0.605:0.00541,(((New.CleanUp.ReferenceOTU10878:0.0421,(New.CleanUp.ReferenceOTU16551:0.01152,(361853:0.00014,363731:0.01763)0.418:0.00504)0.952:0.05587)0.978:0.08896,(New.CleanUp.ReferenceOTU4127:0.21628,(New.CleanUp.ReferenceOTU3552:0.09554,(1140056:0.07163,New.CleanUp.ReferenceOTU2968:0.06899)0.644:0.04352)0.770:0.05664)0.747:0.07926)0.982:0.06841,(((120514:0.07684,(New.CleanUp.ReferenceOTU5871:0.02569,(940662:0.01527,New.CleanUp.ReferenceOTU20889:0.00294)0.399:0.004)0.988:0.07014)1.000:0.13678,(New.CleanUp.ReferenceOTU21793:0.17859,(New.CleanUp.ReferenceOTU22654:0.20423,(((New.CleanUp.ReferenceOTU15591:0.12285,New.CleanUp.ReferenceOTU18791:0.10332)0.796:0.02642,(New.CleanUp.ReferenceOTU7062:0.10175,(New.CleanUp.ReferenceOTU1955:0.15277,542548:0.17505)0.892:0.05199)0.702:0.0423)0.971:0.06114,(3478700:0.1511,(765873:0.11668,New.CleanUp.ReferenceOTU21901:0.13178)0.849:0.08483)0.952:0.07296)0.105:0.02097)0.991:0.09095)0.932:0.04377)0.543:0.01949,(New.CleanUp.ReferenceOTU535:0.23713,(53290:0.00503,639502:0.0025)0.999:0.31483)0.699:0.08772)0.915:0.02924)0.911:0.02286)0.882:0.0176,(New.CleanUp.ReferenceOTU20875:0.27762,((New.CleanUp.ReferenceOTU16785:0.07019,New.CleanUp.ReferenceOTU7313:0.13267)0.330:0.0258,(New.CleanUp.ReferenceOTU3507:0.08987,New.CleanUp.ReferenceOTU4401:0.07307)0.624:0.01866)1.000:0.1229)0.645:0.00711)0.829:0.00954,((New.CleanUp.ReferenceOTU1831:0.10029,(New.CleanUp.ReferenceOTU7362:0.13264,((580290:0.01562,New.CleanUp.ReferenceOTU6080:0.0142)0.854:0.01394,(((New.CleanUp.ReferenceOTU17110:0.03703,New.CleanUp.ReferenceOTU1351:0.10697)0.452:0.01749,New.CleanUp.ReferenceOTU19566:0.02335)0.638:0.02663,(583293:0.0058,200629:0.00015)0.857:0.01954)0.932:0.03849)0.989:0.06496)0.742:0.00909)0.928:0.03268,(1123837:0.0142,137617:0.00014)1.000:0.15352)0.975:0.04082)0.647:0.01067,((((((New.CleanUp.ReferenceOTU22501:0.03131,New.CleanUp.ReferenceOTU22578:0.01661)0.996:0.0721,(New.CleanUp.ReferenceOTU5118:0.14415,(New.CleanUp.ReferenceOTU322:0.12234,New.CleanUp.ReferenceOTU6967:0.19081)0.574:0.04123)0.973:0.09362)0.785:0.02853,(New.CleanUp.ReferenceOTU11971:0.15259,(New.CleanUp.ReferenceOTU19176:0.07988,(New.CleanUp.ReferenceOTU21539:0.01721,New.CleanUp.ReferenceOTU3818:0.04193)0.999:0.11623)0.954:0.05115)0.954:0.04903)0.301:0.01865,(New.CleanUp.ReferenceOTU4265:0.12398,New.CleanUp.ReferenceOTU8662:0.14574)1.000:0.23596)0.693:0.00989,106663:0.14359)0.627:0.01359,((693574:0.00014,New.CleanUp.ReferenceOTU6146:0.00014)1.000:0.36123,(New.CleanUp.ReferenceOTU5624:0.08643,(New.CleanUp.ReferenceOTU12831:0.26423,(757820:0.11269,New.CleanUp.ReferenceOTU21757:0.30122)0.962:0.08037)0.484:0.03574)0.860:0.03535)0.830:0.05175)0.966:0.05202)0.956:0.02653)0.000:0.00309,(New.CleanUp.ReferenceOTU17790:0.14669,(((New.CleanUp.ReferenceOTU2008:0.09684,New.CleanUp.ReferenceOTU2027:0.1078)1.000:0.30095,(New.CleanUp.ReferenceOTU21144:0.05476,New.CleanUp.ReferenceOTU22668:0.0294)0.992:0.11862)0.944:0.09408,(New.CleanUp.ReferenceOTU1341:0.10387,(102061:0.02884,New.CleanUp.ReferenceOTU22661:0.01204)1.000:0.10341)0.966:0.06139)0.930:0.04724)0.968:0.05205)0.936:0.02225,(New.CleanUp.ReferenceOTU15061:0.16191,((4329862:0.00014,New.CleanUp.ReferenceOTU20271:0.00015)0.976:0.04627,(New.CleanUp.ReferenceOTU17196:0.05989,New.CleanUp.ReferenceOTU9947:0.0881)0.189:0.016)0.998:0.07252)0.433:0.02535)0.777:0.00873,((((New.CleanUp.ReferenceOTU15726:0.05757,New.CleanUp.ReferenceOTU4852:0.10047)0.999:0.14263,((New.CleanUp.ReferenceOTU971:0.09828,New.CleanUp.ReferenceOTU9956:0.06006)0.914:0.03856,((4338115:0.00014,4480240:0.01306)0.986:0.10972,(1013464:0.01963,873621:0.00015)1.000:0.24232)0.477:0.05455)0.952:0.05124)0.740:0.01473,(((((New.CleanUp.ReferenceOTU19010:0.13578,((((345275:0.06393,New.CleanUp.ReferenceOTU22648:0.1461)0.697:0.02944,549481:0.08217)0.903:0.03319,((((New.CleanUp.ReferenceOTU3740:0.18083,((New.CleanUp.ReferenceOTU3215:0.03564,(6367:0.02562,(900973:0.03775,New.CleanUp.ReferenceOTU8717:0.00511)0.999:0.08621)0.977:0.0552)0.853:0.01308,((New.ReferenceOTU20:0.0051,New.CleanUp.ReferenceOTU15728:0.00014)1.000:0.07785,((((333173:0.01927,New.CleanUp.ReferenceOTU13052:0.00014)0.914:0.02084,(New.CleanUp.ReferenceOTU16475:0.09395,New.CleanUp.ReferenceOTU2448:0.24564)0.932:0.05979)0.874:0.02154,((((((576501:0.02629,((1061429:0.00014,590047:0.03392)0.847:0.00513,(846710:0.02766,(931643:0.00416,(674056:0.00014,1106617:0.03369)0.992:0.00016)0.888:0.00831)0.499:0.00038)0.881:0.0121)0.950:0.02498,(528577:0.00823,210485:0.00016)0.962:0.04125)0.595:0.01431,(New.CleanUp.ReferenceOTU10132:0.03539,(530501:0.00015,New.CleanUp.ReferenceOTU6198:0.03319)0.984:0.05711)0.595:0.00879)0.858:0.01293,((((4354039:0.00987,((783719:0.00014,New.CleanUp.ReferenceOTU14503:0.02756)0.899:0.01618,New.CleanUp.ReferenceOTU10726:0.0628)0.743:0.0063)0.959:0.03805,(586108:0.00462,((New.CleanUp.ReferenceOTU17783:0.00503,320222:0.00014)0.020:0.00017,((1108275:0.04688,(582007:0.00485,New.CleanUp.ReferenceOTU16498:0.0067)0.247:0.00304)0.888:0.0216,((((349828:0.01401,723021:0.03602)0.287:0.00016,((New.CleanUp.ReferenceOTU23810:0.06315,(633838:0.00014,(341259:0.00569,(334386:0.00016,New.CleanUp.ReferenceOTU819:0.02532)0.774:0.00764)0.808:0.00762)0.169:0.00016)0.934:0.01779,New.CleanUp.ReferenceOTU10299:0.04943)0.819:0.00831)0.998:0.03943,(New.CleanUp.ReferenceOTU13363:0.02822,325418:0.02817)0.873:0.01086)0.246:0.00015,New.CleanUp.ReferenceOTU2214:0.03338)0.448:0.00593)0.938:0.01708)0.763:0.00361)0.983:0.03324)0.786:0.01175,(New.CleanUp.ReferenceOTU17507:0.07725,(610486:0.00014,New.CleanUp.ReferenceOTU2613:0.00016)0.908:0.02941)0.536:0.00626)0.785:0.01085,750411:0.016)0.866:0.00767)0.953:0.02349,((280799:0.02214,(339015:0.0143,New.CleanUp.ReferenceOTU22652:0.00016)0.982:0.02884)0.988:0.02917,((((((New.CleanUp.ReferenceOTU11486:0.04232,(4113615:0.00014,887694:0.00014)0.669:0.00015)0.915:0.01814,(829733:0.00015,837177:0.00014)0.995:0.04094)0.924:0.01837,(New.CleanUp.ReferenceOTU10902:0.05283,(64874:0.00552,New.CleanUp.ReferenceOTU7914:0.00016)0.987:0.04478)0.891:0.01828)0.995:0.00012,225259:0.05168)0.823:0.01127,((New.CleanUp.ReferenceOTU1306:0.01772,New.CleanUp.ReferenceOTU4556:0.02764)0.865:0.01238,(New.CleanUp.ReferenceOTU17414:0.00899,New.CleanUp.ReferenceOTU17415:0.00015)0.992:0.05156)0.940:0.0336)0.457:0.00918,New.CleanUp.ReferenceOTU20343:0.01866)0.974:0.02144)0.728:0.00253)0.412:0.01232,((New.CleanUp.ReferenceOTU17727:0.03236,(307057:0.24859,((1067865:0.00014,New.CleanUp.ReferenceOTU9195:0.07542)1.000:0.00014,(299883:0.01226,(340488:0.00819,152125:0.00639)0.732:0.00016)0.762:0.00014)0.887:0.03023)0.737:0.01299)0.906:0.02924,(437137:0.09468,(New.CleanUp.ReferenceOTU23624:0.15038,(1105376:0.00014,(New.CleanUp.ReferenceOTU20677:0.0355,New.CleanUp.ReferenceOTU737:0.00656)0.000:0.00016)0.291:0.00305)0.961:0.06336)0.990:0.11831)0.394:0.01136)0.947:0.0227)0.783:0.00641,(((((New.CleanUp.ReferenceOTU18683:0.00856,(1060517:0.008,(New.CleanUp.ReferenceOTU18686:0.0132,339053:0.00016)0.000:0.00015)0.530:0.01301)0.912:0.01749,((New.CleanUp.ReferenceOTU15055:0.04146,(156371:0.03919,993270:0.00015)1.000:0.06909)0.712:0.01702,(137385:0.00015,((941487:0.00548,New.CleanUp.ReferenceOTU19529:0.00501)0.790:0.00498,(((200536:0.00016,New.CleanUp.ReferenceOTU1879:0.0202)0.491:0.00826,(New.CleanUp.ReferenceOTU16403:0.00383,(New.CleanUp.ReferenceOTU12147:0.00014,2326552:0.00832)0.990:0.02792)0.945:0.01664)0.858:0.00109,813047:0.00566)0.221:0.00201)1.000:0.00012)0.866:0.00939)0.918:0.01415)0.967:0.02537,(147685:0.01964,181996:0.04844)0.900:0.02722)0.880:0.0121,(New.CleanUp.ReferenceOTU14324:0.05026,((New.CleanUp.ReferenceOTU9144:0.04536,(246450:0.02175,New.CleanUp.ReferenceOTU6689:0.01298)0.993:0.04185)0.591:0.026,(347746:0.04794,New.CleanUp.ReferenceOTU9845:0.05766)0.923:0.03625)0.960:0.0331)0.976:0.0278)0.750:0.00319,((1086582:0.01503,((New.CleanUp.ReferenceOTU2922:0.03165,((851932:0.00774,New.CleanUp.ReferenceOTU16255:0.00728)0.988:0.04469,(((988602:0.00014,942534:0.03983)0.953:0.00016,1007452:0.00584)0.161:0.00016,516198:0.03409)0.938:0.02288)0.906:0.01244)0.846:0.00814,1722468:0.03748)0.747:0.00495)0.959:0.03596,((New.CleanUp.ReferenceOTU19282:0.06517,New.CleanUp.ReferenceOTU22958:0.00597)0.993:0.0744,(335271:0.01447,(656386:0.00592,New.CleanUp.ReferenceOTU22719:0.00014)0.867:0.02509)0.995:0.10829)0.604:0.04511)0.923:0.02184)0.962:0.02348)0.825:0.01397)0.742:0.00376)0.997:0.04872)0.773:0.00677,(New.CleanUp.ReferenceOTU14465:0.07365,((107275:0.04552,(New.CleanUp.ReferenceOTU12176:0.02681,(((1052930:0.00014,498063:0.00661)0.104:0.00249,361233:0.02102)0.560:0.00014,New.CleanUp.ReferenceOTU14636:0.01233)0.921:0.01637)0.953:0.01716)0.720:0.00641,((New.CleanUp.ReferenceOTU2801:0.02226,(769643:0.00753,((815480:0.00014,967275:0.00014)0.925:0.00016,(328917:0.00014,(522749:0.00014,(170684:0.00014,New.CleanUp.ReferenceOTU6836:0.00417)1.000:0.00401)0.720:0.00016)1.000:0.04173)0.819:0.00011)0.585:0.00411)0.904:0.01137,790312:0.06866)0.868:0.00787)0.913:0.00015)0.977:0.03021)0.955:0.02892,(((New.CleanUp.ReferenceOTU3159:0.00619,((379925:0.09557,(574102:0.00014,New.CleanUp.ReferenceOTU10321:0.00491)0.984:0.05945)1.000:0.09139,New.CleanUp.ReferenceOTU12013:0.02727)0.728:0.00592)0.807:0.0034,991785:0.00016)0.972:0.02785,((((New.CleanUp.ReferenceOTU8629:0.01233,(((New.CleanUp.ReferenceOTU6454:0.01525,(New.CleanUp.ReferenceOTU2730:0.03677,335418:0.00511)0.731:0.00288)0.977:0.01196,((((((60345:0.00014,(60332:0.00014,(New.CleanUp.ReferenceOTU9707:0.08848,60325:0.05163)1.000:0.00015)0.991:0.00016)0.835:0.00015,521318:0.00016)0.962:0.01748,((4482598:0.00014,New.CleanUp.ReferenceOTU4733:0.00761)0.000:0.00102,New.CleanUp.ReferenceOTU17015:0.10723)0.978:0.00861)0.783:0.00724,New.CleanUp.ReferenceOTU13665:0.01611)0.793:0.00731,(((New.CleanUp.ReferenceOTU3867:0.02231,New.CleanUp.ReferenceOTU9966:0.0078)0.844:0.01437,(257195:0.00821,4460179:0.0161)0.277:0.00011)0.192:0.00015,New.CleanUp.ReferenceOTU2895:0.01647)0.730:0.00015)0.898:0.00778,(873972:0.00635,(((381296:0.01073,(New.CleanUp.ReferenceOTU15797:0.00867,(170774:0.00014,(960682:0.00014,New.CleanUp.ReferenceOTU2158:0.02123)0.000:0.00015)0.002:0.00015)0.252:0.00012)0.642:0.00014,(((New.CleanUp.ReferenceOTU20820:0.02767,(141564:0.00289,New.CleanUp.ReferenceOTU21485:0.00014)0.989:0.00015)0.792:0.00292,(961009:0.00581,New.CleanUp.ReferenceOTU8626:0.02595)0.899:0.00014)0.958:0.01552,2326547:0.07574)0.362:0.00287)0.808:0.00015,(302312:0.01243,1009894:0.00014)0.839:0.01232)0.882:0.00851)0.286:0.00014)0.767:0.00014)0.915:0.01013,((New.CleanUp.ReferenceOTU12407:0.00014,New.CleanUp.ReferenceOTU13107:0.0042)0.933:0.0084,((808051:0.00014,New.CleanUp.ReferenceOTU16585:0.00016)0.952:0.01842,(848267:0.00014,(633624:0.00014,New.CleanUp.ReferenceOTU14691:0.00015)0.606:0.00016)0.910:0.04747)0.992:0.00015)0.898:0.00822)0.944:0.00015)1.000:0.06218,(((4392229:0.02351,New.CleanUp.ReferenceOTU19866:0.00467)0.771:0.00503,((326069:0.00313,(((((((142888:0.00016,New.CleanUp.ReferenceOTU23927:0.05464)0.823:0.00383,New.CleanUp.ReferenceOTU16399:0.00014)0.944:0.00846,(((New.CleanUp.ReferenceOTU18189:0.00015,(548694:0.00014,217410:0.0027)0.862:0.001)0.885:0.01803,(352503:0.00437,(New.CleanUp.ReferenceOTU16955:0.02316,548944:0.02447)0.737:0.00271)0.777:0.00286)0.085:0.00516,New.CleanUp.ReferenceOTU638:0.01048)0.712:0.00104)0.304:0.00015,(New.CleanUp.ReferenceOTU12105:0.00471,541859:0.03228)0.393:0.001)0.000:0.0001,764682:0.00014)0.016:0.00587,546144:0.01119)0.032:0.00018,(((((813617:0.00014,103728:0.01022)0.000:0.00014,1123374:0.00014)0.823:0.0103,(513078:0.00476,633252:0.00014)0.769:0.00464)0.543:0.00751,556184:0.01425)0.821:0.00034,750018:0.00014)0.096:0.00182)0.859:0.00599)0.781:0.00302,(((171961:0.00782,New.CleanUp.ReferenceOTU17177:0.00738)0.901:0.01484,(326605:0.01048,(590136:0.00016,(521384:0.00014,528952:0.00271)0.828:0.0027)0.987:0.01343)0.065:0.00014)0.923:0.01089,543864:0.00957)0.713:0.00145)0.992:0.01674)0.716:0.0031,((3728119:0.00014,95608:0.00015)0.986:0.01845,(811253:0.02039,(New.CleanUp.ReferenceOTU14514:0.03354,(669356:0.00551,(814805:0.00796,New.CleanUp.ReferenceOTU23770:0.00704)0.589:0.02367)0.953:0.02022)0.269:0.0074)0.968:0.00015)0.993:0.00015)0.979:0.02169)0.748:0.00266,(4418266:0.03007,(New.CleanUp.ReferenceOTU15629:0.00354,2604756:0.01916)0.951:0.02163)0.940:0.01724)0.797:0.00672,((586766:0.00015,802048:0.00866)0.998:0.05864,((656996:0.16428,((((((4337171:0.00873,(799747:0.00849,831590:0.00014)0.005:0.00983)0.000:0.00011,832676:0.00014)0.435:0.00013,140959:0.00014)0.833:0.01003,(837068:0.04893,New.CleanUp.ReferenceOTU988:0.00016)0.838:0.01685)0.889:0.01763,(836783:0.05509,(839235:0.00015,New.CleanUp.ReferenceOTU20057:0.1022)0.696:0.01538)0.868:0.01311)0.918:0.04498,252007:0.09973)0.147:0.01336)0.622:0.00014,(((971907:0.02032,(((New.CleanUp.ReferenceOTU6913:0.08142,(4295743:0.00014,341460:0.00601)0.746:0.00594)0.774:0.01542,(New.CleanUp.ReferenceOTU10885:0.02534,(999046:0.00014,968675:0.00015)0.901:0.0271)0.368:0.00691)0.928:0.01737,(993610:0.01317,(918389:0.00014,(New.CleanUp.ReferenceOTU1896:0.04309,New.CleanUp.ReferenceOTU8727:0.00015)0.761:0.00966)0.630:0.00421)0.504:0.01131)0.833:0.01123)0.991:0.06825,(New.CleanUp.ReferenceOTU3917:0.18998,(((New.CleanUp.ReferenceOTU3741:0.09484,1110402:0.03725)0.592:0.01983,((631768:0.00014,New.CleanUp.ReferenceOTU13715:0.00323)1.000:0.00014,(1110178:0.00014,(720489:0.00014,1529190:0.00016)0.917:0.00455)0.976:0.00014)0.981:0.03641)0.000:0.01095,828524:0.04321)0.784:0.01452)0.955:0.02851)0.937:0.0327,(4374816:0.03247,(New.CleanUp.ReferenceOTU275:0.03233,899488:0.10505)0.169:0.03005)0.901:0.02994)0.875:0.02144)0.927:0.02018)0.968:0.02828)0.984:0.03242)0.984:0.04207)0.471:0.00817,New.CleanUp.ReferenceOTU5663:0.08001)0.965:0.02084)0.259:0.00403,(((New.CleanUp.ReferenceOTU933:0.05828,(New.CleanUp.ReferenceOTU7115:0.07998,(4393554:0.02487,New.CleanUp.ReferenceOTU6845:0.00016)0.725:0.00937)0.939:0.0388)0.976:0.05164,(312648:0.00014,New.CleanUp.ReferenceOTU14866:0.00485)0.999:0.11187)0.692:0.0079,237976:0.08469)0.893:0.02409)0.445:0.01586)0.561:0.03174,((New.CleanUp.ReferenceOTU10090:0.12628,(309280:0.21297,(New.CleanUp.ReferenceOTU23449:0.25027,(New.CleanUp.ReferenceOTU16595:0.26981,((1918929:0.04444,New.CleanUp.ReferenceOTU16563:0.08833)0.999:0.23969,((3464844:0.00016,New.CleanUp.ReferenceOTU20172:0.02623)1.000:0.52368,(New.CleanUp.ReferenceOTU12367:0.09489,(New.CleanUp.ReferenceOTU15059:0.03472,2057787:0.00014)0.876:0.02624)0.963:0.13316)0.982:0.16131)0.954:0.12626)0.871:0.08573)0.893:0.06365)0.370:0.01728)0.919:0.05229,(New.CleanUp.ReferenceOTU8528:0.0451,((((538209:0.00014,233558:0.00015)0.902:0.00947,335463:0.01273)0.760:0.00473,((New.CleanUp.ReferenceOTU2956:0.00289,340016:0.00562)0.858:0.00561,(((550273:0.00014,(((351752:0.00816,(329253:0.00329,(New.CleanUp.ReferenceOTU19341:0.00014,(346067:0.00014,747459:0.00014)0.795:0.00014)0.537:0.00016)0.960:0.01579)0.884:0.01187,(538378:0.00986,564801:0.00015)0.957:0.00014)0.891:0.00772,(316815:0.0091,(1144814:0.00014,New.CleanUp.ReferenceOTU12212:0.00015)0.800:0.01184)0.792:0.01199)0.000:0.00018)0.628:0.00429,234135:0.00319)0.853:0.00014,(New.CleanUp.ReferenceOTU14305:0.01231,((New.CleanUp.ReferenceOTU7142:0.00494,((347616:0.00626,New.CleanUp.ReferenceOTU22574:0.01347)0.461:0.00645,1129766:0.05786)0.866:0.02264)0.556:0.00666,(355993:0.00014,(New.CleanUp.ReferenceOTU11566:0.00735,New.CleanUp.ReferenceOTU11568:0.05237)0.466:0.00015)0.766:0.00811)0.999:0.055)0.999:0.04248)0.818:0.00279)0.562:0.00016)0.738:0.00304,((838847:0.00016,New.CleanUp.ReferenceOTU1828:0.00014)0.813:0.00851,((New.CleanUp.ReferenceOTU9924:0.00552,(829152:0.00014,(317458:0.00016,(838248:0.0,839091:0.0):0.00014)0.400:0.00015)0.026:0.00016)0.863:0.01862,(324708:0.01779,((327916:0.00014,346578:0.00015)0.831:0.00604,((305172:0.00014,(New.CleanUp.ReferenceOTU14502:0.00014,231506:0.00014)0.000:0.00015)0.805:0.00289,(New.CleanUp.ReferenceOTU888:0.00481,(307973:0.00538,(833636:0.01189,(554684:0.00598,307148:0.00014)0.961:0.00015)0.990:0.00014)0.693:0.00014)0.935:0.01869)0.836:0.02081)0.976:0.0239)0.836:0.00709)0.980:0.02123)0.885:0.01285)0.986:0.05341)1.000:0.09174)0.593:0.00361)0.925:0.01855,((((((((3621664:0.00014,(4321427:0.00014,New.CleanUp.ReferenceOTU6869:0.00014)0.904:0.00015)0.871:0.01423,(New.CleanUp.ReferenceOTU21157:0.01984,((357366:0.00317,New.CleanUp.ReferenceOTU15418:0.00015)0.943:0.01141,(817598:0.00985,2482760:0.01188)0.952:0.01571)0.856:0.00651)0.826:0.00719)0.756:0.00538,(New.CleanUp.ReferenceOTU1877:0.05255,(223431:0.00014,New.CleanUp.ReferenceOTU6871:0.00014)0.995:0.04195)0.136:0.00711)0.942:0.01814,(New.CleanUp.ReferenceOTU4240:0.03115,(73215:0.00268,New.CleanUp.ReferenceOTU19014:0.0134)0.968:0.02312)0.696:0.01343)0.911:0.02025,(4319592:0.00981,New.CleanUp.ReferenceOTU1927:0.02276)0.801:0.00015)0.966:0.03211,(((New.CleanUp.ReferenceOTU22308:0.02766,((112834:0.01593,(((New.CleanUp.ReferenceOTU1776:0.00016,246214:0.00014)0.961:0.01874,(((834465:0.00014,New.CleanUp.ReferenceOTU16588:0.00011)0.544:0.00966,(1137157:0.00014,(151172:0.00014,((142389:0.00014,((627321:0.00425,New.CleanUp.ReferenceOTU21672:0.02458)0.000:0.00016,New.CleanUp.ReferenceOTU2488:0.06059)0.604:0.02115)0.890:0.00016,New.CleanUp.ReferenceOTU6860:0.00742)0.815:0.00483)0.504:0.00014)0.793:0.00503)0.890:0.01033,835594:0.00608)0.894:0.01472)0.785:0.0106,(((1754884:0.02553,((266584:0.00466,(523224:0.01282,537883:0.00014)0.776:0.00318)0.865:0.00643,((558740:0.00761,580625:0.00272)0.909:0.00014,((676066:0.00456,244657:0.00016)0.999:0.00014,337578:0.01501)0.902:0.006)0.878:0.00545)0.969:0.02237)0.746:0.02083,((869044:0.00014,(861160:0.0102,275599:0.00014)0.854:0.00322)0.987:0.04105,(New.CleanUp.ReferenceOTU1342:0.02871,New.CleanUp.ReferenceOTU6507:0.09465)0.772:0.01645)0.583:0.00977)0.910:0.02282,New.CleanUp.ReferenceOTU4968:0.06508)0.637:0.00117)0.888:0.01519)0.965:0.01829,((1136853:0.0062,New.CleanUp.ReferenceOTU4012:0.03445)0.993:0.04481,(New.CleanUp.ReferenceOTU2367:0.06211,(New.CleanUp.ReferenceOTU18872:0.11735,New.CleanUp.ReferenceOTU2040:0.0354)0.995:0.07344)0.955:0.03733)0.862:0.01262)0.564:0.00647)0.172:0.01058,(New.CleanUp.ReferenceOTU5195:0.05204,(586712:0.03654,(841170:0.00014,288283:0.01886)0.712:0.00326)0.979:0.05202)0.998:0.08434)0.093:0.01273,(((4639:0.00014,New.CleanUp.ReferenceOTU8562:0.00014)0.997:0.05799,(566327:0.0537,(589466:0.00015,(New.CleanUp.ReferenceOTU2225:0.02087,1098922:0.00402)0.794:0.01067)0.982:0.02816)0.829:0.01484)0.889:0.01136,((New.CleanUp.ReferenceOTU10099:0.05586,New.CleanUp.ReferenceOTU11523:0.03023)0.831:0.01356,(((((((3097632:0.01051,513065:0.00528)0.998:0.06881,548253:0.08015)0.349:0.00524,((553981:0.00015,New.CleanUp.ReferenceOTU13381:0.02485)0.995:0.04861,(241441:0.06096,((855747:0.01094,(574749:0.00014,252822:0.00299)0.873:0.00777)0.855:0.01096,(345813:0.00015,(963154:0.00014,New.CleanUp.ReferenceOTU7307:0.01461)0.912:0.01426)0.998:0.07557)0.894:0.01504)0.746:0.0035)0.975:0.02116)0.849:0.0108,(New.CleanUp.ReferenceOTU15004:0.00539,(5158:0.03767,New.CleanUp.ReferenceOTU6237:0.05938)0.921:0.00014)0.960:0.03796)0.879:0.01947,(573054:0.00016,(686615:0.00014,767403:0.00014)0.482:0.00015)0.978:0.05036)0.854:0.02095,((252274:0.01311,(355188:0.00014,(4480701:0.02788,573296:0.00014)0.000:0.00014)0.521:0.00113)0.899:0.02615,(561804:0.04117,((792078:0.04433,New.CleanUp.ReferenceOTU11247:0.02283)0.750:0.00441,(((85004:0.00397,New.CleanUp.ReferenceOTU10374:0.00016)0.769:0.00014,(826904:0.04157,173252:0.04224)0.586:0.00014)0.886:0.02192,525648:0.04498)0.780:0.01738)0.880:0.02773)0.366:0.02701)0.000:0.01899)0.317:0.01384,(746873:0.01861,((4447845:0.13215,(New.CleanUp.ReferenceOTU9463:0.1563,(825420:0.0316,(320613:0.00014,New.CleanUp.ReferenceOTU10721:0.02435)0.000:0.00016)0.994:0.12983)0.847:0.04163)0.340:0.04946,((New.CleanUp.ReferenceOTU10012:0.07666,((309877:0.11372,609349:0.01847)0.977:0.07123,(New.CleanUp.ReferenceOTU10061:0.06878,(575540:0.05063,((772344:0.09588,((346431:0.01115,New.CleanUp.ReferenceOTU17718:0.00802)0.940:0.01652,(316989:0.01615,(569713:0.04309,(New.CleanUp.ReferenceOTU15227:0.00325,New.CleanUp.ReferenceOTU23678:0.03216)0.839:0.00758)0.961:0.02158)0.943:0.01599)0.921:0.02997)0.829:0.01847,(New.CleanUp.ReferenceOTU7229:0.03745,(((((582083:0.02394,New.CleanUp.ReferenceOTU13570:0.01566)0.888:0.01082,(242293:0.01334,(3994882:0.00014,((4344483:0.00748,557908:0.00014)1.000:0.00598,New.CleanUp.ReferenceOTU20126:0.00012)0.076:0.00015)0.766:0.00015)0.791:0.00339)0.774:0.00608,1138056:0.00995)0.941:0.01512,((4390564:0.00014,New.CleanUp.ReferenceOTU156:0.00014)0.899:0.01181,(138528:0.00589,New.CleanUp.ReferenceOTU20211:0.01655)0.892:0.01039)0.794:0.00759)0.489:0.00055,((1135947:0.00014,New.CleanUp.ReferenceOTU1559:0.00654)0.929:0.0211,(New.CleanUp.ReferenceOTU13375:0.01224,(New.CleanUp.ReferenceOTU13229:0.00816,(165827:0.00014,4316763:0.00278)0.906:0.00148)0.971:0.00015)0.999:0.06854)0.794:0.02096)0.519:0.00926)0.815:0.00746)0.974:0.0346)0.937:0.0331)0.302:0.02575)0.727:0.02004)0.905:0.01961,(New.CleanUp.ReferenceOTU21912:0.07228,(New.CleanUp.ReferenceOTU16845:0.08963,(6118:0.00014,(835499:0.00858,New.CleanUp.ReferenceOTU22419:0.00395)0.826:0.00395)1.000:0.09187)0.893:0.01851)0.832:0.00971)0.900:0.01815)0.823:0.02317)0.985:0.04633)0.652:0.00961)0.652:0.00089)0.970:0.02212)0.908:0.01552)0.953:0.02247,(37406:0.03645,(850572:0.09361,201900:0.04899)0.901:0.03155)0.884:0.0161)0.953:0.02126,((((New.CleanUp.ReferenceOTU10256:0.00481,244241:0.00639)0.982:0.04916,(New.CleanUp.ReferenceOTU16507:0.02907,New.CleanUp.ReferenceOTU23298:0.02946)1.000:0.14169)0.944:0.036,((New.CleanUp.ReferenceOTU21743:0.06937,((New.CleanUp.ReferenceOTU13185:0.03601,New.CleanUp.ReferenceOTU19793:0.02623)0.930:0.03095,(New.CleanUp.ReferenceOTU2313:0.07061,(New.CleanUp.ReferenceOTU9923:0.12083,(New.CleanUp.ReferenceOTU18103:0.05164,New.CleanUp.ReferenceOTU20412:0.00702)0.996:0.05121)0.614:0.00224)0.036:0.00744)0.906:0.02233)0.804:0.00909,((255006:0.00014,(New.CleanUp.ReferenceOTU12731:0.00839,New.CleanUp.ReferenceOTU17436:0.0292)0.760:0.00428)0.995:0.04459,New.CleanUp.ReferenceOTU15209:0.10263)0.930:0.02383)0.984:0.03125)0.176:0.00595,New.CleanUp.ReferenceOTU22769:0.04085)0.983:0.03379)0.769:0.00835)0.994:0.05385,(((New.CleanUp.ReferenceOTU7648:0.04247,(451807:0.03057,(New.CleanUp.ReferenceOTU10687:0.03076,New.CleanUp.ReferenceOTU16821:0.0049)1.000:0.04677)0.719:0.00289)0.999:0.12497,(569807:0.04742,(4405128:0.00016,New.CleanUp.ReferenceOTU3576:0.00014)0.997:0.10346)0.949:0.04074)0.661:0.0356,((New.CleanUp.ReferenceOTU3725:0.08556,(New.CleanUp.ReferenceOTU10821:0.00015,1930655:0.00014)1.000:0.18221)0.895:0.03374,((915452:0.03947,(New.CleanUp.ReferenceOTU12926:0.03972,(873174:0.00849,757622:0.00011)0.098:0.0014)0.700:0.00453)0.999:0.11763,((839408:0.01712,(4326000:0.0062,New.ReferenceOTU16:0.01498)0.937:0.03766)1.000:0.12438,((New.CleanUp.ReferenceOTU8784:0.10486,(((4412860:0.00577,((((((((((New.CleanUp.ReferenceOTU21074:0.07049,4471279:0.00014)0.822:0.00014,3541:0.01882)0.796:0.0038,New.CleanUp.ReferenceOTU15847:0.01152)0.769:0.00275,((((4419506:0.01238,395249:0.00776)0.022:0.0004,(4312556:0.01713,New.CleanUp.ReferenceOTU8531:0.00775)0.900:0.01707)0.465:0.00015,(New.CleanUp.ReferenceOTU10682:0.04861,(432284:0.00014,(815169:0.00014,New.CleanUp.ReferenceOTU20072:0.00015)0.974:0.00014)0.824:0.01337)0.946:0.03235)0.462:0.00016,735769:0.00014)0.936:0.00015)0.778:0.00016,(New.CleanUp.ReferenceOTU10864:0.02114,New.CleanUp.ReferenceOTU9315:0.03503)0.862:0.01017)0.720:0.01059,((1141758:0.00829,(4431803:0.00014,((New.CleanUp.ReferenceOTU1565:0.00636,192539:0.00014)0.877:0.01271,New.CleanUp.ReferenceOTU7515:0.02253)0.486:0.02778)0.005:0.00014)0.854:0.01659,3544:0.01023)0.933:0.02563)0.873:0.00967,1131894:0.00014)0.856:0.00492,(1143319:0.00014,New.CleanUp.ReferenceOTU17238:0.00161)0.543:0.0107)0.876:0.00016,New.CleanUp.ReferenceOTU9479:0.00275)0.794:0.00309,616310:0.00014)0.482:0.00016)0.982:0.00014,4439961:0.00014)0.974:0.00014,243468:0.00591)0.942:0.02246)0.997:0.05115,(((838435:0.10499,((New.CleanUp.ReferenceOTU2259:0.02736,(New.CleanUp.ReferenceOTU1943:0.02994,((3439:0.01483,(106539:0.01807,(New.CleanUp.ReferenceOTU20953:0.03872,New.CleanUp.ReferenceOTU5690:0.02899)0.895:0.01488)0.800:0.00932)0.400:0.01149,569835:0.04756)0.595:0.01566)0.811:0.02745)0.952:0.03703,New.CleanUp.ReferenceOTU10891:0.12429)0.789:0.00856)0.659:0.00871,(358538:0.16221,827773:0.03043)0.269:0.01315)0.900:0.01134,(((808252:0.04646,((New.CleanUp.ReferenceOTU2883:0.02928,(711705:0.00014,New.CleanUp.ReferenceOTU2816:0.03057)0.623:0.00183)0.989:0.07626,New.CleanUp.ReferenceOTU1242:0.02107)0.295:0.02605)0.833:0.01539,(New.CleanUp.ReferenceOTU21225:0.06913,(New.CleanUp.ReferenceOTU15831:0.02959,824855:0.07434)0.301:0.00726)0.695:0.01345)0.953:0.02418,(New.CleanUp.ReferenceOTU16533:0.21888,((826430:0.00015,New.CleanUp.ReferenceOTU18697:0.01603)0.971:0.02845,(New.CleanUp.ReferenceOTU23762:0.01934,(((712576:0.02902,4325003:0.00014)0.397:0.00762,((355538:0.00014,(4392747:0.00014,231908:0.00014)0.522:0.00014)0.904:0.01079,(New.CleanUp.ReferenceOTU19480:0.00015,(533688:0.00532,536001:0.0106)0.930:0.00014)0.939:0.01642)0.914:0.01481)0.310:0.01388,New.CleanUp.ReferenceOTU4054:0.0891)0.688:0.00449)0.550:0.01648)0.406:0.00963)0.661:0.01529)0.131:0.00849)0.875:0.01868)0.920:0.02219)0.376:0.01612)0.919:0.02147)0.853:0.02493)0.953:0.033)0.332:0.00529,(New.CleanUp.ReferenceOTU18865:0.13548,(827273:0.00014,New.CleanUp.ReferenceOTU10292:0.00013)0.896:0.03474)0.997:0.09576)0.832:0.01008)0.556:0.01774,((New.CleanUp.ReferenceOTU13522:0.0155,New.CleanUp.ReferenceOTU18379:0.01864)1.000:0.11753,(((New.CleanUp.ReferenceOTU19848:0.1271,New.CleanUp.ReferenceOTU2892:0.10412)0.883:0.03668,((((New.CleanUp.ReferenceOTU4700:0.01691,(New.ReferenceOTU11:0.00016,(((New.CleanUp.ReferenceOTU6331:0.01689,(New.CleanUp.ReferenceOTU22422:0.05196,New.CleanUp.ReferenceOTU7697:0.02538)0.890:0.00015)0.863:0.00845,(New.CleanUp.ReferenceOTU21117:0.04337,(New.CleanUp.ReferenceOTU17302:0.03412,New.CleanUp.ReferenceOTU2811:0.0784)0.529:0.00014)0.897:0.02508)0.782:0.00015,(New.CleanUp.ReferenceOTU16412:0.00014,((New.CleanUp.ReferenceOTU10041:0.0428,(New.CleanUp.ReferenceOTU10580:0.04319,(New.CleanUp.ReferenceOTU5528:0.06052,(New.CleanUp.ReferenceOTU11772:0.00843,(New.CleanUp.ReferenceOTU2914:0.02553,New.CleanUp.ReferenceOTU12100:0.02557)0.791:0.00848)0.831:0.00014)0.196:0.00848)0.777:0.00824)0.496:0.00015,New.CleanUp.ReferenceOTU5184:0.01689)0.912:0.00014)0.910:0.00015)0.856:0.00824)0.814:0.00826)0.778:0.00827,New.CleanUp.ReferenceOTU4427:0.01701)0.975:0.00015,(New.CleanUp.ReferenceOTU5037:0.03469,New.CleanUp.ReferenceOTU14538:0.02603)0.503:0.00805)0.976:0.10111,(4016971:0.02937,New.CleanUp.ReferenceOTU23454:0.00614)0.976:0.07797)0.391:0.02913)0.995:0.09194,(New.CleanUp.ReferenceOTU14664:0.06106,New.CleanUp.ReferenceOTU19238:0.04947)0.918:0.02556)0.537:0.0265)0.930:0.03474)0.831:0.00583)0.978:0.02641)0.899:0.03943,(New.CleanUp.ReferenceOTU19058:0.06205,New.CleanUp.ReferenceOTU23716:0.03865)1.000:0.25407)0.905:0.03417)0.689:0.00654)0.961:0.03346)0.845:0.00882,(263705:0.1637,((((((333471:0.01717,(((New.CleanUp.ReferenceOTU11520:0.04465,826303:0.03606)0.520:0.03252,((((New.CleanUp.ReferenceOTU3748:0.03574,177704:0.00756)0.506:0.00014,New.CleanUp.ReferenceOTU8372:0.00014)0.499:0.00016,New.CleanUp.ReferenceOTU8449:0.00015)0.762:0.00822,((New.CleanUp.ReferenceOTU2614:0.05544,New.CleanUp.ReferenceOTU5308:0.22746)0.974:0.10686,(New.CleanUp.ReferenceOTU7277:0.03198,(New.CleanUp.ReferenceOTU12021:0.03046,New.CleanUp.ReferenceOTU15212:0.05352)0.520:0.00016)0.956:0.0316)0.748:0.00015)0.963:0.02338)0.879:0.00015,(New.CleanUp.ReferenceOTU7097:0.00383,(826541:0.02196,(732128:0.00015,(New.CleanUp.ReferenceOTU4212:0.00823,584020:0.00025)0.817:0.00241)0.766:0.00409)0.764:0.00417)0.968:0.02303)0.947:0.01177)0.754:0.00288,(((((New.CleanUp.ReferenceOTU17917:0.0122,(((New.CleanUp.ReferenceOTU14282:0.02968,New.CleanUp.ReferenceOTU22269:0.04997)0.980:0.00014,New.CleanUp.ReferenceOTU7951:0.04961)0.375:0.00014,New.CleanUp.ReferenceOTU21748:0.01085)0.017:0.00014)0.850:0.01413,260454:0.00544)0.749:0.00528,New.CleanUp.ReferenceOTU14877:0.00835)0.968:0.02171,(New.CleanUp.ReferenceOTU7238:0.02725,(((New.CleanUp.ReferenceOTU2556:0.00015,(4359831:0.0413,New.CleanUp.ReferenceOTU1395:0.07771)0.721:0.01093)0.994:0.0521,(New.ReferenceOTU19:0.0389,New.CleanUp.ReferenceOTU16306:0.05242)0.773:0.0375)0.609:0.00015,(350127:0.00014,New.CleanUp.ReferenceOTU3976:0.00014)0.976:0.01709)0.748:0.00016)0.994:0.00016)0.990:0.03497,((((New.CleanUp.ReferenceOTU6997:0.02471,(New.CleanUp.ReferenceOTU18598:0.07796,New.CleanUp.ReferenceOTU1694:0.01917)0.181:0.00511)0.880:0.0178,((New.CleanUp.ReferenceOTU17074:0.00786,New.CleanUp.ReferenceOTU4621:0.06909)0.999:0.05612,(New.CleanUp.ReferenceOTU5838:0.03077,(522138:0.00016,New.CleanUp.ReferenceOTU23905:0.02172)0.903:0.0317)0.753:0.03448)0.815:0.00015)0.798:0.00448,((((640999:0.00014,(New.CleanUp.ReferenceOTU21529:0.00107,New.CleanUp.ReferenceOTU3927:0.02587)0.000:0.00016)0.154:0.00016,New.CleanUp.ReferenceOTU16062:0.03886)1.000:0.10182,((4336940:0.0092,New.CleanUp.ReferenceOTU22394:0.0001)0.568:0.00464,(New.CleanUp.ReferenceOTU20672:0.08611,New.CleanUp.ReferenceOTU1934:0.02383)0.753:0.01086)0.343:0.0007)0.696:0.01202,(((New.CleanUp.ReferenceOTU19398:0.01678,(New.CleanUp.ReferenceOTU23906:0.01392,1110312:0.01094)0.460:0.00446)0.974:0.00011,((214450:0.01624,(New.CleanUp.ReferenceOTU21715:0.01315,(526490:0.00014,New.CleanUp.ReferenceOTU2298:0.00016)0.846:0.00774)0.947:0.02528)0.752:0.0079,576400:0.00016)0.975:0.00015)0.888:0.00735,(799034:0.00015,(158273:0.00434,New.CleanUp.ReferenceOTU11638:0.02304)0.539:0.00791)0.807:0.00058)0.943:0.01909)0.957:0.01588)0.744:0.00267,(New.CleanUp.ReferenceOTU18828:0.04813,(309524:0.0073,(New.CleanUp.ReferenceOTU992:0.12785,New.CleanUp.ReferenceOTU1104:0.00015)0.873:0.06079)0.955:0.00016)0.967:0.03585)0.921:0.00864)0.849:0.00015)0.994:0.04692,(New.CleanUp.ReferenceOTU11878:0.03529,New.CleanUp.ReferenceOTU12597:0.08414)0.318:0.00016)0.741:0.00015,(New.CleanUp.ReferenceOTU9546:0.02938,New.CleanUp.ReferenceOTU6745:0.03702)0.891:0.01188)0.738:0.00608,New.CleanUp.ReferenceOTU23722:0.03497)0.976:0.04122,(New.CleanUp.ReferenceOTU4055:0.03095,((New.CleanUp.ReferenceOTU1654:0.00016,((New.CleanUp.ReferenceOTU21429:0.00015,(New.CleanUp.ReferenceOTU3006:0.28784,New.CleanUp.ReferenceOTU23059:0.02219)0.737:0.01258)0.892:0.01579,New.CleanUp.ReferenceOTU21380:0.01702)1.000:0.06743)0.817:0.0086,((New.CleanUp.ReferenceOTU12002:0.05268,(New.CleanUp.ReferenceOTU11119:0.06806,New.CleanUp.ReferenceOTU2129:0.06184)0.904:0.05459)0.674:0.03357,(New.CleanUp.ReferenceOTU18026:0.0248,(New.CleanUp.ReferenceOTU4078:0.02476,((271602:0.00014,((New.CleanUp.ReferenceOTU21726:0.04491,(730939:0.00014,New.CleanUp.ReferenceOTU3276:0.05386)0.710:0.00533)0.968:0.0258,New.CleanUp.ReferenceOTU7993:0.00014)0.776:0.00499)0.842:0.00852,New.CleanUp.ReferenceOTU12004:0.02319)0.963:0.0424)0.852:0.0214)0.195:0.00952)0.941:0.02687)0.989:0.02035)0.865:0.01051)0.950:0.02609)0.918:0.01639)0.766:0.00943,((New.CleanUp.ReferenceOTU2206:0.01048,(New.CleanUp.ReferenceOTU21321:0.00965,(((New.CleanUp.ReferenceOTU1810:0.04763,New.CleanUp.ReferenceOTU8512:0.05132)0.865:0.03646,New.CleanUp.ReferenceOTU2647:0.04735)0.668:0.00933,((351972:0.00014,New.CleanUp.ReferenceOTU18548:0.01869)0.135:0.02366,188741:0.01648)0.080:0.00011)0.695:0.02672)0.989:0.03871)0.565:0.03682,(4320518:0.12254,(New.CleanUp.ReferenceOTU18168:0.06213,New.CleanUp.ReferenceOTU9:0.05534)0.888:0.05632)0.985:0.11287)0.502:0.01677)0.913:0.01449,(((New.CleanUp.ReferenceOTU17567:0.00279,New.CleanUp.ReferenceOTU21897:0.00418)0.914:0.01125,(New.CleanUp.ReferenceOTU22340:0.01834,((((New.CleanUp.ReferenceOTU11035:0.03311,New.CleanUp.ReferenceOTU11984:0.0337)0.750:0.0218,New.CleanUp.ReferenceOTU13084:0.00884)0.941:0.02226,(New.CleanUp.ReferenceOTU23357:0.00339,((New.CleanUp.ReferenceOTU16330:0.00928,New.CleanUp.ReferenceOTU18247:0.01733)0.927:0.00935,((New.ReferenceOTU21:0.02285,((((New.CleanUp.ReferenceOTU11027:0.03474,(New.CleanUp.ReferenceOTU2147:0.0072,((New.CleanUp.ReferenceOTU4741:0.00014,272953:0.00014)0.922:0.03182,New.CleanUp.ReferenceOTU1797:0.01233)0.855:0.00606)0.925:0.01794)0.842:0.01166,(((New.CleanUp.ReferenceOTU19768:0.0369,New.CleanUp.ReferenceOTU17118:0.04162)0.388:0.03682,(((New.CleanUp.ReferenceOTU6062:0.00046,(192664:0.00015,(New.CleanUp.ReferenceOTU5698:0.00015,New.CleanUp.ReferenceOTU20079:0.01653)0.761:0.01657)0.778:0.00737)0.100:0.0248,(268475:0.0235,(New.CleanUp.ReferenceOTU1008:0.02587,New.CleanUp.ReferenceOTU21565:0.03435)0.828:0.00014)0.970:0.04984)0.269:0.03931,New.CleanUp.ReferenceOTU6533:0.00014)0.049:0.00015)0.038:0.00015,326702:0.00016)0.782:0.00549)0.957:0.01738,(((New.CleanUp.ReferenceOTU18748:0.02501,((New.CleanUp.ReferenceOTU13021:0.00014,New.CleanUp.ReferenceOTU16822:0.00015)0.539:0.00014,(New.CleanUp.ReferenceOTU9391:0.10659,New.CleanUp.ReferenceOTU11465:0.05866)0.732:0.00669)0.975:0.03777)0.738:0.00935,(New.CleanUp.ReferenceOTU3102:0.0117,(New.CleanUp.ReferenceOTU19223:0.07124,New.CleanUp.ReferenceOTU9392:0.00015)0.763:0.00705)0.936:0.02298)0.923:0.01557,((New.CleanUp.ReferenceOTU10070:0.01373,New.CleanUp.ReferenceOTU4919:0.07361)0.884:0.02079,(New.CleanUp.ReferenceOTU2109:0.07001,((New.CleanUp.ReferenceOTU5324:0.04293,New.CleanUp.ReferenceOTU13528:0.0179)0.743:0.00672,(New.CleanUp.ReferenceOTU10772:0.0636,(((New.CleanUp.ReferenceOTU2618:0.02501,New.CleanUp.ReferenceOTU11703:0.04411)0.000:0.00014,New.CleanUp.ReferenceOTU14552:0.0423)0.910:0.02576,(New.CleanUp.ReferenceOTU386:0.01662,(New.CleanUp.ReferenceOTU2428:0.04694,(New.CleanUp.ReferenceOTU2107:0.0046,New.CleanUp.ReferenceOTU16989:0.00014)0.776:0.00477)0.772:0.0063)0.726:0.00423)0.661:0.02776)0.946:0.04098)0.786:0.00949)0.760:0.00622)0.452:0.00661)0.812:0.00993)0.803:0.00689,((New.CleanUp.ReferenceOTU5451:0.01138,((New.CleanUp.ReferenceOTU18902:0.05986,New.CleanUp.ReferenceOTU4629:0.01994)0.966:0.05999,(((New.CleanUp.ReferenceOTU7550:0.01755,New.CleanUp.ReferenceOTU8766:0.00016)0.824:0.0275,(New.CleanUp.ReferenceOTU6972:0.01628,((New.CleanUp.ReferenceOTU14784:0.07691,(New.CleanUp.ReferenceOTU21641:0.14828,New.CleanUp.ReferenceOTU7497:0.24837)0.862:0.08531)0.981:0.09982,(New.CleanUp.ReferenceOTU17706:0.00015,New.CleanUp.ReferenceOTU11827:0.08171)0.000:0.00014)0.000:0.00258)0.991:0.09098)0.973:0.08628,New.CleanUp.ReferenceOTU22393:0.03951)0.955:0.08207)0.318:0.03198)0.883:0.01759,((New.CleanUp.ReferenceOTU17883:0.00014,New.CleanUp.ReferenceOTU19992:0.02395)0.970:0.01277,176836:0.00763)0.845:0.0062)0.884:0.01123)0.976:0.02113)0.961:0.00015,((New.CleanUp.ReferenceOTU23879:0.02937,(New.CleanUp.ReferenceOTU19032:0.00452,New.CleanUp.ReferenceOTU5027:0.00463)0.273:0.00138)0.990:0.02507,((((New.CleanUp.ReferenceOTU15685:0.00015,(New.CleanUp.ReferenceOTU8913:0.02651,((New.CleanUp.ReferenceOTU12319:0.02156,(New.CleanUp.ReferenceOTU3336:0.0314,New.CleanUp.ReferenceOTU21066:0.00016)0.814:0.00563)0.881:0.00866,(New.CleanUp.ReferenceOTU7587:0.00883,(New.CleanUp.ReferenceOTU788:0.01285,New.CleanUp.ReferenceOTU9799:0.01582)0.936:0.00016)0.849:0.00348)0.985:0.00023)1.000:0.00195)0.760:0.00279,(((New.CleanUp.ReferenceOTU1739:0.01796,New.CleanUp.ReferenceOTU3846:0.02193)0.295:0.00267,New.CleanUp.ReferenceOTU3393:0.01421)0.907:0.00868,(New.CleanUp.ReferenceOTU14242:0.03057,New.CleanUp.ReferenceOTU19385:0.04019)0.024:0.00488)0.770:0.00333)0.969:0.01388,(New.CleanUp.ReferenceOTU10776:0.00275,New.CleanUp.ReferenceOTU20359:0.0329)0.781:0.0027)0.531:0.00015,(New.CleanUp.ReferenceOTU21559:0.03408,183682:0.0027)0.946:0.00015)0.837:0.00273)0.604:0.00015)0.894:0.0048)0.890:0.00486)0.981:0.0001)0.813:0.0011,((((((New.CleanUp.ReferenceOTU9260:0.02708,(((New.CleanUp.ReferenceOTU7118:0.00826,((New.CleanUp.ReferenceOTU9064:0.0253,(New.CleanUp.ReferenceOTU6302:0.017,New.CleanUp.ReferenceOTU5764:0.05347)0.864:0.01162)0.734:0.00554,New.CleanUp.ReferenceOTU6266:0.05183)0.875:0.01158)0.852:0.00014,New.CleanUp.ReferenceOTU2400:0.01959)0.783:0.00847,(((New.CleanUp.ReferenceOTU14295:0.0001,New.CleanUp.ReferenceOTU7567:0.02122)1.000:0.00239,(New.CleanUp.ReferenceOTU17301:0.00885,New.CleanUp.ReferenceOTU2384:0.04098)0.742:0.00313)0.936:0.0089,New.CleanUp.ReferenceOTU22873:0.01601)0.874:0.00624)0.836:0.00554)0.954:0.00014,(((New.CleanUp.ReferenceOTU3277:0.00368,New.CleanUp.ReferenceOTU6455:0.0317)0.977:0.01975,(New.CleanUp.ReferenceOTU6721:0.0192,New.CleanUp.ReferenceOTU8649:0.08751)0.069:0.00014)0.957:0.00014,(New.CleanUp.ReferenceOTU15092:0.0232,New.CleanUp.ReferenceOTU3752:0.00014)0.856:0.00255)0.926:0.00504)0.849:0.00251,(New.CleanUp.ReferenceOTU19336:0.00283,(New.CleanUp.ReferenceOTU21056:0.02281,((New.CleanUp.ReferenceOTU14491:0.00473,272184:0.00515)0.894:0.00719,(New.CleanUp.ReferenceOTU10078:0.00081,New.CleanUp.ReferenceOTU18012:0.01867)0.819:0.00557)0.321:0.00247)0.831:0.00489)0.803:0.00247)0.829:0.00015,(258455:0.00516,New.CleanUp.ReferenceOTU19556:0.00427)0.786:0.00257)0.835:0.00015,New.CleanUp.ReferenceOTU616:0.01567)0.877:0.00016,((((((((((New.CleanUp.ReferenceOTU19067:0.00014,((277204:0.00014,((New.CleanUp.ReferenceOTU6669:0.00535,(New.CleanUp.ReferenceOTU21856:0.00016,(New.CleanUp.ReferenceOTU18729:0.00014,336691:0.00014)1.000:0.00015)0.906:0.00537)0.814:0.00015,191558:0.02803)0.535:0.01853)0.595:0.00012,New.CleanUp.ReferenceOTU17527:0.01339)0.904:0.00016)0.859:0.00272,(New.CleanUp.ReferenceOTU4879:0.00567,(273388:0.00014,(New.CleanUp.ReferenceOTU14216:0.01659,New.CleanUp.ReferenceOTU8055:0.01654)0.942:0.00014)0.768:0.00016)0.857:0.00567)0.605:0.00015,((((New.CleanUp.ReferenceOTU14893:0.04675,New.CleanUp.ReferenceOTU7119:0.0082)0.474:0.00016,271672:0.00014)0.000:0.00016,263607:0.0082)0.459:0.00015,New.CleanUp.ReferenceOTU8276:0.01651)0.592:0.00015)0.938:0.01178,((New.CleanUp.ReferenceOTU16468:0.09353,(((((New.CleanUp.ReferenceOTU23438:0.04222,(New.CleanUp.ReferenceOTU11832:0.00837,New.CleanUp.ReferenceOTU13527:0.0109)0.896:0.0162)0.973:0.03326,New.CleanUp.ReferenceOTU9736:0.00453)0.770:0.00455,New.CleanUp.ReferenceOTU4786:0.00791)0.223:0.0018,(((New.CleanUp.ReferenceOTU18089:0.0,New.CleanUp.ReferenceOTU7557:0.0):0.00014,((New.CleanUp.ReferenceOTU15887:0.02501,New.CleanUp.ReferenceOTU3957:0.00011)0.534:0.00443,((New.CleanUp.ReferenceOTU6717:0.04147,(New.CleanUp.ReferenceOTU3634:0.01132,(New.CleanUp.ReferenceOTU22967:0.02458,(((269814:0.00014,(((196191:0.00215,(259120:0.00703,265030:0.00015)0.938:0.01414)0.028:0.00015,(New.CleanUp.ReferenceOTU1901:0.01049,New.CleanUp.ReferenceOTU5575:0.02385)0.988:0.02389)0.890:0.00507,New.CleanUp.ReferenceOTU1266:0.00014)0.008:0.00017)0.046:0.00215,((New.CleanUp.ReferenceOTU2941:0.04114,New.CleanUp.ReferenceOTU4574:0.01462)0.795:0.03874,(New.CleanUp.ReferenceOTU15927:0.01644,New.CleanUp.ReferenceOTU12559:0.02879)0.803:0.01519)0.599:0.01964)0.777:0.00687,(New.CleanUp.ReferenceOTU3644:0.0051,(((((New.CleanUp.ReferenceOTU21542:0.00014,(New.CleanUp.ReferenceOTU13301:0.0217,(New.CleanUp.ReferenceOTU17117:0.01042,New.CleanUp.ReferenceOTU21915:0.00997)0.666:0.01244)0.492:0.00012)0.004:0.00014,((New.CleanUp.ReferenceOTU16184:0.03561,(New.CleanUp.ReferenceOTU7747:0.07143,New.CleanUp.ReferenceOTU8854:0.00325)0.409:0.0002)0.995:0.02296,((New.CleanUp.ReferenceOTU2650:0.01716,New.CleanUp.ReferenceOTU6530:0.00869)0.873:0.01135,New.CleanUp.ReferenceOTU19043:0.03447)0.862:0.0109)0.736:0.00275)0.439:0.00014,((((New.CleanUp.ReferenceOTU17575:0.00014,New.CleanUp.ReferenceOTU9206:0.00388)0.792:0.00383,(268865:0.00014,New.CleanUp.ReferenceOTU8755:0.02234)0.832:0.02313)0.851:0.00375,(174770:0.00588,(((New.CleanUp.ReferenceOTU227:0.02214,New.CleanUp.ReferenceOTU8916:0.00014)0.913:0.00015,(1110378:0.00014,New.CleanUp.ReferenceOTU3032:0.02088)0.852:0.00014)1.000:0.00015,270571:0.00014)0.967:0.00014)1.000:0.00015)0.458:0.00575,New.CleanUp.ReferenceOTU6797:0.0047)0.920:0.00858)0.633:0.00015,((New.CleanUp.ReferenceOTU16074:0.00014,(New.CleanUp.ReferenceOTU20195:0.02567,New.CleanUp.ReferenceOTU20470:0.00014)0.100:0.00016)0.821:0.01161,(((New.CleanUp.ReferenceOTU12485:0.01897,New.CleanUp.ReferenceOTU20751:0.00954)0.742:0.00887,New.CleanUp.ReferenceOTU28:0.01652)0.760:0.00439,((New.CleanUp.ReferenceOTU18391:0.01109,New.CleanUp.ReferenceOTU20926:0.0085)0.161:0.00012,New.CleanUp.ReferenceOTU1770:0.00014)0.090:0.01065)0.834:0.00677)0.766:0.00372)0.956:0.00015,((New.CleanUp.ReferenceOTU14536:0.01986,(New.CleanUp.ReferenceOTU14072:0.00536,New.CleanUp.ReferenceOTU14766:0.02185)0.867:0.01089)0.741:0.00971,((New.CleanUp.ReferenceOTU21551:0.00015,New.CleanUp.ReferenceOTU21737:0.00568)0.771:0.00564,New.CleanUp.ReferenceOTU19198:0.01928)0.112:0.00376)0.837:0.00849)0.029:0.00035)0.010:0.01771)0.903:0.01307)0.829:0.00912)0.741:0.00299)0.874:0.00645,(New.CleanUp.ReferenceOTU4442:0.03353,((New.CleanUp.ReferenceOTU14126:0.00014,((387615:0.00014,(356632:0.00823,New.CleanUp.ReferenceOTU16958:0.10101)0.601:0.00012)0.675:0.00015,(New.CleanUp.ReferenceOTU12017:0.08303,((New.CleanUp.ReferenceOTU11438:0.0687,((((New.CleanUp.ReferenceOTU6719:0.05066,((New.CleanUp.ReferenceOTU10842:0.04647,((New.ReferenceOTU60:0.05054,((262677:0.01677,(((((New.CleanUp.ReferenceOTU11257:0.04199,(179188:0.00014,275511:0.01648)0.982:0.00016)0.994:0.04194,276511:0.00015)0.770:0.00775,New.CleanUp.ReferenceOTU13360:0.04043)0.459:0.01502,New.CleanUp.ReferenceOTU20061:0.01392)0.949:0.02325,New.CleanUp.ReferenceOTU5240:0.00014)0.866:0.01136)0.928:0.01717,(New.CleanUp.ReferenceOTU18484:0.00774,New.CleanUp.ReferenceOTU20675:0.00014)0.987:0.04805)0.244:0.0026)0.021:0.00014,263106:0.00823)0.000:0.00016)0.276:0.0001,New.CleanUp.ReferenceOTU19262:0.00014)0.414:0.00014)0.000:0.00014,274546:0.00014)0.000:0.00014,New.CleanUp.ReferenceOTU9333:0.02122)0.885:0.02249,New.CleanUp.ReferenceOTU4723:0.08133)0.799:0.02001)0.689:0.03746,New.CleanUp.ReferenceOTU18862:0.011)0.408:0.01124)0.891:0.03281)0.828:0.01267)0.035:0.00015,New.CleanUp.ReferenceOTU8007:0.01654)0.865:0.01276)0.820:0.00015)0.957:0.01216)0.819:0.00694)0.689:0.00698,(New.CleanUp.ReferenceOTU21272:0.00433,New.CleanUp.ReferenceOTU6381:0.00323)0.855:0.00526)0.881:0.00907)0.000:0.01034,New.CleanUp.ReferenceOTU6203:0.00822)0.000:0.00194)0.000:0.00011,(196349:0.0,198753:0.0):0.00014)0.000:0.00455)0.000:0.00708,(((337762:0.01652,(341713:0.00014,New.CleanUp.ReferenceOTU13044:0.00014)0.007:0.00014)0.898:0.03448,New.ReferenceOTU23:0.05985)0.757:0.01616,((New.CleanUp.ReferenceOTU20826:0.00488,New.CleanUp.ReferenceOTU3353:0.02197)0.976:0.0371,((New.CleanUp.ReferenceOTU11268:0.00014,New.CleanUp.ReferenceOTU903:0.02217)0.956:0.03741,New.CleanUp.ReferenceOTU3328:0.08848)0.831:0.03279)0.888:0.02047)0.940:0.01553)0.436:0.01799,(New.CleanUp.ReferenceOTU3451:0.01064,(New.CleanUp.ReferenceOTU15024:0.00602,((New.CleanUp.ReferenceOTU1018:0.00861,New.CleanUp.ReferenceOTU13742:0.02532)0.865:0.00857,New.CleanUp.ReferenceOTU16602:0.02049)0.999:0.0357)0.628:0.00066)0.999:0.0501)0.814:0.01591,(New.CleanUp.ReferenceOTU21821:0.00016,(New.CleanUp.ReferenceOTU4295:0.04405,272834:0.00014)0.758:0.00567)0.000:0.00574)0.000:0.00014,((((New.CleanUp.ReferenceOTU14787:0.02761,(New.CleanUp.ReferenceOTU20938:0.05901,New.CleanUp.ReferenceOTU7524:0.0454)0.814:0.02477)0.990:0.06818,New.CleanUp.ReferenceOTU2337:0.00015)0.817:0.00524,New.CleanUp.ReferenceOTU13998:0.02762)0.988:0.02547,New.CleanUp.ReferenceOTU9753:0.00317)0.831:0.02001)0.697:0.01698,((New.CleanUp.ReferenceOTU1712:0.0122,New.CleanUp.ReferenceOTU19784:0.01634)0.958:0.01549,(New.CleanUp.ReferenceOTU22804:0.00839,New.CleanUp.ReferenceOTU10342:0.03654)0.875:0.00555)0.612:0.0039)0.936:0.02618,New.CleanUp.ReferenceOTU16840:0.02163)0.993:0.04016)0.958:0.0143)0.958:0.01032)0.048:0.00334)0.946:0.01083,((New.CleanUp.ReferenceOTU16984:0.02014,New.CleanUp.ReferenceOTU3967:0.02723)0.965:0.01892,(New.CleanUp.ReferenceOTU23887:0.05016,((((((((((311961:0.03457,(New.CleanUp.ReferenceOTU5595:0.0186,((New.CleanUp.ReferenceOTU1035:0.0,New.CleanUp.ReferenceOTU9047:0.0):0.00822,New.CleanUp.ReferenceOTU13497:0.00014)0.385:0.00015)0.952:0.02799)0.843:0.02762,New.CleanUp.ReferenceOTU3064:0.08634)0.160:0.01272,New.CleanUp.ReferenceOTU12604:0.00874)1.000:0.11229,((((((1111350:0.03926,New.CleanUp.ReferenceOTU17452:0.06827)1.000:0.17748,(263252:0.00014,276434:0.00253)0.133:0.00061)0.621:0.00027,New.CleanUp.ReferenceOTU7012:0.00375)1.000:0.10379,((New.CleanUp.ReferenceOTU1752:0.01857,New.CleanUp.ReferenceOTU3964:0.03206)0.994:0.05724,(((404691:0.01482,((New.CleanUp.ReferenceOTU13310:0.02245,((((276110:0.00014,New.CleanUp.ReferenceOTU8106:0.00589)0.012:0.00023,New.CleanUp.ReferenceOTU3855:0.03681)0.770:0.00805,((New.CleanUp.ReferenceOTU21346:0.03401,(265940:0.0,274901:0.0):0.00014)0.764:0.01573,New.CleanUp.ReferenceOTU4620:0.09149)0.836:0.02589)1.000:0.09699,New.CleanUp.ReferenceOTU21585:0.08395)0.047:0.00132)0.267:0.00516,(((((New.CleanUp.ReferenceOTU4670:0.02917,(New.CleanUp.ReferenceOTU6465:0.0209,(New.CleanUp.ReferenceOTU12321:0.02643,New.CleanUp.ReferenceOTU23250:0.03586)0.517:0.01275)0.297:0.02229)0.732:0.00369,New.CleanUp.ReferenceOTU620:0.0037)0.797:0.00345,((((New.CleanUp.ReferenceOTU8030:0.02217,New.CleanUp.ReferenceOTU18054:0.03898)0.791:0.01579,(190242:0.00702,New.CleanUp.ReferenceOTU6686:0.01685)0.883:0.00014)0.820:0.00321,261365:0.00014)0.502:0.00012,331013:0.00014)0.011:0.0001)0.785:0.00354,(260207:0.00016,265985:0.01901)0.980:0.01601)0.751:0.00264,New.CleanUp.ReferenceOTU18048:0.04316)0.765:0.0084)0.902:0.01289)0.767:0.00442,(((New.CleanUp.ReferenceOTU23382:0.02329,New.CleanUp.ReferenceOTU17827:0.01542)0.876:0.01417,(New.CleanUp.ReferenceOTU14951:0.00871,(New.CleanUp.ReferenceOTU19902:0.02415,New.CleanUp.ReferenceOTU23498:0.00311)0.852:0.00576)0.885:0.01032)0.842:0.01128,(((New.CleanUp.ReferenceOTU17692:0.06836,(New.CleanUp.ReferenceOTU6771:0.02606,New.ReferenceOTU54:0.01896)0.760:0.00945)0.920:0.02012,New.CleanUp.ReferenceOTU18035:0.00016)0.874:0.02813,New.CleanUp.ReferenceOTU12301:0.05315)0.843:0.00883)0.857:0.01034)0.785:0.00286,259195:0.00015)0.750:0.00382)0.457:0.01178)0.938:0.01843,(((((((1111782:0.01529,New.CleanUp.ReferenceOTU7424:0.00015)0.933:0.01974,(New.CleanUp.ReferenceOTU16679:0.04019,(New.CleanUp.ReferenceOTU21986:0.00812,New.CleanUp.ReferenceOTU4653:0.01855)0.019:0.00015)0.874:0.01782)0.951:0.03076,((259922:0.00014,(New.CleanUp.ReferenceOTU12454:0.00866,New.CleanUp.ReferenceOTU22177:0.03832)0.549:0.00016)0.878:0.02245,New.CleanUp.ReferenceOTU18889:0.12213)0.145:0.02449)0.890:0.01998,(New.CleanUp.ReferenceOTU13206:0.02611,(New.CleanUp.ReferenceOTU4312:0.00826,New.CleanUp.ReferenceOTU9979:0.00602)0.749:0.0032)0.950:0.01907)0.174:0.00582,(((New.CleanUp.ReferenceOTU10784:0.07753,(((New.CleanUp.ReferenceOTU11172:0.00296,(New.CleanUp.ReferenceOTU11379:0.02027,New.CleanUp.ReferenceOTU5670:0.01127)0.761:0.0025)0.258:0.00011,New.CleanUp.ReferenceOTU1268:0.03941)0.457:0.00659,(((New.CleanUp.ReferenceOTU20881:0.06716,New.CleanUp.ReferenceOTU3904:0.00014)1.000:0.15519,(New.CleanUp.ReferenceOTU6118:0.00015,New.CleanUp.ReferenceOTU20247:0.04398)0.861:0.01111)0.123:0.00561,((((339031:0.00842,278098:0.00014)0.120:0.00015,(((New.CleanUp.ReferenceOTU18316:0.00014,324104:0.04083)0.616:0.01165,New.CleanUp.ReferenceOTU14286:0.04509)0.800:0.00145,(New.CleanUp.ReferenceOTU1503:0.0209,New.CleanUp.ReferenceOTU849:0.02268)0.707:0.00765)0.829:0.00841)0.863:0.01767,New.CleanUp.ReferenceOTU20858:0.06396)0.838:0.02229,(New.CleanUp.ReferenceOTU10315:0.00821,(New.CleanUp.ReferenceOTU17974:0.00822,(((274569:0.00014,(New.CleanUp.ReferenceOTU21668:0.00015,320224:0.00014)0.671:0.00015)0.448:0.00014,New.CleanUp.ReferenceOTU18400:0.05138)0.233:0.00014,New.CleanUp.ReferenceOTU18487:0.04708)0.885:0.05353)0.003:0.00015)0.808:0.02849)0.962:0.03187)0.908:0.01917)0.380:0.00475)0.830:0.00014,(New.CleanUp.ReferenceOTU6528:0.06391,New.CleanUp.ReferenceOTU14177:0.0451)0.858:0.00871)0.967:0.02013,(New.CleanUp.ReferenceOTU14756:0.01254,New.CleanUp.ReferenceOTU6930:0.09154)0.981:0.02829)0.688:0.00657)0.767:0.00725,((New.CleanUp.ReferenceOTU6790:0.034,((New.CleanUp.ReferenceOTU11224:0.01431,((New.CleanUp.ReferenceOTU8897:0.00639,(230268:0.01684,New.CleanUp.ReferenceOTU483:0.00588)0.733:0.00275)0.490:0.00015,(267042:0.00272,New.CleanUp.ReferenceOTU19331:0.00274)0.815:0.00273)0.781:0.00318)0.410:0.00633,(New.CleanUp.ReferenceOTU1080:0.00912,New.CleanUp.ReferenceOTU9172:0.00504)0.684:0.00015)0.896:0.00495)0.863:0.00015,(New.CleanUp.ReferenceOTU17726:0.00016,New.CleanUp.ReferenceOTU6178:0.05033)0.997:0.03943)0.989:0.02631)0.899:0.00957,((New.CleanUp.ReferenceOTU8625:0.01611,((((New.CleanUp.ReferenceOTU6396:0.01505,(New.CleanUp.ReferenceOTU11020:0.00525,New.CleanUp.ReferenceOTU18017:0.00965)0.883:0.01031)0.952:0.02091,(199307:0.00014,((New.CleanUp.ReferenceOTU5085:0.01518,New.CleanUp.ReferenceOTU9798:0.09946)0.816:0.02008,New.CleanUp.ReferenceOTU7798:0.03147)0.067:0.00011)0.632:0.00813)0.282:0.00015,(((New.CleanUp.ReferenceOTU14414:0.0112,(New.CleanUp.ReferenceOTU8184:0.0143,New.CleanUp.ReferenceOTU8406:0.02117)0.760:0.0062)0.377:0.01044,New.CleanUp.ReferenceOTU21492:0.06118)0.000:0.00011,New.CleanUp.ReferenceOTU13581:0.05609)0.851:0.01373)0.988:0.03181,((New.CleanUp.ReferenceOTU20757:0.00984,(New.CleanUp.ReferenceOTU20088:0.04166,New.CleanUp.ReferenceOTU7434:0.00553)0.997:0.03224)0.633:0.00126,New.CleanUp.ReferenceOTU6929:0.00368)0.960:0.02234)0.659:0.00446)0.956:0.01544,((345804:0.05861,262944:0.05988)0.773:0.01786,(New.CleanUp.ReferenceOTU14187:0.03602,(273737:0.00069,((New.CleanUp.ReferenceOTU10872:0.00369,273586:0.0037)0.607:0.00558,New.CleanUp.ReferenceOTU22734:0.04058)0.765:0.00016)0.911:0.01761)0.981:0.03096)0.784:0.00663)0.852:0.00759)0.854:0.00015)0.646:0.01745,(((New.CleanUp.ReferenceOTU16645:0.02309,((((New.CleanUp.ReferenceOTU722:0.01006,((((New.CleanUp.ReferenceOTU10627:0.00014,New.CleanUp.ReferenceOTU14686:0.05342)0.987:0.02212,(New.CleanUp.ReferenceOTU21868:0.00678,New.CleanUp.ReferenceOTU6784:0.00366)0.825:0.00738)0.914:0.01039,New.CleanUp.ReferenceOTU4067:0.00559)0.919:0.02488,(New.CleanUp.ReferenceOTU17688:0.02759,New.CleanUp.ReferenceOTU18073:0.01708)0.921:0.01799)0.901:0.02372)0.652:0.00636,(New.CleanUp.ReferenceOTU5802:0.00014,(New.CleanUp.ReferenceOTU4271:0.03584,266715:0.07976)0.985:0.03024)1.000:0.11491)0.740:0.00447,(New.CleanUp.ReferenceOTU7237:0.02959,(New.CleanUp.ReferenceOTU17595:0.03502,(178106:0.00014,(New.CleanUp.ReferenceOTU1128:0.0212,New.CleanUp.ReferenceOTU726:0.00014)0.524:0.00015)0.955:0.01945)0.926:0.01965)0.791:0.01493)0.864:0.0076,(((New.CleanUp.ReferenceOTU20491:0.05141,(New.CleanUp.ReferenceOTU12378:0.00014,(New.CleanUp.ReferenceOTU21124:0.04373,((334292:0.0,1106006:0.0):0.00842,New.CleanUp.ReferenceOTU8729:0.08829)0.728:0.00716)0.597:0.0377)0.695:0.01832)0.684:0.00417,(New.CleanUp.ReferenceOTU15363:0.06136,New.CleanUp.ReferenceOTU22414:0.05257)1.000:0.10183)0.824:0.01026,(New.CleanUp.ReferenceOTU11608:0.03287,New.CleanUp.ReferenceOTU9601:0.02328)0.521:0.00987)0.940:0.01852)0.232:0.00015)0.759:0.01225,((New.CleanUp.ReferenceOTU18851:0.07187,New.CleanUp.ReferenceOTU5546:0.11394)0.907:0.0655,(New.CleanUp.ReferenceOTU20383:0.01016,(New.CleanUp.ReferenceOTU12534:0.0324,New.CleanUp.ReferenceOTU14965:0.06813)0.884:0.01687)0.894:0.04276)0.574:0.03832)0.873:0.01556,(New.CleanUp.ReferenceOTU10557:0.02507,(New.CleanUp.ReferenceOTU5844:0.02172,(New.CleanUp.ReferenceOTU1252:0.05924,((340794:0.0,269378:0.0):0.00014,(New.CleanUp.ReferenceOTU19019:0.03338,New.CleanUp.ReferenceOTU7315:0.02487)0.963:0.00015)0.927:0.00015)0.841:0.01579)0.738:0.00672)0.999:0.08206)0.978:0.02913)0.976:0.00013)0.883:0.01722,(((New.CleanUp.ReferenceOTU7245:0.07554,((269285:0.0306,(New.CleanUp.ReferenceOTU9234:0.05326,(382998:0.00014,(New.CleanUp.ReferenceOTU5396:0.05347,New.CleanUp.ReferenceOTU13034:0.01687)0.053:0.0037)0.158:0.00168)0.973:0.03438)0.978:0.03339,(New.CleanUp.ReferenceOTU12169:0.00016,273631:0.00014)0.988:0.01512)0.933:0.0171)0.965:0.02113,((New.CleanUp.ReferenceOTU4623:0.00936,(New.CleanUp.ReferenceOTU1966:0.00828,(New.CleanUp.ReferenceOTU10033:0.00014,260660:0.03212)0.962:0.01369)0.915:0.00015)0.116:0.00265,(183838:0.00016,(((New.CleanUp.ReferenceOTU1931:0.0414,(New.CleanUp.ReferenceOTU13835:0.02165,New.CleanUp.ReferenceOTU8970:0.03738)0.835:0.01565)0.680:0.00836,New.CleanUp.ReferenceOTU7053:0.0313)0.691:0.00365,((New.CleanUp.ReferenceOTU7456:0.01849,New.CleanUp.ReferenceOTU1352:0.06183)0.756:0.00847,New.CleanUp.ReferenceOTU13205:0.04526)0.823:0.00953)0.880:0.00875)0.767:0.00273)0.940:0.00791)0.793:0.00261,((((New.CleanUp.ReferenceOTU9042:0.03286,(New.CleanUp.ReferenceOTU2548:0.01995,New.CleanUp.ReferenceOTU9806:0.0124)0.165:0.00343)0.879:0.00873,New.CleanUp.ReferenceOTU13939:0.02933)0.213:0.00015,(((New.CleanUp.ReferenceOTU869:0.05943,New.CleanUp.ReferenceOTU17958:0.00512)0.747:0.00241,(New.CleanUp.ReferenceOTU17174:0.04384,New.CleanUp.ReferenceOTU12788:0.01323)0.756:0.00306)1.000:0.00015,(New.CleanUp.ReferenceOTU11600:0.00553,New.CleanUp.ReferenceOTU1764:0.01247)0.731:0.00917)0.897:0.00242)0.742:0.00243,New.CleanUp.ReferenceOTU5881:0.04729)0.842:0.00752)0.280:0.00015)0.858:0.00472,((New.CleanUp.ReferenceOTU13675:0.02588,272290:0.00301)0.992:0.02741,(((((New.CleanUp.ReferenceOTU22677:0.01414,(New.CleanUp.ReferenceOTU21307:0.01193,New.CleanUp.ReferenceOTU3979:0.00967)0.539:0.01412)0.756:0.00433,(New.CleanUp.ReferenceOTU8217:0.01031,((New.CleanUp.ReferenceOTU22858:0.00852,(New.CleanUp.ReferenceOTU23023:0.00014,(New.CleanUp.ReferenceOTU19364:0.00339,New.CleanUp.ReferenceOTU4890:0.00014)0.994:0.01741)0.846:0.00485)0.949:0.01014,(New.CleanUp.ReferenceOTU320:0.01476,New.CleanUp.ReferenceOTU22436:0.01898)0.790:0.00213)0.813:0.00053)0.824:0.00016)0.638:0.00015,((((((New.CleanUp.ReferenceOTU8078:0.0079,(New.CleanUp.ReferenceOTU19755:0.01611,New.CleanUp.ReferenceOTU375:0.03085)0.942:0.01484)0.503:0.0102,(((New.CleanUp.ReferenceOTU11654:0.02256,(New.CleanUp.ReferenceOTU12427:0.02451,New.CleanUp.ReferenceOTU5425:0.00747)0.885:0.0157)0.995:0.02237,New.CleanUp.ReferenceOTU20737:0.00014)0.979:0.01848,(New.CleanUp.ReferenceOTU20404:0.03563,(New.CleanUp.ReferenceOTU20128:0.026,((((New.CleanUp.ReferenceOTU23783:0.00967,(New.CleanUp.ReferenceOTU20335:0.00294,261325:0.00014)0.165:0.0042)0.054:0.00036,(New.CleanUp.ReferenceOTU12020:0.00752,(New.CleanUp.ReferenceOTU6470:0.01205,((((New.CleanUp.ReferenceOTU1033:0.00282,(New.CleanUp.ReferenceOTU18672:0.00015,New.CleanUp.ReferenceOTU18047:0.07347)0.814:0.00442)0.819:0.00263,New.CleanUp.ReferenceOTU4757:0.00014)0.937:0.00016,(New.CleanUp.ReferenceOTU11195:0.00649,New.CleanUp.ReferenceOTU1698:0.01235)0.330:0.00015)0.950:0.00015,(New.CleanUp.ReferenceOTU2718:0.00957,(New.CleanUp.ReferenceOTU17650:0.02974,(New.CleanUp.ReferenceOTU23741:0.01134,New.CleanUp.ReferenceOTU6944:0.00015)0.938:0.01153)0.754:0.00269)1.000:0.00015)0.778:0.00246)0.768:0.00244)0.735:0.00206)0.786:0.00474,((((New.CleanUp.ReferenceOTU10050:0.02286,New.CleanUp.ReferenceOTU13778:0.01236)0.234:0.00016,(New.CleanUp.ReferenceOTU1139:0.02344,New.CleanUp.ReferenceOTU22010:0.05075)0.770:0.01418)0.824:0.01251,((((New.CleanUp.ReferenceOTU841:0.0781,(((New.CleanUp.ReferenceOTU19305:0.00015,((New.CleanUp.ReferenceOTU13299:0.01038,((New.CleanUp.ReferenceOTU11055:0.0593,New.CleanUp.ReferenceOTU2589:0.06207)0.963:0.07445,New.CleanUp.ReferenceOTU2457:0.00671)0.582:0.01544)0.906:0.02449,(New.CleanUp.ReferenceOTU20887:0.00275,((New.CleanUp.ReferenceOTU5304:0.00015,(New.CleanUp.ReferenceOTU1916:0.09247,New.CleanUp.ReferenceOTU2656:0.00755)0.994:0.02925)0.440:0.0148,New.CleanUp.ReferenceOTU3894:0.21171)0.801:0.00901)0.900:0.02794)0.834:0.01657)0.057:0.05242,236225:0.00796)0.554:0.00381,(New.CleanUp.ReferenceOTU11910:0.01729,New.CleanUp.ReferenceOTU12826:0.03179)0.521:0.01598)0.633:0.01523)0.824:0.04373,(New.CleanUp.ReferenceOTU23826:0.02684,((((New.CleanUp.ReferenceOTU22943:0.01155,New.CleanUp.ReferenceOTU77:0.02588)0.962:0.03925,(New.CleanUp.ReferenceOTU19524:0.02719,New.CleanUp.ReferenceOTU16501:0.03207)0.302:0.0001)0.975:0.04125,(New.CleanUp.ReferenceOTU22221:0.0806,(New.CleanUp.ReferenceOTU4828:0.06497,New.CleanUp.ReferenceOTU814:0.06728)0.688:0.0056)0.657:0.01331)0.926:0.02885,(New.CleanUp.ReferenceOTU17317:0.05549,New.CleanUp.ReferenceOTU7317:0.01172)1.000:0.11272)0.514:0.02627)0.586:0.02447)0.860:0.02572,((New.CleanUp.ReferenceOTU12461:0.03799,New.CleanUp.ReferenceOTU15633:0.02184)0.020:0.00011,New.CleanUp.ReferenceOTU18919:0.0443)0.032:0.01528)0.748:0.01347,(359984:0.00014,((New.CleanUp.ReferenceOTU9273:0.00923,New.CleanUp.ReferenceOTU17388:0.02278)0.844:0.00579,New.CleanUp.ReferenceOTU16055:0.0274)0.076:0.00404)0.006:0.0001)0.130:0.00323)0.888:0.01412,(((New.CleanUp.ReferenceOTU621:0.00858,(New.CleanUp.ReferenceOTU13624:0.06888,New.CleanUp.ReferenceOTU5554:0.01788)0.450:0.02304)0.022:0.02867,New.CleanUp.ReferenceOTU21385:0.04263)0.548:0.00492,(New.CleanUp.ReferenceOTU22708:0.10907,(New.CleanUp.ReferenceOTU20123:0.01622,New.CleanUp.ReferenceOTU21637:0.00449)0.758:0.01586)0.526:0.00587)0.797:0.02228)0.498:0.00963)0.820:0.00772,((New.CleanUp.ReferenceOTU2177:0.05668,(New.CleanUp.ReferenceOTU18375:0.00014,New.CleanUp.ReferenceOTU18819:0.03587)0.917:0.01413)0.216:0.0042,(((New.CleanUp.ReferenceOTU22275:0.03266,New.CleanUp.ReferenceOTU20478:0.0136)0.964:0.01762,(New.CleanUp.ReferenceOTU15787:0.01682,(New.CleanUp.ReferenceOTU6452:0.0217,(New.CleanUp.ReferenceOTU11270:0.03263,New.CleanUp.ReferenceOTU20496:0.02101)0.753:0.00608)0.929:0.01396)0.656:0.00041)0.897:0.01382,(New.CleanUp.ReferenceOTU10915:0.0375,New.CleanUp.ReferenceOTU9526:0.01985)0.777:0.01816)0.288:0.00119)0.436:0.00714)0.898:0.00946)0.124:0.00187)0.049:0.00016)0.769:0.0037)0.999:0.03235,((New.CleanUp.ReferenceOTU9251:0.03848,(New.CleanUp.ReferenceOTU15008:0.02708,New.CleanUp.ReferenceOTU4803:0.03969)0.529:0.01352)0.753:0.00604,((New.CleanUp.ReferenceOTU584:0.03974,(New.CleanUp.ReferenceOTU684:0.00515,New.CleanUp.ReferenceOTU968:0.00315)0.881:0.00751)0.963:0.01637,New.CleanUp.ReferenceOTU4551:0.05687)0.741:0.00171)0.276:0.00013)0.656:0.00454,New.CleanUp.ReferenceOTU4156:0.07543)0.641:0.0059,(New.CleanUp.ReferenceOTU11187:0.05241,4309927:0.00014)0.911:0.01081)0.661:0.00015,New.CleanUp.ReferenceOTU13093:0.01536)0.213:0.00015)0.932:0.01369,((New.CleanUp.ReferenceOTU23889:0.02123,((New.CleanUp.ReferenceOTU1491:0.01088,New.CleanUp.ReferenceOTU17406:0.01453)0.745:0.00849,New.CleanUp.ReferenceOTU7446:0.08416)0.499:0.00707)0.803:0.00485,(New.CleanUp.ReferenceOTU20684:0.02396,(New.CleanUp.ReferenceOTU21918:0.02271,((New.CleanUp.ReferenceOTU4728:0.02998,New.CleanUp.ReferenceOTU10044:0.03727)0.762:0.00708,New.CleanUp.ReferenceOTU10556:0.0463)0.277:0.00735)0.974:0.00015)0.747:0.00277)0.863:0.00657)0.995:0.03196,(New.CleanUp.ReferenceOTU1140:0.03331,(New.CleanUp.ReferenceOTU6030:0.01164,272428:0.05937)0.763:0.00733)0.993:0.03368)0.869:0.01115)0.855:0.00591)0.967:0.01282,(((New.CleanUp.ReferenceOTU3172:0.01774,316008:0.00014)0.003:0.00014,321251:0.00774)0.841:0.01788,(New.CleanUp.ReferenceOTU8361:0.00015,((274674:0.01591,303574:0.00015)0.870:0.01521,New.CleanUp.ReferenceOTU1233:0.0394)0.995:0.04636)0.746:0.0078)0.932:0.0111)0.730:0.00267,New.CleanUp.ReferenceOTU9371:0.0306)0.765:0.00257,((New.CleanUp.ReferenceOTU19999:0.01632,((((((New.CleanUp.ReferenceOTU12436:0.08418,228391:0.00015)0.840:0.00421,187790:0.00588)0.835:0.00424,(((New.CleanUp.ReferenceOTU7884:0.1059,New.CleanUp.ReferenceOTU511:0.00014)0.304:0.00015,New.CleanUp.ReferenceOTU21943:0.00673)0.785:0.00672,New.CleanUp.ReferenceOTU22632:0.01803)0.750:0.00366)0.874:0.00014,New.CleanUp.ReferenceOTU9781:0.02635)0.736:0.01524,New.CleanUp.ReferenceOTU1685:0.12406)0.675:0.03104,New.CleanUp.ReferenceOTU6212:0.06003)0.771:0.01599)0.723:0.0029,(New.CleanUp.ReferenceOTU23209:0.03836,New.CleanUp.ReferenceOTU6711:0.00259)0.769:0.00316)0.961:0.01531)0.885:0.00781,New.CleanUp.ReferenceOTU8497:0.01659)0.723:0.00483)0.826:0.00014)0.577:0.00737)0.913:0.00875)0.723:0.00212,((((New.CleanUp.ReferenceOTU23870:0.00748,New.CleanUp.ReferenceOTU2431:0.07267)0.870:0.08041,((New.CleanUp.ReferenceOTU13439:0.04178,New.CleanUp.ReferenceOTU5985:0.01018)0.716:0.00226,(New.CleanUp.ReferenceOTU20160:0.00308,New.CleanUp.ReferenceOTU23359:0.023)0.876:0.00909)0.783:0.00396)0.757:0.00318,(New.CleanUp.ReferenceOTU9250:0.01646,((New.CleanUp.ReferenceOTU1336:0.00015,(263044:0.03428,New.CleanUp.ReferenceOTU18699:0.01484)0.913:0.01471)0.966:0.02774,((((New.CleanUp.ReferenceOTU17875:0.05356,(328554:0.00014,New.CleanUp.ReferenceOTU1924:0.01313)0.000:0.00014)0.731:0.03042,(New.CleanUp.ReferenceOTU13886:0.02652,(New.CleanUp.ReferenceOTU8738:0.02245,(New.CleanUp.ReferenceOTU5124:0.0237,New.CleanUp.ReferenceOTU5445:0.00914)0.967:0.02924)0.115:0.0084)0.950:0.02183)0.713:0.0176,((266720:0.00014,New.CleanUp.ReferenceOTU8175:0.01016)0.931:0.03689,(157894:0.0255,(New.CleanUp.ReferenceOTU18181:0.01333,New.CleanUp.ReferenceOTU3076:0.01524)0.775:0.00771)0.967:0.03215)0.905:0.02606)0.706:0.00474,((326609:0.00015,New.CleanUp.ReferenceOTU1440:0.0437)0.764:0.00347,(273084:0.00382,174422:0.01228)0.414:0.00372)0.884:0.00937)0.914:0.01871)0.732:0.01742)0.815:0.00925)0.996:0.03575,((New.CleanUp.ReferenceOTU7903:0.07456,(New.CleanUp.ReferenceOTU18211:0.06925,(New.CleanUp.ReferenceOTU17409:0.01811,(((585880:0.00526,(((New.CleanUp.ReferenceOTU11256:0.03983,New.CleanUp.ReferenceOTU19265:0.00907)0.999:0.05361,New.CleanUp.ReferenceOTU434:0.02746)0.378:0.00208,New.CleanUp.ReferenceOTU5745:0.00638)0.571:0.00016)0.379:0.00016,((262409:0.00014,((2963421:0.01307,(New.CleanUp.ReferenceOTU13867:0.04431,(New.CleanUp.ReferenceOTU6442:0.04487,New.CleanUp.ReferenceOTU19550:0.00015)0.560:0.00798)0.906:0.018)0.651:0.00063,3176547:0.01137)0.781:0.00014)0.914:0.00014,(New.CleanUp.ReferenceOTU21431:0.02052,(New.CleanUp.ReferenceOTU4520:0.13105,(New.CleanUp.ReferenceOTU2239:0.00015,(New.CleanUp.ReferenceOTU14977:0.00661,261574:0.01426)0.751:0.00015)0.761:0.01243)0.901:0.02526)0.744:0.00543)0.158:0.00015)0.965:0.02988,New.CleanUp.ReferenceOTU15520:0.06384)0.825:0.03803)0.896:0.01894)0.500:0.00508)0.923:0.01484,(((New.CleanUp.ReferenceOTU1421:0.04121,New.CleanUp.ReferenceOTU7661:0.05447)0.978:0.13765,New.CleanUp.ReferenceOTU23849:0.35046)0.667:0.03877,((New.CleanUp.ReferenceOTU565:0.02677,(New.CleanUp.ReferenceOTU11450:0.00299,(New.CleanUp.ReferenceOTU19175:0.03838,((10512:0.31843,New.CleanUp.ReferenceOTU6826:0.03847)0.869:0.08033,((New.CleanUp.ReferenceOTU17435:0.0571,New.CleanUp.ReferenceOTU22591:0.00335)0.969:0.02173,(628218:0.00014,New.CleanUp.ReferenceOTU19596:0.02572)0.853:0.00825)0.750:0.00803)0.454:0.01854)0.997:0.05036)0.653:0.00266)0.888:0.01713,(New.CleanUp.ReferenceOTU20060:0.04378,(((((New.CleanUp.ReferenceOTU14361:0.01887,(New.CleanUp.ReferenceOTU6246:0.01169,New.CleanUp.ReferenceOTU21685:0.0789)0.911:0.0259)0.481:0.00744,(New.CleanUp.ReferenceOTU14080:0.12201,New.CleanUp.ReferenceOTU7756:0.00395)0.927:0.01644)0.748:0.00448,((637934:0.00271,New.CleanUp.ReferenceOTU6552:0.05601)0.754:0.00264,229449:0.00015)0.967:0.02089)0.954:0.03449,((New.CleanUp.ReferenceOTU9022:0.10198,New.CleanUp.ReferenceOTU5284:0.01022)0.476:0.00982,771177:0.02402)0.543:0.00851)0.744:0.07389,(New.CleanUp.ReferenceOTU2353:0.05424,New.CleanUp.ReferenceOTU12072:0.00793)0.754:0.01098)0.943:0.03053)0.972:0.03788)0.900:0.01666)0.491:0.01271)0.941:0.02054)0.762:0.0097)0.963:0.01418,(New.CleanUp.ReferenceOTU7711:0.01397,(New.CleanUp.ReferenceOTU16341:0.0183,((New.CleanUp.ReferenceOTU17384:0.02882,New.CleanUp.ReferenceOTU7047:0.03339)0.743:0.00661,((New.CleanUp.ReferenceOTU6504:0.00902,New.CleanUp.ReferenceOTU8191:0.01647)0.178:0.00014,275218:0.00014)0.699:0.00024)1.000:0.05803)0.922:0.01118)0.961:0.01419)0.873:0.00747,((New.CleanUp.ReferenceOTU8956:0.01211,((New.CleanUp.ReferenceOTU5150:0.00277,New.CleanUp.ReferenceOTU13507:0.04203)0.731:0.00016,(New.CleanUp.ReferenceOTU14227:0.01299,(New.CleanUp.ReferenceOTU20122:0.0296,New.CleanUp.ReferenceOTU22360:0.03772)0.851:0.0082)0.925:0.00832)0.994:0.02151)0.935:0.00014,((New.CleanUp.ReferenceOTU22808:0.00925,New.CleanUp.ReferenceOTU8325:0.02011)0.831:0.00894,(((((((New.CleanUp.ReferenceOTU10381:0.0337,New.CleanUp.ReferenceOTU2493:0.00862)0.849:0.0091,New.CleanUp.ReferenceOTU18696:0.07352)0.981:0.00016,New.CleanUp.ReferenceOTU17589:0.00284)0.983:0.00015,((New.CleanUp.ReferenceOTU3692:0.05103,((New.CleanUp.ReferenceOTU3736:0.05989,((((1845355:0.00014,New.CleanUp.ReferenceOTU14697:0.00014)0.997:0.01563,(((New.CleanUp.ReferenceOTU22402:0.00365,266255:0.01012)0.846:0.00675,(New.CleanUp.ReferenceOTU11233:0.00501,(New.CleanUp.ReferenceOTU13552:0.02976,New.CleanUp.ReferenceOTU6736:0.00015)0.890:0.00996)0.042:0.00034)0.877:0.00757,(New.CleanUp.ReferenceOTU16483:0.02323,271490:0.00014)0.757:0.00015)0.041:0.00016)0.858:0.00015,(((113111:0.00593,New.CleanUp.ReferenceOTU9695:0.0155)0.417:0.00014,(New.CleanUp.ReferenceOTU19807:0.03319,(270866:0.00014,((162005:0.00014,(175377:0.0249,New.CleanUp.ReferenceOTU22605:0.01656)0.255:0.00015)0.816:0.00822,(New.CleanUp.ReferenceOTU924:0.04594,190658:0.01645)0.418:0.03666)0.315:0.00016)0.000:0.00015)0.989:0.00014)0.901:0.00755,(New.CleanUp.ReferenceOTU12957:0.03964,New.CleanUp.ReferenceOTU17211:0.00823)0.615:0.00014)0.112:0.00016)0.917:0.01458,(345582:0.00014,New.CleanUp.ReferenceOTU14413:0.04255)0.856:0.03983)0.730:0.00594)0.944:0.02438,New.CleanUp.ReferenceOTU23322:0.00715)0.377:0.00637)0.979:0.02187,(1105687:0.00014,((((New.CleanUp.ReferenceOTU5900:0.04698,265483:0.00014)0.754:0.01039,(New.CleanUp.ReferenceOTU19518:0.03617,(1737536:0.0,New.CleanUp.ReferenceOTU2709:0.0):0.00014)0.907:0.02345)0.841:0.012,New.CleanUp.ReferenceOTU6473:0.01538)0.805:0.01461,(((New.CleanUp.ReferenceOTU6751:0.07117,New.CleanUp.ReferenceOTU9619:0.06508)0.828:0.03804,New.CleanUp.ReferenceOTU2683:0.0246)0.820:0.01989,New.CleanUp.ReferenceOTU2637:0.0691)0.938:0.02836)0.084:0.00363)0.000:0.00011)0.784:0.00354)0.958:0.01262,(((((((269401:0.0,New.CleanUp.ReferenceOTU7103:0.0,277574:0.0):0.00014,(258728:0.01767,((276996:0.00014,(New.CleanUp.ReferenceOTU6387:0.08745,(New.CleanUp.ReferenceOTU4011:0.00899,4364237:0.03676)0.831:0.00014)0.522:0.00015)0.000:0.00014,New.CleanUp.ReferenceOTU22343:0.01249)0.934:0.06961)0.000:0.00015)0.507:0.00015,288075:0.00014)0.837:0.02984,New.CleanUp.ReferenceOTU14726:0.00552)0.931:0.01645,New.CleanUp.ReferenceOTU8399:0.03285)0.908:0.01255,(New.CleanUp.ReferenceOTU10386:0.01279,((New.CleanUp.ReferenceOTU12226:0.04699,New.CleanUp.ReferenceOTU14454:0.06584)0.955:0.07382,(260753:0.00014,New.CleanUp.ReferenceOTU12532:0.01853)0.580:0.00014)0.852:0.01841)0.835:0.00687)0.827:0.0163,(New.CleanUp.ReferenceOTU21528:0.02166,((New.CleanUp.ReferenceOTU1146:0.13855,(New.CleanUp.ReferenceOTU12306:0.01625,(191445:0.00581,New.CleanUp.ReferenceOTU22509:0.00015)0.990:0.02213)0.000:0.00015)0.223:0.00364,(New.CleanUp.ReferenceOTU4988:0.00322,(328905:0.02617,New.CleanUp.ReferenceOTU22454:0.00262)0.998:0.03087)0.899:0.00016)0.999:0.05814)0.755:0.01044)0.916:0.0118)0.845:0.00649,(((((New.CleanUp.ReferenceOTU17340:0.02757,(((New.CleanUp.ReferenceOTU22758:0.00522,New.CleanUp.ReferenceOTU8165:0.00546)0.965:0.01881,(((((((New.CleanUp.ReferenceOTU20308:0.01862,New.CleanUp.ReferenceOTU4791:0.06869)0.000:0.00016,New.CleanUp.ReferenceOTU393:0.00824)0.862:0.01786,New.CleanUp.ReferenceOTU5708:0.05293)0.508:0.00631,New.CleanUp.ReferenceOTU2152:0.00312)0.989:0.04112,(((268706:0.00801,269243:0.00779)1.000:0.00015,New.CleanUp.ReferenceOTU23100:0.00016)0.733:0.00365,(((New.CleanUp.ReferenceOTU14287:0.00834,273937:0.00014)0.747:0.00798,((New.CleanUp.ReferenceOTU19163:0.05262,New.CleanUp.ReferenceOTU8135:0.00479)1.000:0.10351,((New.CleanUp.ReferenceOTU18612:0.01196,New.CleanUp.ReferenceOTU5145:0.00638)0.980:0.02854,((((176063:0.01771,(New.CleanUp.ReferenceOTU21605:0.00014,(New.CleanUp.ReferenceOTU2921:0.05146,(((353131:0.00014,(New.CleanUp.ReferenceOTU4584:0.00271,New.CleanUp.ReferenceOTU10799:0.01663)0.855:0.00015)0.889:0.00014,(New.CleanUp.ReferenceOTU7233:0.00443,(New.CleanUp.ReferenceOTU2608:0.00016,New.CleanUp.ReferenceOTU6065:0.00898)0.902:0.00844)1.000:0.00118)0.921:0.00014,(((260842:0.01084,275476:0.00014)0.960:0.00015,(New.CleanUp.ReferenceOTU7367:0.00282,(New.CleanUp.ReferenceOTU6502:0.00978,(New.CleanUp.ReferenceOTU11768:0.00015,New.CleanUp.ReferenceOTU15550:0.02589)0.926:0.03997)0.993:0.02493)0.774:0.003)0.972:0.01579,((((New.CleanUp.ReferenceOTU7658:0.00829,261511:0.00522)0.884:0.01053,275423:0.00449)0.051:0.00063,((New.CleanUp.ReferenceOTU18557:0.04932,New.CleanUp.ReferenceOTU19335:0.03104)0.750:0.00538,New.CleanUp.ReferenceOTU10097:0.00014)0.699:0.00018)0.885:0.00958,((New.CleanUp.ReferenceOTU5860:0.04985,((321484:0.00014,New.CleanUp.ReferenceOTU12600:0.00014)0.047:0.00014,New.CleanUp.ReferenceOTU7072:0.00014)0.799:0.02201)0.186:0.01212,((4343528:0.00016,(((New.CleanUp.ReferenceOTU20454:0.01254,New.CleanUp.ReferenceOTU23032:0.00015)0.818:0.00882,New.CleanUp.ReferenceOTU3776:0.01253)0.876:0.01078,4403349:0.0041)0.335:0.00581)0.709:0.00011,309302:0.00827)0.660:0.01237)0.853:0.00015)0.490:0.00384)0.771:0.00482)0.876:0.00551)0.039:0.00017)0.148:0.00016)0.073:0.00205,(New.CleanUp.ReferenceOTU17372:0.03469,New.CleanUp.ReferenceOTU21541:0.0064)0.936:0.01299)0.000:0.00086,New.CleanUp.ReferenceOTU21639:0.04469)0.011:0.00285,(New.CleanUp.ReferenceOTU2011:0.02005,((269172:0.00735,((276404:0.0017,(New.CleanUp.ReferenceOTU22893:0.00287,New.CleanUp.ReferenceOTU22160:0.01172)0.811:0.00128)0.858:0.01037,New.CleanUp.ReferenceOTU6786:0.02041)0.350:0.01157)0.157:0.00408,New.CleanUp.ReferenceOTU14611:0.00998)0.967:0.02822)0.834:0.00823)0.848:0.01322)0.730:0.00849)0.788:0.0111)0.989:0.03041,New.CleanUp.ReferenceOTU17937:0.00014)0.968:0.01553)0.948:0.01523)0.715:0.00442,(New.CleanUp.ReferenceOTU16223:0.09291,(New.CleanUp.ReferenceOTU19748:0.01929,New.CleanUp.ReferenceOTU6671:0.01295)0.370:0.00741)0.893:0.01733)0.999:0.05768,New.CleanUp.ReferenceOTU7279:0.01709)0.879:0.01427)0.770:0.00763,((((New.CleanUp.ReferenceOTU22519:0.00322,(New.CleanUp.ReferenceOTU13276:0.07146,(New.CleanUp.ReferenceOTU12399:0.02237,(New.CleanUp.ReferenceOTU7827:0.03861,((((New.CleanUp.ReferenceOTU19772:0.01606,New.CleanUp.ReferenceOTU7212:0.04297)0.989:0.06947,(New.CleanUp.ReferenceOTU21616:0.01367,New.CleanUp.ReferenceOTU3362:0.05125)0.874:0.00015)0.157:0.01082,New.CleanUp.ReferenceOTU9515:0.06265)0.932:0.05468,New.CleanUp.ReferenceOTU6589:0.15667)0.783:0.02177)0.684:0.01279)0.816:0.01034)0.935:0.02679)0.993:0.03384,(New.CleanUp.ReferenceOTU8250:0.07044,New.CleanUp.ReferenceOTU13403:0.01391)0.753:0.01283)0.592:0.00581,((New.CleanUp.ReferenceOTU21630:0.02899,(New.CleanUp.ReferenceOTU21688:0.00014,274815:0.00014)0.828:0.05937)0.982:0.04386,(((New.CleanUp.ReferenceOTU21839:0.07096,((258725:0.00015,(194504:0.00015,(356055:0.00014,New.CleanUp.ReferenceOTU9500:0.00015)0.832:0.01899)0.904:0.03917)0.545:0.00549,New.CleanUp.ReferenceOTU1600:0.03707)0.820:0.02045)0.233:0.00597,268837:0.04695)0.575:0.0001,New.CleanUp.ReferenceOTU18095:0.01846)0.999:0.07677)0.548:0.00296)0.791:0.0051,(New.CleanUp.ReferenceOTU2433:0.00016,(New.CleanUp.ReferenceOTU12388:0.01553,New.CleanUp.ReferenceOTU3899:0.08991)0.848:0.00961)0.992:0.0233)0.936:0.01588)0.768:0.00945)0.225:0.01558,(330333:0.00014,(((New.CleanUp.ReferenceOTU16366:0.0148,(New.CleanUp.ReferenceOTU364:0.01463,New.CleanUp.ReferenceOTU17949:0.01789)0.878:0.00573)0.731:0.00268,(New.CleanUp.ReferenceOTU11950:0.01328,((((New.CleanUp.ReferenceOTU1179:0.01299,4430498:0.00824)0.069:0.00016,259506:0.01524)0.812:0.01017,New.CleanUp.ReferenceOTU18263:0.01558)0.979:0.03716,New.CleanUp.ReferenceOTU19015:0.05329)0.333:0.01127)0.885:0.01769)0.853:0.00194,((263815:0.00565,(188116:0.00297,(263620:0.00342,New.CleanUp.ReferenceOTU6918:0.00315)0.992:0.00016)0.889:0.00602)0.962:0.01169,New.CleanUp.ReferenceOTU686:0.02088)0.770:0.00091)0.074:0.00517)0.184:0.0001)0.761:0.00276,(New.CleanUp.ReferenceOTU20710:0.0256,(New.CleanUp.ReferenceOTU5044:0.03213,New.CleanUp.ReferenceOTU5853:0.00014)0.937:0.0169)0.742:0.00251)0.961:0.01422,(New.CleanUp.ReferenceOTU14831:0.02672,(New.CleanUp.ReferenceOTU4013:0.00451,New.CleanUp.ReferenceOTU15339:0.05715)0.779:0.00696)0.853:0.00975)0.777:0.00392,((New.CleanUp.ReferenceOTU8579:0.00872,(308523:0.01647,((((New.CleanUp.ReferenceOTU3068:0.07693,New.CleanUp.ReferenceOTU9699:0.01658)0.547:0.00015,(New.CleanUp.ReferenceOTU4706:0.01646,(New.CleanUp.ReferenceOTU1594:0.04253,New.CleanUp.ReferenceOTU18573:0.02517)0.756:0.00793)0.000:0.00015)0.079:0.00016,New.CleanUp.ReferenceOTU16783:0.00833)0.770:0.00807,New.CleanUp.ReferenceOTU16126:0.01682)0.281:0.02519)0.436:0.00016)0.719:0.00545,((New.CleanUp.ReferenceOTU11909:0.00847,((260679:0.00014,New.CleanUp.ReferenceOTU11556:0.0447)0.811:0.00321,(180805:0.00352,New.CleanUp.ReferenceOTU10847:0.03472)0.956:0.00016)0.361:0.00016)0.983:0.02071,((New.CleanUp.ReferenceOTU10486:0.04955,New.CleanUp.ReferenceOTU15528:0.00838)0.801:0.01179,(New.CleanUp.ReferenceOTU10952:0.05813,((New.CleanUp.ReferenceOTU1909:0.03331,(((((New.CleanUp.ReferenceOTU3778:0.00015,(New.CleanUp.ReferenceOTU10286:0.00834,New.CleanUp.ReferenceOTU6353:0.00014)0.877:0.00821)0.936:0.01167,((New.CleanUp.ReferenceOTU14986:0.02032,(New.CleanUp.ReferenceOTU2380:0.06031,New.CleanUp.ReferenceOTU5952:0.01171)0.523:0.02846)0.892:0.03657,New.CleanUp.ReferenceOTU10105:0.04216)1.000:0.00014)0.912:0.0124,((((New.CleanUp.ReferenceOTU107:0.03061,(((New.CleanUp.ReferenceOTU21461:0.03424,(((New.CleanUp.ReferenceOTU11942:0.00835,New.CleanUp.ReferenceOTU14251:0.00263)0.858:0.00556,(New.CleanUp.ReferenceOTU1133:0.02268,New.CleanUp.ReferenceOTU19372:0.00014)0.762:0.00272)0.910:0.01587,(New.CleanUp.ReferenceOTU5555:0.01867,(New.CleanUp.ReferenceOTU21747:0.01378,(New.CleanUp.ReferenceOTU10309:0.0034,New.CleanUp.ReferenceOTU9396:0.03171)0.988:0.02352)0.908:0.01521)0.942:0.02266)0.055:0.00011)0.006:0.00013,229683:0.08973)0.515:0.03348,New.CleanUp.ReferenceOTU19261:0.03829)0.000:0.00011)0.135:0.00337,316925:0.00014)0.966:0.00149,(((((272192:0.042,((New.CleanUp.ReferenceOTU3839:0.00014,New.CleanUp.ReferenceOTU6992:0.02154)0.898:0.0153,(New.CleanUp.ReferenceOTU3349:0.02839,New.CleanUp.ReferenceOTU8116:0.0052)0.586:0.02092)0.693:0.03599)0.248:0.00015,(264941:0.00015,323403:0.00015)0.909:0.02397)0.010:0.00014,262331:0.00813)0.964:0.00016,((306699:0.00014,(New.CleanUp.ReferenceOTU18335:0.06804,(New.CleanUp.ReferenceOTU17487:0.00015,New.CleanUp.ReferenceOTU9429:0.05557)0.977:0.04311)0.537:0.00014)0.594:0.00015,(((New.CleanUp.ReferenceOTU7423:0.09471,276522:0.00842)0.522:0.00012,((New.CleanUp.ReferenceOTU8024:0.11566,New.CleanUp.ReferenceOTU7898:0.02267)0.757:0.0363,New.CleanUp.ReferenceOTU15452:0.05782)0.000:0.00016)0.843:0.00011,343030:0.00014)0.842:0.01089)0.937:0.01098)0.777:0.00355,((New.CleanUp.ReferenceOTU17010:0.08448,(New.CleanUp.ReferenceOTU17431:0.03451,(New.CleanUp.ReferenceOTU22662:0.04879,(New.CleanUp.ReferenceOTU13364:0.00879,New.CleanUp.ReferenceOTU8598:0.00424)0.214:0.00266)0.999:0.09172)0.388:0.00015)0.728:0.00016,(167034:0.00014,(New.CleanUp.ReferenceOTU19563:0.11207,(4334618:0.03852,335952:0.01639)0.797:0.00015)0.625:0.00015)0.999:0.03631)0.651:0.00015)0.845:0.00537)0.770:0.00334,(((((((New.CleanUp.ReferenceOTU8284:0.02317,(New.CleanUp.ReferenceOTU16080:0.00475,New.CleanUp.ReferenceOTU5087:0.01642)0.523:0.00061)0.994:0.02689,(350404:0.00014,New.CleanUp.ReferenceOTU3170:0.00016)0.767:0.00279)0.821:0.01172,(263337:0.0001,(274083:0.00014,(274297:0.00558,(((186194:0.00309,New.CleanUp.ReferenceOTU2763:0.00014)0.895:0.00012,(New.CleanUp.ReferenceOTU18398:0.01133,322464:0.00131)1.000:0.00139)0.936:0.00626,(New.CleanUp.ReferenceOTU3429:0.00289,1844553:0.00781)0.753:0.00278)0.289:0.00015)0.785:0.0108)0.902:0.0072)0.847:0.00274)0.786:0.00015,264585:0.00271)0.876:0.00015,New.CleanUp.ReferenceOTU4819:0.00952)0.816:0.0001,276580:0.00014)0.481:0.00011,New.ReferenceOTU6:0.02541)0.996:0.00415)0.819:0.00682)0.998:0.00014,((New.CleanUp.ReferenceOTU22696:0.05528,(New.CleanUp.ReferenceOTU23511:0.00805,New.CleanUp.ReferenceOTU2497:0.00014)0.871:0.0158)0.326:0.00016,New.CleanUp.ReferenceOTU4847:0.03844)0.910:0.01491)0.474:0.00012,420168:0.00015)0.090:0.00015)0.452:0.04972,New.CleanUp.ReferenceOTU11999:0.02455)0.000:0.00011)0.543:0.00493)0.478:0.01069)0.902:0.00014)0.927:0.00014)0.871:0.00277)1.000:0.00015,(New.CleanUp.ReferenceOTU16424:0.00014,New.CleanUp.ReferenceOTU7039:0.02186)0.975:0.01545)0.684:0.00139)0.969:0.01122)0.988:0.0193)0.947:0.01351)0.750:0.00324)0.950:0.00959)0.744:0.00015)0.915:0.01493)0.833:0.00894,((((((New.CleanUp.ReferenceOTU7533:0.03319,(New.CleanUp.ReferenceOTU18970:0.01176,(New.CleanUp.ReferenceOTU10186:0.04354,(New.CleanUp.ReferenceOTU9467:0.0772,(New.CleanUp.ReferenceOTU2926:0.08807,New.CleanUp.ReferenceOTU10352:0.02127)0.826:0.01206)0.943:0.03286)0.621:0.00014)0.927:0.01798)0.994:0.03325,((New.CleanUp.ReferenceOTU16289:0.04877,(New.CleanUp.ReferenceOTU15748:0.01102,((New.CleanUp.ReferenceOTU17645:0.09254,((((((New.ReferenceOTU25:0.06738,(New.CleanUp.ReferenceOTU12818:0.01573,(New.CleanUp.ReferenceOTU22666:0.04716,New.CleanUp.ReferenceOTU8134:0.00014)0.859:0.01695)0.768:0.0096)0.923:0.02635,(((((New.CleanUp.ReferenceOTU942:0.00709,(New.CleanUp.ReferenceOTU6549:0.02332,New.CleanUp.ReferenceOTU3465:0.03503)0.903:0.00015)0.980:0.01973,((((New.CleanUp.ReferenceOTU12472:0.16563,((New.CleanUp.ReferenceOTU7228:0.03751,((((New.CleanUp.ReferenceOTU14336:0.10399,(New.CleanUp.ReferenceOTU13267:0.06168,New.CleanUp.ReferenceOTU17624:0.0096)0.638:0.03237)0.838:0.03179,New.CleanUp.ReferenceOTU7284:0.0229)0.819:0.01701,(New.CleanUp.ReferenceOTU22911:0.03977,New.CleanUp.ReferenceOTU11446:0.00708)0.373:0.00402)0.972:0.05881,(New.CleanUp.ReferenceOTU14062:0.01583,269125:0.00014)0.049:0.00014)0.848:0.02157)0.712:0.00686,(New.CleanUp.ReferenceOTU18855:0.03102,New.CleanUp.ReferenceOTU7253:0.03302)0.878:0.02589)0.113:0.0063)0.002:0.00011,(New.CleanUp.ReferenceOTU21268:0.02807,(338845:0.01395,New.CleanUp.ReferenceOTU15380:0.03202)0.944:0.04483)0.020:0.00706)0.388:0.00014,((New.CleanUp.ReferenceOTU10241:0.06632,New.CleanUp.ReferenceOTU3310:0.01451)0.974:0.08543,((New.CleanUp.ReferenceOTU15950:0.0545,(New.CleanUp.ReferenceOTU9910:0.04887,((New.CleanUp.ReferenceOTU14106:0.02546,New.CleanUp.ReferenceOTU915:0.04108)0.940:0.0634,((New.CleanUp.ReferenceOTU902:0.0738,(New.CleanUp.ReferenceOTU2659:0.04766,New.CleanUp.ReferenceOTU18462:0.04535)0.304:0.02777)0.009:0.00016,New.CleanUp.ReferenceOTU12356:0.04184)0.477:0.02327)0.351:0.02126)0.838:0.04842)0.912:0.05729,((New.CleanUp.ReferenceOTU16465:0.00014,187962:0.00014)0.916:0.0471,((((New.CleanUp.ReferenceOTU8577:0.05045,(New.CleanUp.ReferenceOTU21588:0.05544,New.CleanUp.ReferenceOTU19583:0.10656)0.755:0.01617)0.963:0.06835,(New.CleanUp.ReferenceOTU11094:0.06427,(New.CleanUp.ReferenceOTU10410:0.05262,New.CleanUp.ReferenceOTU3676:0.00014)0.830:0.09563)0.709:0.05921)0.760:0.03108,New.CleanUp.ReferenceOTU23776:0.06591)0.752:0.05165,(((((New.CleanUp.ReferenceOTU23340:0.0298,(New.CleanUp.ReferenceOTU12049:0.06301,(New.CleanUp.ReferenceOTU22803:0.02011,New.CleanUp.ReferenceOTU8675:0.09045)0.874:0.04456)0.498:0.00773)0.790:0.02419,New.CleanUp.ReferenceOTU4826:0.03151)0.296:0.02186,(New.CleanUp.ReferenceOTU11682:0.0641,(New.CleanUp.ReferenceOTU17751:0.06978,New.CleanUp.ReferenceOTU9739:0.05827)0.727:0.00775)0.147:0.00016)0.912:0.03517,New.CleanUp.ReferenceOTU3831:0.04305)0.549:0.0141,((New.CleanUp.ReferenceOTU9742:0.06584,New.CleanUp.ReferenceOTU14053:0.07641)0.129:0.00011,289918:0.00014)0.067:0.00015)0.633:0.04577)0.754:0.03535)0.937:0.06131)0.362:0.01262)0.699:0.0079)0.832:0.01725,((((331248:0.00014,(((New.CleanUp.ReferenceOTU19444:0.01493,((New.CleanUp.ReferenceOTU11067:0.03919,New.CleanUp.ReferenceOTU8255:0.03139)0.721:0.00307,New.CleanUp.ReferenceOTU15240:0.0124)0.039:0.00037)0.009:0.00014,(308463:0.0,383885:0.0,133341:0.0,549756:0.0,259150:0.0,264123:0.0):0.00014)0.164:0.0004,((((New.CleanUp.ReferenceOTU12235:0.01036,New.CleanUp.ReferenceOTU13450:0.02582)0.874:0.01012,(((New.CleanUp.ReferenceOTU18635:0.00015,New.CleanUp.ReferenceOTU21490:0.05571)0.873:0.01214,(New.CleanUp.ReferenceOTU9709:0.02283,(96451:0.00588,New.CleanUp.ReferenceOTU19144:0.01985)0.242:0.00592)0.485:0.00947)0.001:0.0001,305330:0.00014)0.476:0.00623)0.870:0.00799,((((New.CleanUp.ReferenceOTU14856:0.07112,((((167719:0.00014,New.ReferenceOTU37:0.03912)0.778:0.00016,((New.CleanUp.ReferenceOTU23244:0.09415,(New.CleanUp.ReferenceOTU12627:0.0322,New.CleanUp.ReferenceOTU1572:0.09771)0.780:0.10361)0.821:0.06631,((New.CleanUp.ReferenceOTU17038:0.09683,347367:0.00014)0.116:0.00014,(((((New.CleanUp.ReferenceOTU12302:0.06732,New.CleanUp.ReferenceOTU570:0.01649)0.944:0.06919,New.CleanUp.ReferenceOTU800:0.05833)0.931:0.04758,New.CleanUp.ReferenceOTU20662:0.05388)0.722:0.01627,New.CleanUp.ReferenceOTU11577:0.0767)0.782:0.02038,((New.CleanUp.ReferenceOTU1165:0.03694,New.CleanUp.ReferenceOTU6325:0.05753)0.390:0.03367,New.CleanUp.ReferenceOTU3807:0.09606)0.784:0.02972)0.776:0.02368)0.089:0.01089)0.827:0.02212)0.834:0.01115,((((New.CleanUp.ReferenceOTU8004:0.02428,New.CleanUp.ReferenceOTU9278:0.01738)0.963:0.00014,New.CleanUp.ReferenceOTU17170:0.04735)0.743:0.00582,New.CleanUp.ReferenceOTU22961:0.07131)0.907:0.0192,(New.CleanUp.ReferenceOTU10966:0.07341,New.CleanUp.ReferenceOTU15041:0.05456)0.524:0.00015)0.932:0.04009)0.319:0.00921,New.CleanUp.ReferenceOTU12582:0.13577)0.791:0.00014)0.952:0.02072,(((New.CleanUp.ReferenceOTU20682:0.03076,((New.ReferenceOTU62:0.02271,New.CleanUp.ReferenceOTU18803:0.02258)0.660:0.00799,New.CleanUp.ReferenceOTU23564:0.05261)0.613:0.00016)0.742:0.00872,New.CleanUp.ReferenceOTU7680:0.08976)0.899:0.01797,(New.CleanUp.ReferenceOTU1636:0.03489,New.CleanUp.ReferenceOTU19947:0.03622)0.982:0.04201)0.313:0.00905)0.751:0.00392,New.CleanUp.ReferenceOTU16649:0.07039)0.876:0.00802,((((New.CleanUp.ReferenceOTU11624:0.00345,New.CleanUp.ReferenceOTU15207:0.10425)0.879:0.06791,(New.CleanUp.ReferenceOTU20073:0.06148,New.CleanUp.ReferenceOTU10039:0.00016)0.846:0.04381)0.811:0.01805,((New.CleanUp.ReferenceOTU14411:0.0371,((324888:0.00617,New.CleanUp.ReferenceOTU21368:0.01355)0.557:0.03352,New.CleanUp.ReferenceOTU19622:0.03131)0.398:0.01226)0.809:0.01201,(New.CleanUp.ReferenceOTU7288:0.00016,New.CleanUp.ReferenceOTU773:0.05491)0.917:0.01933)0.769:0.00621)0.751:0.0094,(New.CleanUp.ReferenceOTU10430:0.02812,(New.CleanUp.ReferenceOTU22125:0.02852,(New.CleanUp.ReferenceOTU1453:0.02585,New.CleanUp.ReferenceOTU16455:0.06609)0.158:0.01293)0.937:0.03017)0.830:0.0117)0.775:0.00542)0.761:0.00391)0.886:0.00016,New.CleanUp.ReferenceOTU3327:0.01132)0.832:0.00375)0.490:0.00251)0.978:0.00014,(342787:0.00014,(New.CleanUp.ReferenceOTU14517:0.00462,New.CleanUp.ReferenceOTU15568:0.00016)0.930:0.00925)0.848:0.00463)0.198:0.00015,((((New.CleanUp.ReferenceOTU4305:0.00551,(New.CleanUp.ReferenceOTU7477:0.01824,New.CleanUp.ReferenceOTU12592:0.03868)0.767:0.00477)0.036:0.00032,New.CleanUp.ReferenceOTU18032:0.00419)0.078:0.0001,4354103:0.00014)0.922:0.0002,(New.CleanUp.ReferenceOTU6168:0.00746,(New.CleanUp.ReferenceOTU754:0.00296,(((New.CleanUp.ReferenceOTU20236:0.00015,New.CleanUp.ReferenceOTU7197:0.00014)0.654:0.00015,New.CleanUp.ReferenceOTU4624:0.00014)0.675:0.00014,(New.CleanUp.ReferenceOTU15309:0.00746,New.CleanUp.ReferenceOTU4908:0.00349)0.850:0.00537)0.967:0.01403)0.874:0.00564)0.901:0.00566)0.828:0.00531)0.869:0.00711,(306306:0.00375,(318583:0.01341,(276834:0.00375,(((4397402:0.01834,((((((((New.CleanUp.ReferenceOTU10396:0.03007,New.CleanUp.ReferenceOTU21254:0.05383)0.411:0.0111,New.CleanUp.ReferenceOTU8664:0.05123)0.034:0.00011,New.CleanUp.ReferenceOTU20551:0.02916)0.947:0.0353,((New.CleanUp.ReferenceOTU10268:0.012,New.CleanUp.ReferenceOTU19046:0.04643)0.948:0.03715,New.CleanUp.ReferenceOTU19233:0.02575)0.784:0.01019)0.848:0.01605,(New.CleanUp.ReferenceOTU16625:0.04078,New.CleanUp.ReferenceOTU21448:0.01498)0.009:0.00011)0.924:0.03033,((New.CleanUp.ReferenceOTU9952:0.0153,(New.CleanUp.ReferenceOTU20703:0.15018,(New.CleanUp.ReferenceOTU19451:0.06182,New.CleanUp.ReferenceOTU21143:0.03989)0.760:0.01193)0.884:0.00015)0.973:0.03958,((New.CleanUp.ReferenceOTU17461:0.02411,New.CleanUp.ReferenceOTU21240:0.10674)0.879:0.04881,((((((New.CleanUp.ReferenceOTU3977:0.03112,(New.CleanUp.ReferenceOTU16252:0.10422,New.CleanUp.ReferenceOTU5467:0.06152)0.206:0.02679)0.947:0.08588,((New.CleanUp.ReferenceOTU23858:0.11724,New.CleanUp.ReferenceOTU5456:0.05802)0.092:0.02467,315189:0.00878)0.021:0.00016)0.875:0.03749,((New.CleanUp.ReferenceOTU1219:0.00014,New.CleanUp.ReferenceOTU6935:0.10535)0.992:0.08889,(New.CleanUp.ReferenceOTU20576:0.23362,New.CleanUp.ReferenceOTU22518:0.00014)0.465:0.03097)0.969:0.07766)0.230:0.02155,((New.CleanUp.ReferenceOTU15928:0.00016,New.CleanUp.ReferenceOTU5005:0.09709)0.969:0.14669,New.CleanUp.ReferenceOTU173:0.03396)0.814:0.03502)0.055:0.00015,(350242:0.0,New.CleanUp.ReferenceOTU21227:0.0):0.00014)0.879:0.00937,((((((New.CleanUp.ReferenceOTU11678:0.00014,New.CleanUp.ReferenceOTU5143:0.00015)0.998:0.14845,((354905:0.00014,(New.CleanUp.ReferenceOTU17866:0.02101,New.CleanUp.ReferenceOTU360:0.04503)0.860:0.03255)0.000:0.00014,New.CleanUp.ReferenceOTU17471:0.02829)0.802:0.03878)0.871:0.07952,((New.CleanUp.ReferenceOTU23378:0.13072,New.CleanUp.ReferenceOTU19242:0.12735)0.464:0.06531,((New.CleanUp.ReferenceOTU22152:0.05436,(New.CleanUp.ReferenceOTU5752:0.02839,New.CleanUp.ReferenceOTU16735:0.05963)0.865:0.06316)0.259:0.00014,(New.CleanUp.ReferenceOTU5159:0.03977,(New.CleanUp.ReferenceOTU18275:0.00014,(New.CleanUp.ReferenceOTU17453:0.21867,New.CleanUp.ReferenceOTU21969:0.03371)0.870:0.02505)0.923:0.03538)0.988:0.05393)0.934:0.06326)0.803:0.06199)0.459:0.03698,((((New.CleanUp.ReferenceOTU11898:0.05623,New.CleanUp.ReferenceOTU5615:0.06346)0.663:0.06207,(New.CleanUp.ReferenceOTU13131:0.17197,((New.CleanUp.ReferenceOTU7127:0.12335,(New.CleanUp.ReferenceOTU10853:0.00015,New.CleanUp.ReferenceOTU14383:0.0299)0.973:0.15385)0.752:0.06544,(New.CleanUp.ReferenceOTU3933:0.079,New.CleanUp.ReferenceOTU17750:0.06268)0.851:0.05168)0.587:0.1025)0.395:0.09628)0.502:0.03072,New.CleanUp.ReferenceOTU13910:0.02971)0.413:0.00015,((New.CleanUp.ReferenceOTU8496:0.09522,((New.CleanUp.ReferenceOTU710:0.23904,New.CleanUp.ReferenceOTU7783:0.59143)0.907:0.14332,(New.CleanUp.ReferenceOTU4118:0.12842,(New.CleanUp.ReferenceOTU11526:0.02369,New.CleanUp.ReferenceOTU20031:0.13447)0.959:0.18489)0.726:0.08965)0.830:0.06739)0.750:0.01883,New.CleanUp.ReferenceOTU6884:0.05243)0.884:0.03659)0.978:0.15213)0.857:0.03974,((New.CleanUp.ReferenceOTU17742:0.00016,New.CleanUp.ReferenceOTU17648:0.03754)0.927:0.04891,(New.CleanUp.ReferenceOTU19875:0.15562,((New.CleanUp.ReferenceOTU3251:0.00015,New.CleanUp.ReferenceOTU4403:0.07973)0.907:0.06663,New.CleanUp.ReferenceOTU23766:0.14279)0.875:0.04745)0.112:0.0385)0.852:0.02927)0.741:0.01093,((New.CleanUp.ReferenceOTU1999:0.1123,269058:0.00996)0.741:0.00872,New.CleanUp.ReferenceOTU8013:0.0298)0.969:0.05569)0.869:0.01916)0.936:0.02939)0.420:0.00015)0.914:0.01669)0.773:0.00681,(New.CleanUp.ReferenceOTU18396:0.02616,New.CleanUp.ReferenceOTU22639:0.03027)0.930:0.02238)0.745:0.00318,((New.CleanUp.ReferenceOTU14983:0.0037,((New.CleanUp.ReferenceOTU11672:0.02551,(New.CleanUp.ReferenceOTU1090:0.07581,(New.CleanUp.ReferenceOTU11802:0.04331,New.CleanUp.ReferenceOTU21730:0.02272)0.732:0.01076)0.832:0.07516)0.954:0.09022,New.CleanUp.ReferenceOTU9236:0.05085)0.882:0.0305)0.878:0.00817,((((New.CleanUp.ReferenceOTU21173:0.01146,New.CleanUp.ReferenceOTU9513:0.08774)0.941:0.0278,New.CleanUp.ReferenceOTU4622:0.04436)0.746:0.00468,((New.CleanUp.ReferenceOTU16792:0.30956,New.CleanUp.ReferenceOTU19773:0.05818)0.972:0.08486,New.CleanUp.ReferenceOTU21317:0.02692)0.609:0.00238)0.734:0.00833,New.CleanUp.ReferenceOTU17538:0.06395)0.833:0.01548)0.898:0.01096)0.000:0.00011)0.051:0.00352,New.CleanUp.ReferenceOTU11327:0.08489)0.875:0.00759,New.CleanUp.ReferenceOTU17423:0.00014)0.991:0.00603)0.040:0.00011)0.018:0.00014)0.176:0.00604)0.411:0.00015)0.516:0.01128)0.860:0.0074,New.CleanUp.ReferenceOTU11490:0.00709)0.134:0.00016,New.CleanUp.ReferenceOTU20829:0.05439)0.912:0.00772,(New.CleanUp.ReferenceOTU16078:0.02003,New.CleanUp.ReferenceOTU2254:0.01513)0.959:0.00015)0.568:0.00627)0.869:0.00882,((New.CleanUp.ReferenceOTU17157:0.05497,((((((New.CleanUp.ReferenceOTU11421:0.00925,New.CleanUp.ReferenceOTU21686:0.00014)0.993:0.03284,New.CleanUp.ReferenceOTU16231:0.02484)0.000:0.00016,(New.CleanUp.ReferenceOTU18766:0.00014,((New.CleanUp.ReferenceOTU12201:0.02478,New.CleanUp.ReferenceOTU22290:0.03511)0.947:0.02248,New.CleanUp.ReferenceOTU14378:0.01327)0.922:0.01556)0.994:0.03106)0.889:0.01625,((New.CleanUp.ReferenceOTU21710:0.02384,(New.CleanUp.ReferenceOTU12930:0.00015,New.CleanUp.ReferenceOTU18011:0.04393)0.000:0.00016)0.874:0.01228,New.CleanUp.ReferenceOTU172:0.0208)0.000:0.00014)0.724:0.00523,(((New.CleanUp.ReferenceOTU16070:0.05422,(((((New.CleanUp.ReferenceOTU10051:0.00386,(New.CleanUp.ReferenceOTU19246:0.05867,(New.CleanUp.ReferenceOTU14948:0.08156,New.CleanUp.ReferenceOTU9882:0.00677)0.189:0.00786)0.767:0.00469)0.779:0.00371,(((New.CleanUp.ReferenceOTU10267:0.0391,New.CleanUp.ReferenceOTU18667:0.02668)0.778:0.00993,New.CleanUp.ReferenceOTU19842:0.01548)0.247:0.01923,(New.CleanUp.ReferenceOTU16020:0.00014,New.CleanUp.ReferenceOTU5930:0.04302)0.521:0.00016)0.909:0.01352)0.252:0.00015,New.CleanUp.ReferenceOTU4477:0.01936)0.857:0.01833,New.CleanUp.ReferenceOTU7255:0.02996)0.939:0.02867,(New.CleanUp.ReferenceOTU2813:0.01033,(((New.CleanUp.ReferenceOTU15202:0.03353,New.CleanUp.ReferenceOTU881:0.0531)0.938:0.04348,New.CleanUp.ReferenceOTU19770:0.0174)0.755:0.02081,New.CleanUp.ReferenceOTU12869:0.02779)1.000:0.06722)0.975:0.03788)0.741:0.00372)0.621:0.00427,New.CleanUp.ReferenceOTU20434:0.02661)0.870:0.01377,((New.CleanUp.ReferenceOTU15368:0.01223,New.CleanUp.ReferenceOTU9900:0.09823)0.622:0.00021,New.CleanUp.ReferenceOTU1929:0.0281)0.827:0.01228)0.949:0.01732)0.992:0.03272,(New.CleanUp.ReferenceOTU11835:0.00828,New.CleanUp.ReferenceOTU14597:0.03923)0.763:0.00392)0.816:0.0077)0.754:0.00419,((New.CleanUp.ReferenceOTU127:0.0258,(New.CleanUp.ReferenceOTU17486:0.00015,(New.CleanUp.ReferenceOTU21068:0.04498,New.CleanUp.ReferenceOTU5703:0.06026)0.884:0.01785)0.784:0.01293)0.985:0.04138,((New.CleanUp.ReferenceOTU1272:0.07353,New.CleanUp.ReferenceOTU13061:0.00828)0.973:0.05154,New.CleanUp.ReferenceOTU15921:0.01838)0.698:0.02055)0.889:0.0165)0.858:0.00775)0.975:0.02311,(((New.CleanUp.ReferenceOTU11760:0.03393,(New.CleanUp.ReferenceOTU23799:0.06142,(((New.CleanUp.ReferenceOTU18900:0.00014,New.CleanUp.ReferenceOTU23633:0.04845)0.657:0.03561,New.CleanUp.ReferenceOTU12250:0.00324)0.957:0.02425,(New.CleanUp.ReferenceOTU21635:0.00014,New.CleanUp.ReferenceOTU22023:0.00788)0.873:0.00691)0.799:0.00015)0.450:0.00531)0.920:0.0108,(((((New.CleanUp.ReferenceOTU1978:0.02354,New.CleanUp.ReferenceOTU9282:0.03212)0.789:0.01164,New.CleanUp.ReferenceOTU17682:0.02189)0.790:0.00439,(New.CleanUp.ReferenceOTU14111:0.0275,New.CleanUp.ReferenceOTU18620:0.0316)0.944:0.01938)0.515:0.00015,New.CleanUp.ReferenceOTU10112:0.00014)0.991:0.01618,New.CleanUp.ReferenceOTU8741:0.00015)0.226:0.00016)0.877:0.01599,(New.CleanUp.ReferenceOTU8439:0.01475,New.CleanUp.ReferenceOTU18968:0.11942)0.644:0.00827)0.995:0.04807)0.402:0.00766,((New.CleanUp.ReferenceOTU19007:0.02477,New.CleanUp.ReferenceOTU23305:0.01947)0.878:0.02961,(New.CleanUp.ReferenceOTU8257:0.07216,(New.CleanUp.ReferenceOTU23647:0.0562,(New.CleanUp.ReferenceOTU9420:0.06301,(New.CleanUp.ReferenceOTU3784:0.07123,New.CleanUp.ReferenceOTU10346:0.10459)0.696:0.01644)0.903:0.09024)0.977:0.07616)0.963:0.05495)0.818:0.01983)0.993:0.03697,(New.CleanUp.ReferenceOTU12825:0.08169,New.CleanUp.ReferenceOTU1920:0.05418)0.759:0.00506)0.791:0.00888)0.972:0.03322,New.CleanUp.ReferenceOTU6152:0.03075)0.726:0.00534)0.868:0.00957)0.786:0.00524,((New.CleanUp.ReferenceOTU19738:0.05409,New.CleanUp.ReferenceOTU9380:0.02518)0.907:0.01625,(((New.CleanUp.ReferenceOTU19854:0.08419,(New.CleanUp.ReferenceOTU5353:0.02637,(New.CleanUp.ReferenceOTU6520:0.08536,(New.CleanUp.ReferenceOTU20090:0.00014,1102657:0.00014)0.979:0.00015)0.931:0.04284)1.000:0.19853)0.810:0.04112,New.CleanUp.ReferenceOTU8865:0.02096)0.136:0.01388,New.CleanUp.ReferenceOTU15518:0.03206)0.778:0.00725)0.870:0.01475)0.981:0.02602)0.894:0.0113,((New.CleanUp.ReferenceOTU15142:0.02063,New.CleanUp.ReferenceOTU17335:0.04304)0.948:0.02466,(New.CleanUp.ReferenceOTU13885:0.02526,(((New.CleanUp.ReferenceOTU930:0.06434,New.CleanUp.ReferenceOTU9372:0.16124)0.974:0.07809,(((((New.CleanUp.ReferenceOTU9638:0.08856,(New.CleanUp.ReferenceOTU4787:0.024,New.CleanUp.ReferenceOTU3661:0.05546)0.158:0.01935)0.788:0.0322,(New.CleanUp.ReferenceOTU22679:0.14007,New.CleanUp.ReferenceOTU4785:0.00015)0.989:0.06249)0.827:0.02269,New.CleanUp.ReferenceOTU6755:0.03411)0.765:0.0084,New.CleanUp.ReferenceOTU13648:0.00015)0.995:0.05826,259911:0.03445)0.874:0.00014)0.931:0.03134,((New.CleanUp.ReferenceOTU10263:0.00014,(New.CleanUp.ReferenceOTU21933:0.00016,(New.CleanUp.ReferenceOTU20196:0.02603,(New.CleanUp.ReferenceOTU11451:0.05899,(((((((New.CleanUp.ReferenceOTU21081:0.00778,New.CleanUp.ReferenceOTU3800:0.03479)0.987:0.05279,New.CleanUp.ReferenceOTU19361:0.00846)0.881:0.01687,(New.CleanUp.ReferenceOTU22207:0.04289,New.CleanUp.ReferenceOTU4373:0.04208)0.891:0.00014)0.200:0.00015,(New.CleanUp.ReferenceOTU21795:0.01646,((452823:0.0,New.CleanUp.ReferenceOTU6743:0.0):0.00014,New.CleanUp.ReferenceOTU10134:0.03338)0.919:0.00015)0.974:0.05087)0.872:0.03353,New.CleanUp.ReferenceOTU17072:0.07217)0.162:0.00014,New.CleanUp.ReferenceOTU10763:0.04696)0.862:0.03078,((New.CleanUp.ReferenceOTU10260:0.0928,((322723:0.03318,((New.CleanUp.ReferenceOTU19931:0.00014,New.CleanUp.ReferenceOTU21026:0.03319)0.577:0.03658,((((((New.CleanUp.ReferenceOTU7525:0.0265,(((((274016:0.00373,New.CleanUp.ReferenceOTU4341:0.01511)0.795:0.00368,New.CleanUp.ReferenceOTU16600:0.03665)0.609:0.00015,(New.CleanUp.ReferenceOTU10551:0.0151,New.CleanUp.ReferenceOTU8432:0.00016)0.888:0.01536)0.911:0.02621,New.CleanUp.ReferenceOTU18723:0.0274)0.015:0.00029,New.CleanUp.ReferenceOTU662:0.09146)0.338:0.00074)0.234:0.00012,(((New.CleanUp.ReferenceOTU7785:0.00822,(135956:0.01174,(New.CleanUp.ReferenceOTU2216:0.01637,(New.CleanUp.ReferenceOTU5465:0.04191,New.CleanUp.ReferenceOTU9868:0.00016)0.947:0.02865)0.587:0.00103)0.439:0.00756)0.818:0.00627,(((New.CleanUp.ReferenceOTU20604:0.01854,((New.CleanUp.ReferenceOTU17266:0.04161,New.CleanUp.ReferenceOTU6894:0.00014)0.858:0.01698,New.CleanUp.ReferenceOTU19371:0.07359)0.860:0.01486)0.900:0.01266,New.CleanUp.ReferenceOTU19880:0.00322)0.985:0.0323,(((New.CleanUp.ReferenceOTU14026:0.0559,New.CleanUp.ReferenceOTU20200:0.01791)0.738:0.00739,New.CleanUp.ReferenceOTU15428:0.00683)0.900:0.015,((((New.CleanUp.ReferenceOTU6468:0.0281,New.CleanUp.ReferenceOTU15706:0.01752)0.345:0.00453,((New.CleanUp.ReferenceOTU14322:0.00015,New.CleanUp.ReferenceOTU19218:0.01626)0.248:0.00016,New.CleanUp.ReferenceOTU4355:0.06521)0.836:0.04961)0.759:0.00401,(((New.CleanUp.ReferenceOTU16135:0.03421,((New.CleanUp.ReferenceOTU19483:0.03399,New.CleanUp.ReferenceOTU9225:0.02874)0.914:0.03338,New.CleanUp.ReferenceOTU14515:0.02614)0.769:0.01271)0.766:0.00297,((New.CleanUp.ReferenceOTU169:0.08551,(New.CleanUp.ReferenceOTU16525:0.01486,New.CleanUp.ReferenceOTU8605:0.01353)0.628:0.01234)0.660:0.00014,New.CleanUp.ReferenceOTU22786:0.00015)0.902:0.00713)0.103:0.00645,164664:0.00014)0.038:0.0001)0.903:0.0129,New.CleanUp.ReferenceOTU17573:0.00729)0.751:0.00589)0.616:0.00126)0.974:0.02149)0.735:0.00317,((New.CleanUp.ReferenceOTU334:0.0146,((New.CleanUp.ReferenceOTU6744:0.01784,New.CleanUp.ReferenceOTU9674:0.02498)0.771:0.01098,New.CleanUp.ReferenceOTU5461:0.00382)0.466:0.00515)0.757:0.00694,(((New.CleanUp.ReferenceOTU19075:0.03192,New.CleanUp.ReferenceOTU19077:0.04579)0.781:0.01987,248053:0.00015)0.590:0.00047,239571:0.01312)0.906:0.02562)0.960:0.02491)0.763:0.00289)0.710:0.00266,(((((New.CleanUp.ReferenceOTU17043:0.02634,(259372:0.00014,((New.CleanUp.ReferenceOTU20234:0.01562,New.CleanUp.ReferenceOTU15451:0.02137)0.872:0.0115,New.CleanUp.ReferenceOTU6567:0.0165)0.800:0.00011)0.007:0.0001)0.735:0.0014,259111:0.00745)0.353:0.00934,(((New.CleanUp.ReferenceOTU13419:0.03321,((New.CleanUp.ReferenceOTU19226:0.03181,New.CleanUp.ReferenceOTU10973:0.01593)0.482:0.0032,((New.ReferenceOTU67:0.02408,New.CleanUp.ReferenceOTU21798:0.01757)0.942:0.0211,((New.CleanUp.ReferenceOTU8506:0.03241,New.CleanUp.ReferenceOTU5552:0.03958)0.844:0.01595,New.CleanUp.ReferenceOTU17244:0.04293)0.867:0.01672)0.690:0.00281)0.768:0.00423)0.000:0.00019,(((((New.CleanUp.ReferenceOTU8192:0.06268,New.CleanUp.ReferenceOTU2270:0.08353)0.737:0.00014,(New.CleanUp.ReferenceOTU15628:0.0184,(New.CleanUp.ReferenceOTU21900:0.00884,(New.CleanUp.ReferenceOTU22598:0.02708,New.CleanUp.ReferenceOTU10673:0.0167)0.237:0.02678)0.869:0.00015)0.819:0.00889)0.568:0.0151,(New.CleanUp.ReferenceOTU15631:0.00346,((333178:0.0,463794:0.0):0.00014,((289627:0.00822,New.CleanUp.ReferenceOTU8076:0.04018)0.026:0.00039,New.CleanUp.ReferenceOTU21931:0.02673)0.049:0.00011)0.369:0.00451)0.751:0.00704)0.121:0.01219,New.CleanUp.ReferenceOTU13365:0.02382)0.049:0.03863,New.CleanUp.ReferenceOTU8107:0.04215)0.011:0.00014)0.014:0.00548,169428:0.00821)0.039:0.00011)0.784:0.00602,New.CleanUp.ReferenceOTU11804:0.03591)0.720:0.00387,(((318764:0.00014,(271185:0.00015,(((New.CleanUp.ReferenceOTU13874:0.01627,New.CleanUp.ReferenceOTU577:0.05226)0.951:0.03445,((New.CleanUp.ReferenceOTU11831:0.05103,(((New.CleanUp.ReferenceOTU23793:0.00015,New.CleanUp.ReferenceOTU793:0.00014)0.923:0.03043,(New.CleanUp.ReferenceOTU1305:0.00642,New.CleanUp.ReferenceOTU3696:0.01939)0.774:0.02652)0.477:0.04418,New.CleanUp.ReferenceOTU2018:0.05295)0.999:0.12595)0.315:0.00014,New.ReferenceOTU28:0.03334)0.000:0.00016)0.231:0.00014,New.CleanUp.ReferenceOTU15270:0.04164)0.188:0.00015)0.461:0.00015)0.503:0.00012,New.CleanUp.ReferenceOTU21024:0.04538)0.220:0.00014,(325918:0.00014,(New.CleanUp.ReferenceOTU19554:0.04013,New.CleanUp.ReferenceOTU4536:0.02886)0.563:0.00016)0.399:0.00014)0.894:0.01179)0.798:0.01075)0.811:0.01401,(New.CleanUp.ReferenceOTU19147:0.10385,New.CleanUp.ReferenceOTU83:0.01114)0.745:0.04108)0.760:0.00688,New.CleanUp.ReferenceOTU14473:0.0001)0.000:0.00012,261492:0.00014)0.000:0.00012)0.005:0.00011)0.305:0.00014,182758:0.0249)0.135:0.02582)0.056:0.00011,(New.CleanUp.ReferenceOTU21725:0.09895,New.CleanUp.ReferenceOTU17483:0.02467)0.585:0.0085)0.894:0.02765)0.677:0.0075)0.057:0.00706)0.975:0.02391)0.970:0.01644)0.918:0.00824,New.CleanUp.ReferenceOTU21367:0.01672)0.733:0.00387)0.769:0.00412)0.800:0.00719)0.747:0.00478)0.979:0.01715,(New.CleanUp.ReferenceOTU1032:0.00999,New.CleanUp.ReferenceOTU8712:0.05057)0.950:0.03513)0.749:0.00314,New.CleanUp.ReferenceOTU9649:0.0051)0.962:0.02018,(((((New.CleanUp.ReferenceOTU23043:0.08431,New.CleanUp.ReferenceOTU14330:0.00903)0.785:0.00015,356627:0.00014)0.803:0.00292,323614:0.00572)0.810:0.00307,((New.CleanUp.ReferenceOTU23014:0.0528,New.CleanUp.ReferenceOTU23600:0.0377)0.412:0.01411,New.CleanUp.ReferenceOTU19980:0.07964)0.977:0.00015)0.972:0.01989,(((New.CleanUp.ReferenceOTU11101:0.03252,New.CleanUp.ReferenceOTU5605:0.01947)0.599:0.04589,New.CleanUp.ReferenceOTU3783:0.01122)0.908:0.01577,((New.CleanUp.ReferenceOTU1059:0.01594,New.CleanUp.ReferenceOTU13628:0.05627)0.702:0.00609,((((New.CleanUp.ReferenceOTU18886:0.04133,New.CleanUp.ReferenceOTU17437:0.05337)0.855:0.01591,198271:0.02031)0.760:0.00524,((New.CleanUp.ReferenceOTU4103:0.01712,(New.CleanUp.ReferenceOTU12447:0.02598,(((((193620:0.00014,(175078:0.00281,((327284:0.00014,(192941:0.00014,New.CleanUp.ReferenceOTU9807:0.01269)0.556:0.00016)0.613:0.00014,267743:0.00014)0.769:0.00016)1.000:0.00011)0.958:0.00444,(New.CleanUp.ReferenceOTU6915:0.03009,New.CleanUp.ReferenceOTU12635:0.05121)0.751:0.00997)0.484:0.00081,274652:0.00014)0.000:0.00012,New.CleanUp.ReferenceOTU13320:0.02235)0.024:0.00014,(New.CleanUp.ReferenceOTU9013:0.07328,New.CleanUp.ReferenceOTU7541:0.0278)0.775:0.01358)0.890:0.0132)0.923:0.01321)0.730:0.00327,(New.CleanUp.ReferenceOTU21339:0.01625,((((190112:0.02228,New.CleanUp.ReferenceOTU2265:0.0329)0.882:0.02203,New.CleanUp.ReferenceOTU19389:0.01028)0.865:0.01429,(((((New.CleanUp.ReferenceOTU1284:0.01974,((((New.CleanUp.ReferenceOTU3719:0.01856,(New.CleanUp.ReferenceOTU19111:0.01124,New.CleanUp.ReferenceOTU13154:0.03195)0.906:0.01133)0.208:0.00314,(New.CleanUp.ReferenceOTU6902:0.00683,(New.CleanUp.ReferenceOTU18146:0.0359,New.CleanUp.ReferenceOTU15512:0.04624)0.764:0.01106)0.883:0.00775)0.953:0.02321,New.CleanUp.ReferenceOTU8182:0.0404)0.460:0.01841,New.CleanUp.ReferenceOTU772:0.03728)0.755:0.00566)0.856:0.01311,New.CleanUp.ReferenceOTU22070:0.03113)1.000:0.08204,(New.CleanUp.ReferenceOTU6912:0.05154,(New.CleanUp.ReferenceOTU10412:0.00015,330460:0.00014)0.547:0.00014)0.941:0.02945)0.858:0.01237,(329712:0.0,New.CleanUp.ReferenceOTU22372:0.0):0.12056)0.960:0.01942,(New.CleanUp.ReferenceOTU15775:0.07693,(267918:0.00014,New.CleanUp.ReferenceOTU2726:0.0227)0.259:0.00016)0.100:0.00011)0.934:0.01966)0.639:0.00131,((New.CleanUp.ReferenceOTU3052:0.05639,(3919792:0.00614,New.CleanUp.ReferenceOTU10034:0.14504)0.979:0.05961)0.684:0.01019,New.CleanUp.ReferenceOTU6641:0.07241)0.368:0.01476)0.994:0.0466)0.738:0.00015)0.772:0.00282)0.975:0.01177,(New.CleanUp.ReferenceOTU11675:0.00015,New.CleanUp.ReferenceOTU14449:0.05366)0.860:0.00955)0.868:0.00015)0.604:0.00211)0.892:0.01049)0.947:0.01788)0.756:0.00962)0.901:0.01144)0.843:0.00664,(New.CleanUp.ReferenceOTU1422:0.01987,(277497:0.0248,(320844:0.00014,(New.CleanUp.ReferenceOTU14761:0.03351,(New.CleanUp.ReferenceOTU1513:0.00014,New.CleanUp.ReferenceOTU1551:0.01079)0.526:0.04434)0.000:0.00025)0.000:0.00015)0.922:0.01403)0.911:0.01187)0.814:0.00972)0.984:0.00015,(((New.CleanUp.ReferenceOTU3826:0.02934,((295370:0.00014,(345635:0.00014,New.CleanUp.ReferenceOTU14511:0.08206)1.000:0.00015)0.999:0.06089,(New.CleanUp.ReferenceOTU12812:0.0617,New.CleanUp.ReferenceOTU19354:0.03738)0.575:0.00678)0.810:0.00854)0.934:0.01761,New.CleanUp.ReferenceOTU19859:0.13596)0.642:0.00169,((New.CleanUp.ReferenceOTU15020:0.00014,((New.CleanUp.ReferenceOTU20742:0.00014,(340139:0.00202,New.CleanUp.ReferenceOTU13123:0.01812)0.962:0.00248)0.934:0.00016,(349310:0.01739,((336499:0.00015,(310760:0.02531,((((((((New.CleanUp.ReferenceOTU19026:0.03453,(352378:0.01707,(((((New.CleanUp.ReferenceOTU22560:0.00773,New.CleanUp.ReferenceOTU5001:0.07567)1.000:0.00015,New.CleanUp.ReferenceOTU4575:0.06745)0.664:0.13448,New.CleanUp.ReferenceOTU3711:0.06547)0.502:0.01987,(New.CleanUp.ReferenceOTU11637:0.00014,(351405:0.0085,New.CleanUp.ReferenceOTU19579:0.04916)0.024:0.00015)0.982:0.05295)0.788:0.02924,(((New.CleanUp.ReferenceOTU8744:0.00849,New.CleanUp.ReferenceOTU5483:0.02781)0.000:0.0001,(316224:0.00014,New.CleanUp.ReferenceOTU21104:0.18752)0.842:0.0116)0.852:0.02222,335183:0.0085)0.000:0.00012)0.000:0.00011)0.000:0.01093)0.000:0.0001,New.CleanUp.ReferenceOTU12768:0.02013)0.767:0.00642,((312455:0.02562,348875:0.06969)0.000:0.00384,((343778:0.0,353954:0.0):0.00014,(New.CleanUp.ReferenceOTU14870:0.06054,New.CleanUp.ReferenceOTU11139:0.04251)0.254:0.0232)0.000:0.00015)0.952:0.04757)0.929:0.00015,(New.CleanUp.ReferenceOTU21215:0.02295,New.CleanUp.ReferenceOTU65:0.02691)0.966:0.0328)0.577:0.01439,New.CleanUp.ReferenceOTU21040:0.03559)0.735:0.01628,(New.CleanUp.ReferenceOTU12161:0.01682,(New.CleanUp.ReferenceOTU16927:0.00771,New.CleanUp.ReferenceOTU7286:0.02019)0.970:0.00016)0.869:0.01054)0.864:0.0084,(New.CleanUp.ReferenceOTU13818:0.00754,((341223:0.0092,New.CleanUp.ReferenceOTU19570:0.00015)0.832:0.01357,(New.CleanUp.ReferenceOTU1519:0.01445,(324849:0.0075,(New.CleanUp.ReferenceOTU20217:0.03507,(New.CleanUp.ReferenceOTU5948:0.00863,New.CleanUp.ReferenceOTU6818:0.00655)0.973:0.01977)0.786:0.00599)0.870:0.00713)0.763:0.0047)0.800:0.00457)0.881:0.00015)0.786:0.00255,(((340850:0.01295,(187535:0.00014,(((New.CleanUp.ReferenceOTU6437:0.02298,New.CleanUp.ReferenceOTU23462:0.0608)0.000:0.00065,331222:0.00851)0.088:0.00049,New.CleanUp.ReferenceOTU21314:0.00375)0.000:0.00023)0.733:0.00076)0.972:0.00014,(New.CleanUp.ReferenceOTU10492:0.0144,New.CleanUp.ReferenceOTU14352:0.02461)0.900:0.00949)0.798:0.00262,(334365:0.00858,340254:0.01325)0.771:0.00015)0.967:0.01341)0.937:0.00015)0.825:0.00483)0.773:0.00252,New.CleanUp.ReferenceOTU445:0.04414)0.760:0.00234)0.896:0.00496)0.966:0.00738)0.959:0.00774,(New.CleanUp.ReferenceOTU13937:0.0129,((New.CleanUp.ReferenceOTU15021:0.02511,(New.CleanUp.ReferenceOTU11975:0.05091,New.CleanUp.ReferenceOTU23914:0.00501)0.869:0.01516)0.259:0.00724,((New.CleanUp.ReferenceOTU10735:0.01682,(New.CleanUp.ReferenceOTU6180:0.00014,((((New.CleanUp.ReferenceOTU17579:0.07029,((New.CleanUp.ReferenceOTU21325:0.00622,(((((189346:0.02591,(New.CleanUp.ReferenceOTU15667:0.01117,((((New.CleanUp.ReferenceOTU13727:0.02806,(New.CleanUp.ReferenceOTU22802:0.02359,(263876:0.0074,New.CleanUp.ReferenceOTU7271:0.02141)0.945:0.02147)0.877:0.01428)0.346:0.00979,(((New.CleanUp.ReferenceOTU1561:0.053,(((New.CleanUp.ReferenceOTU7353:0.09007,((New.CleanUp.ReferenceOTU5296:0.06887,New.CleanUp.ReferenceOTU8937:0.00014)0.989:0.07932,New.CleanUp.ReferenceOTU1829:0.03665)0.586:0.03677)0.456:0.02037,((New.CleanUp.ReferenceOTU15192:0.02121,(New.CleanUp.ReferenceOTU11162:0.00246,New.CleanUp.ReferenceOTU3982:0.00602)0.833:0.00756)0.949:0.01994,New.CleanUp.ReferenceOTU2289:0.03024)0.922:0.01992)0.299:0.00445,New.CleanUp.ReferenceOTU19346:0.0307)0.195:0.00021)0.350:0.00014,((New.CleanUp.ReferenceOTU18955:0.07657,((New.CleanUp.ReferenceOTU23727:0.12885,New.CleanUp.ReferenceOTU4059:0.03693)0.874:0.03765,((New.CleanUp.ReferenceOTU18392:0.00319,(New.CleanUp.ReferenceOTU20592:0.04012,(((((((New.CleanUp.ReferenceOTU3053:0.04309,(276050:0.00014,New.CleanUp.ReferenceOTU4604:0.04206)0.967:0.04949)0.877:0.02222,(New.CleanUp.ReferenceOTU1861:0.00171,New.CleanUp.ReferenceOTU17584:0.03125)0.835:0.00692)0.908:0.01304,New.CleanUp.ReferenceOTU657:0.01627)0.967:0.04039,(New.CleanUp.ReferenceOTU14482:0.01264,(New.CleanUp.ReferenceOTU15268:0.00651,New.CleanUp.ReferenceOTU764:0.02417)0.415:0.0126)0.380:0.00016)0.286:0.01952,New.CleanUp.ReferenceOTU20543:0.01915)0.992:0.04507,(New.CleanUp.ReferenceOTU5917:0.02339,((New.CleanUp.ReferenceOTU20215:0.02677,(264014:0.0336,269418:0.00014)0.745:0.00251)0.965:0.01082,(New.CleanUp.ReferenceOTU18737:0.00277,New.CleanUp.ReferenceOTU9019:0.02916)0.848:0.00719)0.923:0.00031)0.728:0.00025)0.823:0.00716,New.CleanUp.ReferenceOTU18135:0.00579)0.745:0.00271)0.679:0.00288)0.743:0.0041,(New.CleanUp.ReferenceOTU2405:0.0479,(New.CleanUp.ReferenceOTU20557:0.03478,269992:0.00014)0.354:0.00188)1.000:0.10999)0.186:0.00726)0.275:0.00139)0.066:0.01946,New.CleanUp.ReferenceOTU7883:0.02207)0.955:0.02528)0.975:0.02633,New.CleanUp.ReferenceOTU8080:0.02693)0.597:0.00016)0.830:0.00838,((173923:0.0323,(269037:0.00487,((New.CleanUp.ReferenceOTU20985:0.00499,(274958:0.00014,(((New.CleanUp.ReferenceOTU12382:0.00744,New.CleanUp.ReferenceOTU13215:0.00402)0.891:0.00744,New.CleanUp.ReferenceOTU23404:0.02208)0.565:0.00014,New.CleanUp.ReferenceOTU19922:0.00014)0.448:0.00015)0.488:0.00015)0.459:0.00014,262631:0.00014)0.000:0.00014)0.188:0.00015)0.487:0.00015,(270105:0.00014,(258626:0.0027,(((New.CleanUp.ReferenceOTU12179:0.00015,(351309:0.00014,New.CleanUp.ReferenceOTU262:0.00986)0.827:0.0104)0.898:0.00016,((New.CleanUp.ReferenceOTU14712:0.00914,(New.CleanUp.ReferenceOTU20443:0.00015,(New.CleanUp.ReferenceOTU15911:0.00633,New.CleanUp.ReferenceOTU20087:0.00014)0.981:0.01888)0.878:0.0061)0.762:0.00618,(New.CleanUp.ReferenceOTU2142:0.01274,New.CleanUp.ReferenceOTU2696:0.0071)0.921:0.00946)0.030:0.00014)0.836:0.00253,(New.CleanUp.ReferenceOTU15091:0.00514,New.CleanUp.ReferenceOTU1310:0.00245)0.720:0.00014)0.809:0.00015)0.504:0.00014)0.436:0.00015)0.588:0.00014)0.293:0.00435,(New.CleanUp.ReferenceOTU17847:0.02342,New.CleanUp.ReferenceOTU18572:0.01592)0.939:0.02144)0.097:0.00044)0.000:0.00314)0.008:0.0001,New.CleanUp.ReferenceOTU8602:0.04395)0.000:0.0001,269501:0.00014)0.236:0.00015,New.CleanUp.ReferenceOTU10161:0.00624)0.757:0.00479,(New.CleanUp.ReferenceOTU9360:0.02254,(349716:0.00014,(343923:0.00437,(New.CleanUp.ReferenceOTU6458:0.04266,New.CleanUp.ReferenceOTU2160:0.01906)0.993:0.00629)0.978:0.03206)0.095:0.00016)0.990:0.02923)0.751:0.01188)0.123:0.00016,New.CleanUp.ReferenceOTU12749:0.08854)0.954:0.02522)0.929:0.02024,270491:0.04841)0.882:0.01365,(339718:0.00014,317399:0.00014)1.000:0.00014)0.845:0.00596,(187989:0.01557,(New.CleanUp.ReferenceOTU10499:0.00016,197452:0.00014)0.853:0.01996)0.766:0.01514)0.882:0.00865)0.770:0.00337)0.768:0.00495,((((((193288:0.01564,(188973:0.0497,(197291:0.00731,199181:0.00014)0.016:0.00011)0.814:0.01121)0.350:0.00345,New.CleanUp.ReferenceOTU23181:0.03395)0.036:0.0001,(New.CleanUp.ReferenceOTU19402:0.01141,(182583:0.01233,New.CleanUp.ReferenceOTU22981:0.00014)1.000:0.00657)0.845:0.00014)0.976:0.01857,((New.CleanUp.ReferenceOTU22935:0.00861,183390:0.00477)0.799:0.00478,(436341:0.00709,(New.CleanUp.ReferenceOTU23142:0.00216,(New.CleanUp.ReferenceOTU18359:0.02105,New.CleanUp.ReferenceOTU18823:0.01184)0.992:0.02861)0.996:0.07535)0.955:0.00016)0.785:0.00433)0.759:0.00313,164788:0.00015)0.887:0.00882,((((233817:0.00476,(New.CleanUp.ReferenceOTU22262:0.00014,(New.CleanUp.ReferenceOTU20840:0.01847,New.CleanUp.ReferenceOTU4802:0.0051)0.660:0.0291)0.706:0.00252)0.416:0.00014,(326567:0.00014,(191887:0.00014,(330042:0.00266,New.CleanUp.ReferenceOTU16411:0.00995)0.544:0.00014)0.078:0.00014)0.896:0.00427)0.898:0.00261,(New.CleanUp.ReferenceOTU19758:0.01302,((((New.CleanUp.ReferenceOTU20539:0.01432,((New.CleanUp.ReferenceOTU22948:0.00803,(New.CleanUp.ReferenceOTU18458:0.00014,New.CleanUp.ReferenceOTU22212:0.02888)0.825:0.00526)0.856:0.0057,(New.CleanUp.ReferenceOTU2356:0.00803,New.CleanUp.ReferenceOTU9340:0.03478)0.970:0.01985)0.909:0.01126)0.999:0.04544,((New.CleanUp.ReferenceOTU17865:0.0057,(329830:0.00015,335965:0.00429)0.816:0.00588)0.941:0.01132,(333351:0.00014,(307608:0.00785,New.CleanUp.ReferenceOTU9074:0.04413)0.144:0.00014)0.626:0.00015)0.000:0.00014)0.953:0.00809,((New.CleanUp.ReferenceOTU5906:0.03726,(271766:0.01041,(162576:0.02922,(270015:0.04164,(New.CleanUp.ReferenceOTU22833:0.02018,(New.CleanUp.ReferenceOTU17802:0.02501,New.CleanUp.ReferenceOTU22098:0.04352)0.756:0.00197)0.973:0.0805)0.960:0.00015)0.516:0.00015)0.533:0.00014)0.940:0.01649,((New.CleanUp.ReferenceOTU550:0.00014,(((New.CleanUp.ReferenceOTU23738:0.01704,New.CleanUp.ReferenceOTU2993:0.04292)0.958:0.03411,(New.CleanUp.ReferenceOTU18594:0.08368,New.CleanUp.ReferenceOTU3468:0.00505)0.523:0.02357)0.443:0.00047,(1111512:0.00823,(New.CleanUp.ReferenceOTU7739:0.00014,(318231:0.00828,(275321:0.0363,New.CleanUp.ReferenceOTU5038:0.01605)0.481:0.00085)0.000:0.0002)0.000:0.00038)0.415:0.01433)0.346:0.00015)0.050:0.00014,292807:0.05928)0.712:0.00454)0.640:0.00014)0.824:0.00504,(178461:0.00823,((((((276158:0.00821,((174146:0.00822,(195337:0.00822,((175267:0.0,New.CleanUp.ReferenceOTU13009:0.0,New.CleanUp.ReferenceOTU14906:0.0,262654:0.0):0.00014,(186650:0.01648,((177574:0.02345,(New.CleanUp.ReferenceOTU22971:0.0517,(New.CleanUp.ReferenceOTU16276:0.08446,New.CleanUp.ReferenceOTU6242:0.00014)0.582:0.01451)0.987:0.05342)0.754:0.00893,(((354957:0.00014,(185576:0.03357,((New.CleanUp.ReferenceOTU16687:0.00015,New.CleanUp.ReferenceOTU4246:0.11484)0.698:0.05386,New.CleanUp.ReferenceOTU1188:0.00688)0.952:0.02709)0.080:0.00014)0.000:0.00015,New.CleanUp.ReferenceOTU19192:0.00015)0.944:0.05826,259595:0.00823)0.000:0.00015)0.454:0.00016)0.046:0.00015)0.194:0.00016)0.159:0.00015)0.119:0.06771,((New.CleanUp.ReferenceOTU19882:0.0,New.CleanUp.ReferenceOTU2164:0.0):0.01628,(New.CleanUp.ReferenceOTU5790:0.07354,(((New.CleanUp.ReferenceOTU4975:0.00977,((New.CleanUp.ReferenceOTU23205:0.0045,((New.CleanUp.ReferenceOTU9182:0.02407,New.CleanUp.ReferenceOTU18622:0.00014)0.830:0.01266,(New.CleanUp.ReferenceOTU10611:0.00014,New.CleanUp.ReferenceOTU9139:0.00014)0.594:0.00016)0.821:0.00319)0.557:0.00246,((New.CleanUp.ReferenceOTU15443:0.01592,New.CleanUp.ReferenceOTU9690:0.00572)0.759:0.0026,(New.CleanUp.ReferenceOTU10348:0.00359,New.CleanUp.ReferenceOTU309:0.01163)1.000:0.00016)1.000:0.00016)0.896:0.01388)0.986:0.02278,New.CleanUp.ReferenceOTU8026:0.01075)0.925:0.01775,New.CleanUp.ReferenceOTU6934:0.00866)0.408:0.02733)0.754:0.03364)0.796:0.02004)0.162:0.00201)0.000:0.00014,183117:0.00822)0.011:0.00902,175901:0.02495)0.000:0.00012,173892:0.02494)0.009:0.00018,185995:0.00821)0.000:0.00011,195343:0.00821)0.003:0.00011)0.970:0.00069)0.816:0.00326)0.592:0.00014)0.948:0.00905,(((354163:0.00822,New.CleanUp.ReferenceOTU16575:0.03358)0.893:0.01671,((((New.CleanUp.ReferenceOTU19673:0.02547,(New.CleanUp.ReferenceOTU15900:0.05084,(New.CleanUp.ReferenceOTU13642:0.01668,New.CleanUp.ReferenceOTU5319:0.02507)0.802:0.00014)0.056:0.00812)0.869:0.01892,New.CleanUp.ReferenceOTU18172:0.03285)0.534:0.00954,((New.CleanUp.ReferenceOTU19352:0.08106,New.CleanUp.ReferenceOTU6578:0.01135)0.946:0.03027,New.CleanUp.ReferenceOTU250:0.01334)0.879:0.01196)0.998:0.05051,(((((((New.CleanUp.ReferenceOTU20578:0.09077,New.CleanUp.ReferenceOTU5122:0.09445)0.247:0.05354,(((New.CleanUp.ReferenceOTU13594:0.02585,((New.CleanUp.ReferenceOTU23148:0.00806,(New.CleanUp.ReferenceOTU19752:0.00348,New.CleanUp.ReferenceOTU11142:0.0341)0.205:0.00282)0.926:0.01178,New.CleanUp.ReferenceOTU5706:0.03352)0.745:0.00433)0.848:0.01084,((((((((New.CleanUp.ReferenceOTU19202:0.00016,(New.CleanUp.ReferenceOTU1427:0.01297,New.CleanUp.ReferenceOTU729:0.02764)1.000:0.04599)0.997:0.03418,New.CleanUp.ReferenceOTU14832:0.0202)0.878:0.01344,(New.CleanUp.ReferenceOTU17855:0.02211,New.CleanUp.ReferenceOTU5805:0.01417)0.857:0.01353)0.171:0.03126,New.CleanUp.ReferenceOTU3929:0.06591)0.040:0.00123,((New.CleanUp.ReferenceOTU11063:0.02078,(New.CleanUp.ReferenceOTU8519:0.01848,(New.CleanUp.ReferenceOTU11564:0.00781,New.CleanUp.ReferenceOTU13053:0.01835)0.969:0.02852)0.972:0.02967)0.816:0.00872,New.CleanUp.ReferenceOTU12520:0.00014)0.965:0.03458)0.811:0.01159,(New.CleanUp.ReferenceOTU12843:0.0167,(((New.CleanUp.ReferenceOTU17646:0.0227,((339351:0.00838,(313578:0.00014,New.CleanUp.ReferenceOTU9449:0.00015)0.470:0.00016)0.690:0.01469,(New.CleanUp.ReferenceOTU14245:0.07338,(315405:0.0085,New.CleanUp.ReferenceOTU16862:0.00102)0.633:0.0096)0.813:0.04435)0.993:0.0375)0.888:0.01966,New.CleanUp.ReferenceOTU4325:0.01906)0.964:0.02901,(((((New.CleanUp.ReferenceOTU12774:0.02512,(New.CleanUp.ReferenceOTU6604:0.00256,(New.CleanUp.ReferenceOTU1723:0.02647,((New.CleanUp.ReferenceOTU13763:0.0115,New.CleanUp.ReferenceOTU5642:0.00794)0.840:0.00818,New.CleanUp.ReferenceOTU18731:0.02327)0.370:0.00261)0.933:0.00822)0.987:0.02086)0.878:0.00768,(New.CleanUp.ReferenceOTU22029:0.03097,((New.CleanUp.ReferenceOTU13487:0.0304,(New.CleanUp.ReferenceOTU14867:0.01097,((New.CleanUp.ReferenceOTU7262:0.0101,(New.CleanUp.ReferenceOTU11310:0.02341,New.CleanUp.ReferenceOTU10375:0.01161)0.762:0.00568)0.753:0.00327,New.CleanUp.ReferenceOTU22586:0.02867)0.543:0.00014)0.894:0.015)0.774:0.00811,((New.CleanUp.ReferenceOTU18021:0.02133,(New.CleanUp.ReferenceOTU1892:0.00691,(New.ReferenceOTU66:0.01055,New.CleanUp.ReferenceOTU20310:0.01244)0.836:0.00679)0.799:0.01415)0.898:0.01416,New.CleanUp.ReferenceOTU12724:0.02675)0.809:0.00658)0.975:0.0189)0.749:0.00278)0.978:0.01596,((New.CleanUp.ReferenceOTU6576:0.01978,((((New.CleanUp.ReferenceOTU9255:0.01104,(New.CleanUp.ReferenceOTU19993:0.00619,(((((((New.CleanUp.ReferenceOTU21373:0.00014,(New.CleanUp.ReferenceOTU5997:0.00772,(New.CleanUp.ReferenceOTU9681:0.02707,(New.CleanUp.ReferenceOTU18308:0.04262,New.CleanUp.ReferenceOTU4171:0.02121)0.829:0.00015)0.548:0.00015)0.549:0.00016)0.694:0.00014,New.CleanUp.ReferenceOTU2165:0.0054)0.849:0.02386,(275616:0.00016,(((New.CleanUp.ReferenceOTU16565:0.00983,(194665:0.00493,((264785:0.00014,((((New.CleanUp.ReferenceOTU3477:0.00924,((New.CleanUp.ReferenceOTU11536:0.01551,New.CleanUp.ReferenceOTU6402:0.00014)0.447:0.00016,272004:0.00014)0.795:0.02933)0.878:0.01177,(New.CleanUp.ReferenceOTU783:0.00691,265793:0.00822)0.760:0.00496)0.827:0.01064,(((232072:0.00014,New.CleanUp.ReferenceOTU23055:0.00968)0.560:0.00215,189057:0.00014)0.060:0.00324,New.CleanUp.ReferenceOTU676:0.00522)0.190:0.00259)0.859:0.00856,(New.CleanUp.ReferenceOTU16579:0.00014,((167509:0.00518,(4446120:0.00471,(New.CleanUp.ReferenceOTU15719:0.01176,183675:0.00562)0.779:0.00388)0.370:0.00014)0.769:0.00014,New.CleanUp.ReferenceOTU3237:0.01268)0.621:0.0001)0.556:0.00243)0.009:0.00014)0.358:0.00107,(New.CleanUp.ReferenceOTU10868:0.00459,New.CleanUp.ReferenceOTU1187:0.02156)0.959:0.02875)0.951:0.00134)0.331:0.00015)0.883:0.00015,New.CleanUp.ReferenceOTU4245:0.01303)1.000:0.0092,New.CleanUp.ReferenceOTU16861:0.00966)0.000:0.00011)0.520:0.0004)0.977:0.01847,(New.CleanUp.ReferenceOTU23521:0.01944,New.CleanUp.ReferenceOTU18906:0.0392)0.744:0.00549)0.787:0.00616,New.CleanUp.ReferenceOTU3926:0.00853)0.959:0.00014,(New.CleanUp.ReferenceOTU11519:0.02001,New.CleanUp.ReferenceOTU5989:0.01239)0.863:0.00863)0.783:0.00419,((New.CleanUp.ReferenceOTU8601:0.0079,(New.CleanUp.ReferenceOTU3614:0.04112,New.CleanUp.ReferenceOTU9219:0.016)0.619:0.00263)0.914:0.01445,New.ReferenceOTU13:0.02562)0.925:0.01062)0.949:0.01523)0.690:0.0029)0.819:0.00612,(New.CleanUp.ReferenceOTU6120:0.00963,((New.CleanUp.ReferenceOTU11626:0.00935,New.CleanUp.ReferenceOTU6229:0.02436)0.896:0.01437,(New.CleanUp.ReferenceOTU11546:0.00518,((New.CleanUp.ReferenceOTU17143:0.0182,New.CleanUp.ReferenceOTU8151:0.00016)0.731:0.01034,((305250:0.01187,((New.CleanUp.ReferenceOTU12953:0.01487,((((198888:0.00252,((304080:0.00769,(((New.CleanUp.ReferenceOTU16815:0.00444,(((New.CleanUp.ReferenceOTU1485:0.00245,New.CleanUp.ReferenceOTU3996:0.00739)0.770:0.00243,276656:0.00014)0.812:0.00014,194662:0.00014)0.531:0.00015)0.821:0.00471,New.CleanUp.ReferenceOTU11255:0.01511)0.525:0.00015,344329:0.00014)0.748:0.00237)0.843:0.00535,262935:0.00014)0.502:0.00015)0.909:0.00789,273724:0.00014)0.992:0.00014,New.CleanUp.ReferenceOTU7545:0.00016)0.514:0.0027,(((((New.CleanUp.ReferenceOTU23419:0.0297,320972:0.00014)0.919:0.01929,New.CleanUp.ReferenceOTU10409:0.00014)0.868:0.00014,(326940:0.0,271500:0.0):0.00014)0.910:0.03032,(334582:0.00015,(New.CleanUp.ReferenceOTU23698:0.019,(New.CleanUp.ReferenceOTU1599:0.01136,New.CleanUp.ReferenceOTU1063:0.00316)0.993:0.00229)0.656:0.00014)0.924:0.01562)0.771:0.00387,((New.CleanUp.ReferenceOTU21628:0.00574,(New.CleanUp.ReferenceOTU222:0.01669,New.CleanUp.ReferenceOTU2937:0.00938)0.752:0.00288)0.926:0.00824,((New.CleanUp.ReferenceOTU6664:0.02479,(((New.CleanUp.ReferenceOTU3144:0.01868,New.CleanUp.ReferenceOTU10476:0.02515)0.859:0.00917,New.CleanUp.ReferenceOTU21498:0.00901)0.884:0.00615,(New.CleanUp.ReferenceOTU15293:0.01581,New.CleanUp.ReferenceOTU16673:0.01013)0.853:0.00506)0.873:0.01261)0.781:0.00724,New.CleanUp.ReferenceOTU5854:0.05676)0.731:0.00178)0.725:0.00016)0.845:0.00501)0.780:0.006)0.788:0.00598,(331737:0.00014,New.CleanUp.ReferenceOTU8576:0.05649)0.986:0.00015)0.818:0.00385)0.783:0.00386,((New.CleanUp.ReferenceOTU10713:0.0181,(196491:0.01125,277442:0.00336)0.805:0.00575)0.409:0.00014,((((276985:0.00014,(309290:0.00591,New.CleanUp.ReferenceOTU1048:0.0622)0.025:0.00015)0.000:0.00014,New.CleanUp.ReferenceOTU181:0.02677)0.395:0.02406,196815:0.00565)0.526:0.00014,334267:0.00014)0.631:0.00014)0.911:0.00016)0.908:0.00577)0.674:0.00014)0.740:0.00303)0.930:0.01537)0.879:0.00719)0.634:0.00535,((((New.CleanUp.ReferenceOTU13183:0.00192,New.CleanUp.ReferenceOTU9148:0.04561)1.000:0.03626,(New.CleanUp.ReferenceOTU11836:0.01596,((New.CleanUp.ReferenceOTU17151:0.01935,New.CleanUp.ReferenceOTU9590:0.03131)0.973:0.02047,(New.CleanUp.ReferenceOTU10511:0.00733,(New.CleanUp.ReferenceOTU1819:0.03014,New.CleanUp.ReferenceOTU10570:0.01026)0.750:0.00244)0.906:0.0118)0.373:0.00614)0.960:0.02408)0.925:0.01467,(New.CleanUp.ReferenceOTU19514:0.02255,(New.CleanUp.ReferenceOTU10801:0.00246,((New.CleanUp.ReferenceOTU10479:0.01442,New.CleanUp.ReferenceOTU5411:0.01891)0.965:0.02259,New.CleanUp.ReferenceOTU12914:0.00585)0.770:0.0101)0.907:0.00817)0.217:0.00611)0.741:0.00415,(344906:0.15638,(New.CleanUp.ReferenceOTU21651:0.04234,(((New.CleanUp.ReferenceOTU12790:0.00014,New.CleanUp.ReferenceOTU21579:0.01177)0.084:0.0001,(375106:0.0028,New.CleanUp.ReferenceOTU20867:0.06057)0.963:0.02087)0.882:0.00644,(395040:0.00014,New.CleanUp.ReferenceOTU17095:0.01655)1.000:0.00014)0.842:0.01265)0.947:0.02434)0.858:0.01132)0.831:0.00559)0.978:0.02204,(New.CleanUp.ReferenceOTU20238:0.00566,New.CleanUp.ReferenceOTU4628:0.02407)0.390:0.0039)0.695:0.01369)0.929:0.01092,(New.CleanUp.ReferenceOTU13921:0.0257,(New.CleanUp.ReferenceOTU1293:0.03721,New.CleanUp.ReferenceOTU20050:0.00014)0.984:0.02046)0.937:0.01286)0.650:0.00127)0.754:0.00254,(((((New.CleanUp.ReferenceOTU2253:0.03259,(New.CleanUp.ReferenceOTU18857:0.01723,((New.CleanUp.ReferenceOTU18024:0.01772,New.CleanUp.ReferenceOTU18827:0.05313)0.990:0.03777,New.CleanUp.ReferenceOTU23897:0.01342)0.826:0.00597)0.941:0.01367)0.383:0.00728,(New.CleanUp.ReferenceOTU5603:0.03826,New.CleanUp.ReferenceOTU7036:0.02369)0.581:0.02378)0.844:0.00845,(New.CleanUp.ReferenceOTU21428:0.00016,(228785:0.02962,New.CleanUp.ReferenceOTU3112:0.09284)0.696:0.00014)0.998:0.03513)0.254:0.00795,(((((New.CleanUp.ReferenceOTU4468:0.01704,((New.CleanUp.ReferenceOTU7005:0.07123,(New.CleanUp.ReferenceOTU22627:0.01225,New.CleanUp.ReferenceOTU23407:0.01685)0.995:0.03571)0.832:0.00015,(New.CleanUp.ReferenceOTU10598:0.04458,(New.CleanUp.ReferenceOTU3014:0.09087,New.CleanUp.ReferenceOTU20817:0.00607)0.475:0.00296)0.984:0.0194)0.895:0.00598)0.764:0.00296,(New.CleanUp.ReferenceOTU22220:0.01922,New.CleanUp.ReferenceOTU5755:0.02206)0.472:0.00381)0.842:0.0055,(New.CleanUp.ReferenceOTU19299:0.0255,New.CleanUp.ReferenceOTU23469:0.00016)0.971:0.01396)0.869:0.00998,((New.CleanUp.ReferenceOTU18998:0.0155,New.CleanUp.ReferenceOTU23785:0.01807)0.956:0.01901,New.CleanUp.ReferenceOTU13181:0.00557)0.876:0.01191)0.078:0.00272,New.CleanUp.ReferenceOTU8407:0.03026)0.901:0.011)0.735:0.00305,((New.CleanUp.ReferenceOTU12940:0.02799,New.CleanUp.ReferenceOTU3352:0.01346)0.973:0.01947,(((New.CleanUp.ReferenceOTU953:0.0321,(New.CleanUp.ReferenceOTU10004:0.02865,((((((New.CleanUp.ReferenceOTU19635:0.01727,New.CleanUp.ReferenceOTU15056:0.00138)0.881:0.00101,(175972:0.00014,272188:0.00014)0.767:0.00254)0.708:0.00436,((New.CleanUp.ReferenceOTU16830:0.00757,(((New.CleanUp.ReferenceOTU10979:0.00579,New.CleanUp.ReferenceOTU7329:0.00987)0.877:0.00634,((338133:0.00014,338887:0.0001)0.183:0.0019,191816:0.01188)1.000:0.00026)0.704:0.00247,(New.CleanUp.ReferenceOTU8898:0.00531,New.CleanUp.ReferenceOTU17207:0.00508)0.308:0.00524)0.989:0.00016)0.000:0.00338,(New.CleanUp.ReferenceOTU2404:0.01291,(New.CleanUp.ReferenceOTU4607:0.02555,(New.CleanUp.ReferenceOTU20336:0.01831,(New.CleanUp.ReferenceOTU16546:0.01527,New.CleanUp.ReferenceOTU2009:0.01802)0.753:0.01713)0.867:0.0093)0.766:0.01047)0.902:0.00893)0.692:0.00012)0.876:0.00648,(New.CleanUp.ReferenceOTU136:0.02539,New.CleanUp.ReferenceOTU1507:0.00015)0.945:0.01287)0.423:0.00014,New.CleanUp.ReferenceOTU11914:0.00562)0.936:0.00826,New.CleanUp.ReferenceOTU13661:0.0083)0.959:0.00015)0.945:0.02246)0.481:0.01301,New.CleanUp.ReferenceOTU10294:0.01447)0.249:0.00538,((New.CleanUp.ReferenceOTU14230:0.04863,((New.CleanUp.ReferenceOTU9501:0.02627,(New.CleanUp.ReferenceOTU12674:0.03129,New.CleanUp.ReferenceOTU15364:0.00015)0.989:0.02659)0.877:0.01212,(New.CleanUp.ReferenceOTU6561:0.01534,New.CleanUp.ReferenceOTU947:0.0239)0.302:0.01508)0.420:0.0071)0.792:0.00943,(New.CleanUp.ReferenceOTU13820:0.01886,New.CleanUp.ReferenceOTU19778:0.04215)0.822:0.01547)0.872:0.01086)0.836:0.00742)0.907:0.0125)0.983:0.02168)0.922:0.00871,(New.CleanUp.ReferenceOTU6901:0.01682,(New.CleanUp.ReferenceOTU17833:0.01263,New.CleanUp.ReferenceOTU6140:0.0078)0.956:0.01355)0.831:0.01171)0.909:0.01064)0.839:0.00624)0.844:0.00665)0.760:0.00272,(((New.CleanUp.ReferenceOTU3580:0.06597,(New.CleanUp.ReferenceOTU13766:0.00016,New.CleanUp.ReferenceOTU5149:0.0561)0.213:0.04119)0.566:0.02079,(((New.CleanUp.ReferenceOTU8875:0.04592,New.CleanUp.ReferenceOTU13816:0.07356)0.418:0.01877,New.CleanUp.ReferenceOTU16996:0.03523)0.781:0.00869,New.CleanUp.ReferenceOTU13280:0.00893)0.939:0.01926)0.760:0.00758,((258423:0.04914,(New.CleanUp.ReferenceOTU22912:0.00015,(New.CleanUp.ReferenceOTU7805:0.0715,348748:0.03991)0.747:0.0127)0.764:0.01317)0.882:0.02687,((New.CleanUp.ReferenceOTU12996:0.09759,(New.CleanUp.ReferenceOTU14818:0.01259,(((New.CleanUp.ReferenceOTU12284:0.01886,New.CleanUp.ReferenceOTU13943:0.02815)0.785:0.00986,(New.CleanUp.
[truncated: 12,264 more chars]
